# Supplementary material for: The genome of sheep ked (Melophagus ovinus) reveals potential mechanisms underlying reproduction and narrower ecological niches
Source: BMC Genomics. 2023 Jan 30;24:54. doi: 10.1186/s12864-023-09155-1 (PMC9887928; doi:10.1186/s12864-023-09155-1)
Supplement: Supplementary file 2 — Additional file 2: Table S1. Summary of each assembly at each step for M. ovinus. Table S2. GenomeScope genome size estimates for M. ovinus with different combinations of k-mer length and maximum k-mer coverage. Table S3. Repeat annotation in M. ovinus. Table S4. Summary statistics for non-coding RNAs in M. ovinus. Table S5. Summary statistics for gene family inference and gene counts for each family and each species. Table S6. Gene family evolution reported from CAFE. Table S7. Rapidly evolving gene families in M. ovinus. Table S8. Primers used in the present study. [file 12864_2023_9155_MOESM2_ESM.xlsx]

## Sheet: Sheet4
Table S1. Summary of each assembly at each step for M. ovinus.
Assembly	Total Length (Mb)	No. Scaffolds	N50 Length (Mb)	Longest Scaffold (Mb)	GC (%)	BUSCO (n = 1367) (%)
						C	D	F	M
Final genome assembly	188.421	330	10.666	24.548	27.74	95.7	0.7	0.4	3.2
NOTE.—Values of final assemblies are bold. C, complete BUSCOs; D, complete and duplicated BUSCOs; F, fragmented BUSCOs; M, missing BUSCOs.

## Sheet: Sheet3
Table S2. GenomeScope genome size estimates for M.ovinus with different combinations of k-mer length and maximum k-mer coverage.
K-mer	Max k-mer coverage	Heterozygosity (%)		Repeat Length (Mb)		Unique Length (Mb)		Genome size (Mb)
		Min	Max	Min	Max	Min	Max	Min	Max
21	1000	0.431	0.481	160.38	160.87	146.13	146.57	306.51	307.44

## Sheet: Sheet2
Table S3. Repeat annotation in M. ovinus
Class	Copies	Length (bp)	Percentage of the genome (bp)	Percentage of all repeats (copies)
DNA
TcMar-Mariner	189	50310	0.000267008	0.000984222
LINE
CR1	502	227058	0.00120505	0.00444197
I-Jockey	84	22058	0.000117067	0.000431524
L2	249	183805	0.0009755	0.0035958
R1	596	384523	0.00204076	0.00752248
R2	10	5414	2.87335e-05	0.000105915
LTR
Copia	37	10691	5.67399e-05	0.00020915
Gypsy	56	106990	0.000567823	0.00209306
Pao	78	73847	0.000391925	0.00144468
Unknow
	126894	26918710	0.142864	0.526615
Low_complexity	56486	3197285	0.0169688	0.0625489
Simple_repeat	262793	19848247	0.10534	0.388294

## Sheet: Sheet1
Table S4. Summary statistics for non-coding RNAs in M. ovinus
	Copy number	Description
rRNA
5_8S_rRNA	98	5.8S rRNA
5S_rRNA	35	5S rRNA
LSU_rRNA_archaea	12	28S rRNA
LSU_rRNA_bacteria	3	28S rRNA
LSU_rRNA_eukarya	80	28S rRNA
SSU_rRNA_bacteria	1	18S rRNA
SSU_rRNA_eukarya	101	18S rRNA
miRNA
lin-4	1	miRNA
mir-1	2	miRNA
mir-10	4	miRNA
mir-11	1	miRNA
mir-124	1	miRNA
mir-133	1	miRNA
mir-137	1	miRNA
mir-184	1	miRNA
mir-190	1	miRNA
mir-2	5	miRNA
mir-210	1	miRNA
mir-214	1	miRNA
mir-219	1	miRNA
mir-263	2	miRNA
mir-276	2	miRNA
mir-278	1	miRNA
mir-279	1	miRNA
mir-282	1	miRNA
mir-283	1	miRNA
mir-284	1	miRNA
mir-305	1	miRNA
mir-308	1	miRNA
mir-31	2	miRNA
mir-315	1	miRNA
mir-33	1	miRNA
mir-449	1	miRNA
mir-46	1	miRNA
mir-598	4	miRNA
mir-67	2	miRNA
mir-7	1	miRNA
mir-8	1	miRNA
mir-9	2	miRNA
mir-927	1	miRNA
mir-929	1	miRNA
mir-932	1	miRNA
mir-965	1	miRNA
mir-980	1	miRNA
mir-981	1	miRNA
mir-996	1	miRNA
mir-998	1	miRNA
mir-iab-4	1	miRNA
snRNA
snoMe28S-Am2589	1	C/D box
snopsi18S-1377	1	H/ACA box
snopsi18S-1854	1	H/ACA box
snoR639	1	H/ACA box
snoU43	1	C/D box
U1	4	spliceosomal RNAs
U11	1	spliceosomal RNAs
U12	1	spliceosomal RNAs
U2	3	spliceosomal RNAs
U3	6	C/D box
U4	2	spliceosomal RNAs
U4atac	1	spliceosomal RNAs
U5	2	spliceosomal RNAs
U6	2	spliceosomal RNAs
U6atac	1	spliceosomal RNAs
ribozyme
RNase_MRP	1
RNaseP_bact_a	1
RNaseP_nuc	1
tRNA
Ala	8
Arg	13
Asn	6
Asp	6
Cys	2
Gln	9
Glu	8
Gly	10
His	9
Ile	8
Leu	13
Lys	6
Met/iMet	8
Phe	4
Pro	8
SelCys	1
Ser	10
Supres	1
Thr	11
Trp	2
Tyr	4
Val	6
others
C4	2	antisense
Histone3	37	cis-regulatory elements
K_chan_RES	5	cis-regulatory elements
R2_retro_el	13	cis-regulatory elements
group-II-D1D4-2	1	Intron
group-II-D1D4-6	1	Intron
group-II-D1D4-7	6	Intron
Intron_gpII	2	Intron
Sphinx_1	1	lncRNA
Sphinx_2	1	lncRNA
Metazoa_SRP	1	Metazoan signal recognition particle RNA
isrK	2	sRNA
Ncrwmel02	3	sRNA
sRNA-Xcc1	2	sRNA
StyR-44	1	sRNA
WsnRNA46	12	sRNA
WsnRNA59	3	sRNA
alpha_tmRNA	2
Arthropod_7SK	1

## Sheet: Sheet5
Table S5. Summary statistics for gene family inference and gene counts for each family and each species.
Explanations for some terms.
G50: The number of genes in the orthogroup such that 50% of genes are in orthogroups of that size or larger
O50: The smallest number of orthogroups such that 50% of genes are in orthogroups of that size or larger.
Single-copy orthogroup: An orthogroup with exactly one gene (and no more) from each species.
Number of species	11
Number of genes	245501
Number of genes in orthogroups	230508
Number of unassigned genes	14993
Percentage of genes in orthogroups	93.9
Percentage of unassigned genes	6.1
Number of orthogroups	17597
Number of species-specific orthogroups	3838
Number of genes in species-specific orthogroups	12620
Percentage of genes in species-specific orthogroups	5.1
Mean orthogroup size	13.1
Median orthogroup size	11
G50 (assigned genes)	20
G50 (all genes)	19
O50 (assigned genes)	3258
O50 (all genes)	3647
Number of orthogroups with all species present	5185
Number of single-copy orthogroups	325
	Aedes_aegypti	Anopheles_gambiae	Bactrocera_oleae	Ceratitis_capitata	Drosophila_melanogaster	Glossina_fuscipes	Lucilia_cuprina	Melophagus_ovinus	Musca_domestica	Sarcophaga_bullata	Stomoxys_calcitrans
Number of genes	28317	14102	33726	22949	30717	22320	18864	14989	21304	15763	22450
Number of genes in orthogroups	27205	13189	33234	22626	29219	21711	17945	9461	20771	13170	21977
Number of unassigned genes	1112	913	492	323	1498	609	919	5528	533	2593	473
Percentage of genes in orthogroups	96.1	93.5	98.5	98.6	95.1	97.3	95.1	63.1	97.5	83.6	97.9
Percentage of unassigned genes	3.9	6.5	1.5	1.4	4.9	2.7	4.9	36.9	2.5	16.4	2.1
Number of orthogroups containing species	10178	9529	10740	10712	10843	9847	11189	7810	10920	9719	10750
Percentage of orthogroups containing species	57.8	54.2	61	60.9	61.6	56	63.6	44.4	62.1	55.2	61.1
Number of species-specific orthogroups	668	224	178	135	995	219	605	187	187	255	185
Number of genes in species-specific orthogroups	3053	868	659	440	2726	755	1790	571	540	613	605
Percentage of genes in species-specific orthogroups	10.8	6.2	2	1.9	8.9	3.4	9.5	3.8	2.5	3.9	2.7
Orthogroup	Aedes_aegypti	Anopheles_gambiae	Bactrocera_oleae	Ceratitis_capitata	Drosophila_melanogaster	Glossina_fuscipes	Lucilia_cuprina	Melophagus_ovinus	Musca_domestica	Sarcophaga_bullata	Stomoxys_calcitrans	Total
OG0000000	49	6	50	11	23	33	21	1	24	2	37	257
OG0000001	49	20	24	27	31	24	17	1	28	1	32	254
OG0000002	23	41	20	9	13	8	25	1	26	40	42	248
OG0000003	36	1	31	23	1	44	28	0	21	1	35	221
OG0000004	5	1	3	41	21	34	42	1	37	2	33	220
OG0000005	25	17	13	16	20	12	19	1	33	2	28	186
OG0000006	16	3	39	20	10	25	22	0	9	1	25	170
OG0000007	32	1	50	21	13	23	9	1	2	1	16	169
OG0000008	29	4	22	19	20	17	11	1	16	1	21	161
OG0000009	0	0	11	20	45	0	14	0	29	3	36	158
OG0000010	0	0	16	18	13	1	23	1	45	5	32	154
OG0000011	23	4	11	14	8	4	20	2	35	13	17	151
OG0000012	13	3	2	12	53	27	18	1	1	1	18	149
OG0000013	42	1	1	1	74	6	1	1	1	2	18	148
OG0000014	2	3	11	12	20	11	14	3	22	19	28	145
OG0000015	27	2	31	11	17	23	1	1	22	1	3	139
OG0000016	76	5	9	3	23	2	1	11	3	2	1	136
OG0000017	19	1	23	18	10	17	14	1	16	1	14	134
OG0000018	2	1	44	19	14	21	1	1	15	1	14	133
OG0000019	12	2	50	9	15	6	13	2	7	2	11	129
OG0000020	15	5	18	8	16	13	18	1	4	3	27	128
OG0000021	20	2	26	18	18	15	5	1	2	1	17	125
OG0000022	4	1	11	15	1	2	13	1	13	40	22	123
OG0000023	6	4	7	11	9	1	27	0	22	9	26	122
OG0000024	18	2	48	18	18	11	3	0	1	1	2	122
OG0000025	21	1	0	0	0	1	25	0	20	17	36	121
OG0000026	14	11	37	11	9	5	8	1	12	6	7	121
OG0000027	1	2	33	12	22	17	11	2	12	6	1	119
OG0000028	15	1	6	12	18	17	15	1	12	1	21	119
OG0000029	17	5	17	11	18	1	20	1	19	1	7	117
OG0000030	9	1	30	18	9	13	12	1	2	1	21	117
OG0000031	2	5	7	10	9	2	14	1	29	6	32	117
OG0000032	18	1	30	10	12	13	9	1	13	1	9	117
OG0000033	9	1	9	14	11	2	24	1	28	5	12	116
OG0000034	21	1	41	11	12	8	9	1	7	1	4	116
OG0000035	14	3	1	6	23	20	10	1	25	2	11	116
OG0000036	8	4	38	10	16	10	12	1	5	1	11	116
OG0000037	8	1	31	14	8	15	6	1	16	1	15	116
OG0000038	15	4	50	12	12	6	3	1	9	1	1	114
OG0000039	0	1	45	12	19	14	5	1	1	4	12	114
OG0000040	34	5	17	1	18	9	1	3	1	2	20	111
OG0000041	1	1	41	17	15	9	3	1	14	2	7	111
OG0000042	37	26	3	4	2	4	3	3	19	4	5	110
OG0000043	8	3	15	13	11	4	20	4	17	1	14	110
OG0000044	1	2	7	13	13	12	20	7	15	2	17	109
OG0000045	3	2	2	8	16	2	13	3	28	2	30	109
OG0000046	7	8	23	9	13	8	13	1	16	1	7	106
OG0000047	16	1	50	9	9	3	3	2	2	1	10	106
OG0000048	15	5	22	7	18	12	4	1	10	1	10	105
OG0000049	5	1	43	20	7	6	2	1	9	1	10	105
OG0000050	24	2	19	11	10	8	8	1	11	1	9	104
OG0000051	21	3	7	11	7	10	2	2	17	5	19	104
OG0000052	11	2	14	15	13	29	6	0	2	2	10	104
OG0000053	13	7	13	10	15	3	12	1	13	6	10	103
OG0000054	8	1	36	4	5	15	20	1	2	1	10	103
OG0000055	5	4	28	11	11	11	10	1	11	1	10	103
OG0000056	7	2	39	10	7	2	5	2	19	1	9	103
OG0000057	20	1	27	7	11	12	11	1	6	1	5	102
OG0000058	32	7	14	4	23	7	0	8	4	1	1	101
OG0000059	0	0	40	13	15	5	1	2	6	6	13	101
OG0000060	3	2	36	10	14	12	4	3	6	2	8	100
OG0000061	28	1	15	2	11	16	9	1	3	1	13	100
OG0000062	10	9	8	5	5	2	16	2	24	4	14	99
OG0000063	1	1	38	19	9	16	5	3	4	1	2	99
OG0000064	11	1	39	10	21	6	1	1	1	1	7	99
OG0000065	11	6	5	9	10	3	13	1	15	5	18	96
OG0000066	24	5	24	8	11	4	6	1	8	1	4	96
OG0000067	6	1	21	16	10	11	7	3	8	2	10	95
OG0000068	2	2	15	20	17	8	7	3	10	4	7	95
OG0000069	27	5	28	7	10	3	3	2	2	2	5	94
OG0000070	23	8	9	1	25	5	1	9	6	2	5	94
OG0000071	27	11	11	1	30	4	2	1	3	1	2	93
OG0000072	18	6	5	7	11	2	12	0	16	10	6	93
OG0000073	11	1	43	1	11	17	1	1	1	1	4	92
OG0000074	12	1	11	13	6	11	9	1	9	1	17	91
OG0000075	14	3	16	10	12	13	4	1	6	1	11	91
OG0000076	8	2	32	21	13	1	2	1	4	1	5	90
OG0000077	14	12	18	2	25	1	3	3	6	2	4	90
OG0000078	1	0	14	25	0	10	24	3	10	0	2	89
OG0000079	8	2	37	9	9	5	1	1	7	2	8	89
OG0000080	7	4	16	2	11	8	9	2	4	2	23	88
OG0000081	4	2	20	8	16	7	9	1	10	1	10	88
OG0000082	12	2	14	10	9	9	3	1	12	4	12	88
OG0000083	16	1	25	7	12	6	5	1	6	3	6	88
OG0000084	8	3	0	0	13	13	1	1	22	4	23	88
OG0000085	0	0	11	11	13	9	3	1	19	1	20	88
OG0000086	0	0	22	17	12	17	8	1	9	1	1	88
OG0000087	12	4	12	7	18	5	9	3	8	4	5	87
OG0000088	9	1	18	10	10	10	6	1	5	1	16	87
OG0000089	0	0	34	7	18	16	7	1	1	2	1	87
OG0000090	5	2	43	3	10	12	2	4	2	1	2	86
OG0000091	10	2	15	7	12	6	11	1	8	2	12	86
OG0000092	19	3	16	7	12	14	5	1	4	1	4	86
OG0000093	4	1	14	11	11	17	8	1	17	1	1	86
OG0000094	11	1	32	10	6	6	4	1	8	1	6	86
OG0000095	4	7	30	3	21	2	8	1	1	1	8	86
OG0000096	12	1	28	8	24	7	1	1	1	1	2	86
OG0000097	3	2	9	2	14	22	2	3	16	4	8	85
OG0000098	26	6	11	0	20	7	2	8	1	1	2	84
OG0000099	16	1	10	6	16	13	4	1	8	1	8	84
OG0000100	7	1	32	12	6	8	1	1	13	1	2	84
OG0000101	7	1	20	17	7	6	6	1	5	1	13	84
OG0000102	6	3	1	8	23	27	2	3	2	1	8	84
OG0000103	4	2	7	6	4	8	8	0	20	8	16	83
OG0000104	3	3	13	8	6	6	11	3	15	5	10	83
OG0000105	1	1	11	18	8	19	8	1	1	2	13	83
OG0000106	6	4	10	14	12	12	9	1	1	1	13	83
OG0000107	10	3	22	22	10	8	2	1	1	1	3	83
OG0000108	11	8	8	8	13	5	6	2	8	6	7	82
OG0000109	7	5	4	7	4	5	12	3	17	8	10	82
OG0000110	7	1	49	2	7	4	1	1	6	1	3	82
OG0000111	8	1	21	11	13	6	5	1	6	1	9	82
OG0000112	21	3	11	2	0	4	11	0	20	6	4	82
OG0000113	9	3	15	9	17	10	5	1	1	1	11	82
OG0000114	8	1	19	4	17	8	5	3	10	1	6	82
OG0000115	7	1	26	12	13	9	4	1	1	1	7	82
OG0000116	7	4	2	4	8	5	10	1	15	10	15	81
OG0000117	6	4	14	10	10	3	9	3	10	3	9	81
OG0000118	19	1	17	8	4	14	2	1	1	1	13	81
OG0000119	15	1	6	8	9	10	8	2	9	2	10	80
OG0000120	6	1	19	7	8	13	3	1	5	1	16	80
OG0000121	16	1	16	11	7	1	7	2	6	2	10	79
OG0000122	5	2	37	8	8	4	4	3	2	2	4	79
OG0000123	4	10	22	5	14	8	2	2	6	4	2	79
OG0000124	6	2	39	6	5	6	2	1	6	1	4	78
OG0000125	7	1	34	5	10	3	3	1	6	2	6	78
OG0000126	0	0	17	16	12	6	8	2	13	3	1	78
OG0000127	9	5	4	7	7	2	10	0	13	7	13	77
OG0000128	16	2	8	6	12	11	9	2	3	2	6	77
OG0000129	11	3	28	3	12	9	3	1	5	1	1	77
OG0000130	12	11	11	6	10	7	4	3	6	2	5	77
OG0000131	7	2	18	9	10	7	2	1	8	1	11	76
OG0000132	4	3	25	9	10	5	1	1	16	1	1	76
OG0000133	3	1	18	20	2	4	3	1	3	1	20	76
OG0000134	4	1	24	20	12	3	5	1	1	1	4	76
OG0000135	17	1	22	1	9	8	2	3	7	3	3	76
OG0000136	8	3	12	12	9	9	9	2	8	1	3	76
OG0000137	7	2	25	9	11	2	5	2	6	1	6	76
OG0000138	9	4	12	7	7	3	12	0	5	10	6	75
OG0000139	21	4	20	3	14	2	4	1	1	1	4	75
OG0000140	1	1	44	2	3	5	1	1	10	1	6	75
OG0000141	13	1	19	9	10	3	7	1	6	2	4	75
OG0000142	0	1	15	9	11	11	7	1	9	3	8	75
OG0000143	4	1	11	14	3	18	3	1	8	2	9	74
OG0000144	12	1	30	3	4	2	4	1	10	1	6	74
OG0000145	10	1	14	10	8	14	3	1	4	1	8	74
OG0000146	8	2	4	10	10	15	5	2	9	3	6	74
OG0000147	19	1	10	19	9	1	2	2	9	1	1	74
OG0000148	6	1	4	7	17	19	3	1	6	1	9	74
OG0000149	9	1	21	12	8	1	3	2	2	3	12	74
OG0000150	15	2	14	9	9	7	5	1	5	1	6	74
OG0000151	0	0	42	1	11	3	4	1	4	1	7	74
OG0000152	12	1	20	7	9	4	4	0	6	1	9	73
OG0000153	9	4	27	2	16	3	3	1	3	1	4	73
OG0000154	6	2	37	3	15	2	1	1	1	2	3	73
OG0000155	14	1	19	5	6	9	5	1	8	1	4	73
OG0000156	13	5	17	2	16	12	1	1	2	1	3	73
OG0000157	8	1	29	13	4	9	3	1	2	2	1	73
OG0000158	0	1	22	1	11	12	4	1	15	2	4	73
OG0000159	0	0	1	18	5	6	10	0	16	1	16	73
OG0000160	9	4	8	8	15	9	4	4	4	3	4	72
OG0000161	19	4	7	6	15	10	3	1	1	2	4	72
OG0000162	21	1	6	4	9	12	2	2	7	3	5	72
OG0000163	0	1	24	4	13	7	4	1	9	1	8	72
OG0000164	14	10	5	5	6	3	4	2	8	5	9	71
OG0000165	16	1	8	12	6	15	4	1	3	1	4	71
OG0000166	4	1	21	11	10	2	1	1	3	2	15	71
OG0000167	8	2	12	9	11	6	3	1	10	3	6	71
OG0000168	9	1	17	12	6	1	6	1	8	1	9	71
OG0000169	9	1	24	17	9	2	1	1	1	1	5	71
OG0000170	12	1	22	2	9	6	3	1	10	1	3	70
OG0000171	7	6	10	5	17	3	7	0	8	1	6	70
OG0000172	6	2	14	5	15	15	3	1	3	1	5	70
OG0000173	4	3	7	2	18	5	7	3	9	2	10	70
OG0000174	14	2	13	12	8	13	1	1	4	1	1	70
OG0000175	14	1	18	8	7	3	9	1	5	1	3	70
OG0000176	13	1	18	11	14	4	1	1	2	1	4	70
OG0000177	10	1	17	11	4	4	8	1	9	1	4	70
OG0000178	5	2	14	9	7	6	6	3	6	4	8	70
OG0000179	9	1	12	9	6	11	3	1	12	0	6	70
OG0000180	10	1	6	3	8	19	1	2	5	2	12	69
OG0000181	1	1	50	5	3	4	1	1	2	0	1	69
OG0000182	5	2	29	4	11	2	3	3	4	2	4	69
OG0000183	6	5	11	5	7	8	10	2	5	4	6	69
OG0000184	11	1	25	6	9	9	1	1	2	1	3	69
OG0000185	8	1	14	12	9	6	7	1	1	1	9	69
OG0000186	23	2	6	3	16	2	3	2	1	2	9	69
OG0000187	4	4	12	5	7	10	4	5	7	6	5	69
OG0000188	11	1	27	9	5	5	6	1	1	1	2	69
OG0000189	5	4	22	6	8	8	2	1	8	0	5	69
OG0000190	8	1	14	12	6	8	1	1	12	1	5	69
OG0000191	3	1	23	12	8	5	4	1	7	1	3	68
OG0000192	8	2	23	11	5	9	4	1	2	1	2	68
OG0000193	7	1	12	7	6	13	7	1	7	1	6	68
OG0000194	15	2	20	6	8	6	5	1	3	1	1	68
OG0000195	14	2	6	13	11	11	1	2	1	1	6	68
OG0000196	15	4	16	9	9	5	2	1	6	1	0	68
OG0000197	13	0	9	6	21	3	7	1	3	0	5	68
OG0000198	15	3	11	5	10	12	2	1	6	1	1	67
OG0000199	5	1	17	11	2	7	1	1	11	1	10	67
OG0000200	4	3	14	10	13	2	4	3	7	3	4	67
OG0000201	2	1	31	5	9	4	5	2	3	2	3	67
OG0000202	9	1	14	6	9	6	7	1	7	1	6	67
OG0000203	4	3	17	7	9	6	6	1	8	1	5	67
OG0000204	6	3	20	3	16	5	3	2	3	1	4	66
OG0000205	7	4	12	5	9	6	4	2	7	2	8	66
OG0000206	8	1	26	7	7	4	2	1	6	0	4	66
OG0000207	4	1	14	8	5	12	4	4	6	4	4	66
OG0000208	3	1	16	10	10	2	6	1	4	7	6	66
OG0000209	3	0	14	12	10	6	4	2	6	1	8	66
OG0000210	15	1	8	6	7	9	2	1	6	1	10	66
OG0000211	13	2	14	9	8	4	2	0	5	1	7	65
OG0000212	4	3	18	6	7	3	15	1	3	1	4	65
OG0000213	13	3	11	5	8	11	1	1	2	1	9	65
OG0000214	27	2	1	1	18	11	1	1	1	1	1	65
OG0000215	3	2	20	6	13	3	8	1	2	1	6	65
OG0000216	11	6	10	8	14	3	1	1	1	1	9	65
OG0000217	17	2	9	3	14	2	2	1	3	3	9	65
OG0000218	8	1	10	5	7	8	6	1	6	1	12	65
OG0000219	6	6	5	7	4	1	5	3	9	6	13	65
OG0000220	3	2	41	3	2	2	2	1	3	2	4	65
OG0000221	6	2	8	5	9	9	3	5	8	3	6	64
OG0000222	7	1	6	3	2	12	8	1	12	8	4	64
OG0000223	9	1	7	10	16	5	6	1	1	2	6	64
OG0000224	4	2	20	5	7	6	9	1	1	1	8	64
OG0000225	6	2	22	4	7	3	4	2	6	3	5	64
OG0000226	5	3	4	3	9	8	5	1	13	1	12	64
OG0000227	7	3	7	5	13	5	5	1	10	3	5	64
OG0000228	7	1	19	13	6	3	5	1	7	1	1	64
OG0000229	9	1	6	8	12	8	7	2	1	1	9	64
OG0000230	3	1	20	1	6	11	2	4	6	5	5	64
OG0000231	3	0	10	17	8	8	1	1	10	1	5	64
OG0000232	5	1	18	5	12	5	2	0	6	2	8	64
OG0000233	8	10	4	4	2	2	8	3	5	10	7	63
OG0000234	6	1	13	4	12	7	5	1	5	1	8	63
OG0000235	5	3	8	7	11	3	3	2	7	5	9	63
OG0000236	23	3	2	2	6	5	12	0	6	1	3	63
OG0000237	18	1	2	3	10	11	3	1	1	1	12	63
OG0000238	0	0	5	17	0	1	28	0	5	0	7	63
OG0000239	0	0	28	8	3	13	1	0	1	1	8	63
OG0000240	6	4	11	9	16	4	1	1	4	1	5	62
OG0000241	6	6	7	7	15	4	4	2	3	3	5	62
OG0000242	1	0	25	9	2	5	5	0	4	1	10	62
OG0000243	1	5	11	13	7	9	1	0	9	1	5	62
OG0000244	9	1	19	10	11	4	2	1	2	1	2	62
OG0000245	6	1	11	6	14	8	1	1	5	1	8	62
OG0000246	4	1	19	13	6	5	2	1	6	2	3	62
OG0000247	7	1	12	5	6	4	6	1	12	1	7	62
OG0000248	7	2	23	6	6	4	2	2	2	3	4	61
OG0000249	1	1	4	1	9	27	1	1	12	3	1	61
OG0000250	5	1	17	6	11	4	2	1	7	1	6	61
OG0000251	15	1	15	11	2	5	4	1	3	2	2	61
OG0000252	5	1	8	5	5	12	6	1	1	1	16	61
OG0000253	8	3	9	7	5	6	4	2	6	4	7	61
OG0000254	3	1	13	2	5	14	2	3	9	1	8	61
OG0000255	18	3	4	4	7	6	3	2	7	3	4	61
OG0000256	6	3	5	16	8	4	4	3	3	3	6	61
OG0000257	9	1	13	7	12	2	4	2	3	1	7	61
OG0000258	4	1	7	6	8	12	4	3	5	3	8	61
OG0000259	2	1	19	2	6	13	3	2	3	4	6	61
OG0000260	0	2	14	15	9	3	4	1	7	1	5	61
OG0000261	0	1	11	10	4	9	1	1	12	0	12	61
OG0000262	0	0	5	4	10	10	3	4	5	2	18	61
OG0000263	0	0	7	8	10	3	5	1	9	1	17	61
OG0000264	7	4	1	3	5	3	8	2	10	7	10	60
OG0000265	3	2	1	10	15	8	1	1	8	1	10	60
OG0000266	5	1	15	6	10	5	6	0	2	2	8	60
OG0000267	11	2	8	9	8	1	2	1	8	2	8	60
OG0000268	9	1	12	10	5	3	2	1	8	1	8	60
OG0000269	12	2	17	4	4	7	4	1	3	1	5	60
OG0000270	8	2	20	7	8	5	3	1	1	2	3	60
OG0000271	11	1	16	2	7	2	1	1	9	1	9	60
OG0000272	9	4	1	11	13	6	5	4	2	1	4	60
OG0000273	24	1	16	5	3	1	2	1	1	1	5	60
OG0000274	7	1	16	8	6	3	6	1	5	1	6	60
OG0000275	5	1	18	7	4	6	6	2	4	1	6	60
OG0000276	2	2	17	1	5	13	1	1	3	1	14	60
OG0000277	2	1	17	7	7	8	4	1	5	1	7	60
OG0000278	0	1	1	10	10	9	8	2	8	0	11	60
OG0000279	0	4	9	7	4	3	9	0	12	7	5	60
OG0000280	0	0	17	14	12	7	2	1	2	2	3	60
OG0000281	11	8	1	1	3	3	2	2	5	7	16	59
OG0000282	6	2	6	2	2	5	7	0	14	4	11	59
OG0000283	2	5	8	5	9	4	6	2	6	4	8	59
OG0000284	3	2	11	8	9	12	4	1	6	1	2	59
OG0000285	6	2	9	5	17	5	4	2	2	2	5	59
OG0000286	4	1	14	11	8	5	5	2	6	2	1	59
OG0000287	5	3	16	6	9	4	5	1	5	1	4	59
OG0000288	1	1	7	8	13	8	5	2	2	2	10	59
OG0000289	0	0	18	7	5	6	5	1	6	1	10	59
OG0000290	0	0	6	8	8	3	8	0	9	5	12	59
OG0000291	5	1	16	10	6	5	1	1	4	1	8	58
OG0000292	8	5	12	10	8	5	2	2	3	1	2	58
OG0000293	6	1	19	6	2	6	5	1	1	1	10	58
OG0000294	25	3	7	4	7	2	2	1	2	1	4	58
OG0000295	6	5	4	2	2	5	7	0	11	5	11	58
OG0000296	1	2	10	5	7	1	2	1	11	2	16	58
OG0000297	7	1	18	1	2	20	2	0	2	1	4	58
OG0000298	11	2	11	3	7	13	3	1	2	1	4	58
OG0000299	11	2	7	6	9	4	2	1	7	1	8	58
OG0000300	19	1	15	5	4	2	4	1	3	1	3	58
OG0000301	3	2	15	5	4	3	6	1	10	2	7	58
OG0000302	25	3	5	3	6	5	2	1	4	1	3	58
OG0000303	5	2	18	5	11	4	11	0	0	0	2	58
OG0000304	2	1	5	3	16	10	10	1	7	1	2	58
OG0000305	2	1	18	12	10	6	4	1	1	1	2	58
OG0000306	8	4	17	4	7	4	3	1	3	4	3	58
OG0000307	14	1	23	1	7	5	1	1	1	1	3	58
OG0000308	4	4	10	9	11	4	2	3	3	3	5	58
OG0000309	8	1	9	4	11	8	4	1	2	1	9	58
OG0000310	10	1	8	11	7	5	5	1	4	3	3	58
OG0000311	7	1	14	3	8	3	2	2	15	1	2	58
OG0000312	9	1	7	9	7	5	6	1	5	1	7	58
OG0000313	0	0	10	6	8	6	3	7	4	8	6	58
OG0000314	4	5	11	5	6	3	6	0	8	1	8	57
OG0000315	1	1	35	2	5	1	3	1	3	1	4	57
OG0000316	4	1	23	4	4	5	1	0	3	1	11	57
OG0000317	11	1	9	8	7	5	2	1	7	1	5	57
OG0000318	3	1	12	2	14	10	2	2	7	1	3	57
OG0000319	15	1	12	8	2	5	2	1	2	2	7	57
OG0000320	2	1	1	5	12	8	10	3	2	2	11	57
OG0000321	3	1	4	7	4	13	2	0	9	1	13	57
OG0000322	4	2	12	7	11	6	2	1	4	2	6	57
OG0000323	3	2	19	8	5	5	1	1	7	1	5	57
OG0000324	0	0	11	4	9	12	2	1	6	1	11	57
OG0000325	0	0	5	3	8	3	12	4	5	3	14	57
OG0000326	0	0	11	3	15	10	4	1	3	2	8	57
OG0000327	0	0	1	13	12	11	7	1	10	1	1	57
OG0000328	5	3	3	3	6	3	3	1	7	2	20	56
OG0000329	5	4	11	11	5	3	4	1	5	4	3	56
OG0000330	5	3	8	4	4	2	4	2	10	3	11	56
OG0000331	3	2	4	9	5	6	5	2	5	8	7	56
OG0000332	1	1	16	11	5	4	2	1	5	2	8	56
OG0000333	2	2	1	5	18	5	1	1	9	1	11	56
OG0000334	12	2	15	5	3	9	2	1	1	1	5	56
OG0000335	3	1	11	4	4	8	7	1	7	1	9	56
OG0000336	4	1	14	6	7	5	4	1	6	1	7	56
OG0000337	16	2	5	7	9	8	4	1	2	1	1	56
OG0000338	5	1	18	5	12	4	2	1	4	1	3	56
OG0000339	38	2	1	1	4	1	2	1	4	1	1	56
OG0000340	1	3	24	3	7	4	1	1	5	1	6	56
OG0000341	3	1	15	11	5	11	2	1	3	0	4	56
OG0000342	0	0	11	6	5	11	2	1	5	7	8	56
OG0000343	2	1	6	12	5	7	2	2	4	2	12	55
OG0000344	1	1	11	7	5	2	3	2	9	3	11	55
OG0000345	6	7	3	2	7	1	8	1	6	7	7	55
OG0000346	1	1	6	7	8	8	9	2	2	2	9	55
OG0000347	3	1	21	3	5	7	3	1	4	1	6	55
OG0000348	11	1	17	7	5	4	1	1	4	1	3	55
OG0000349	6	1	16	8	3	9	2	1	4	1	4	55
OG0000350	0	0	13	13	10	3	5	1	6	2	2	55
OG0000351	12	2	7	5	8	6	2	2	1	1	8	54
OG0000352	9	1	2	2	13	7	8	1	4	1	6	54
OG0000353	12	4	3	3	5	7	3	5	2	6	4	54
OG0000354	3	0	25	14	5	2	1	1	1	1	1	54
OG0000355	12	3	8	7	13	2	1	1	1	1	5	54
OG0000356	10	1	18	6	2	3	3	1	4	3	3	54
OG0000357	1	2	8	4	22	4	4	1	6	1	1	54
OG0000358	3	1	33	5	3	2	1	1	2	1	2	54
OG0000359	13	1	12	7	7	4	3	1	3	1	2	54
OG0000360	12	1	11	1	6	7	4	1	9	1	1	54
OG0000361	1	1	30	4	6	3	2	1	2	1	3	54
OG0000362	2	1	8	7	11	5	1	1	4	1	13	54
OG0000363	1	1	18	11	5	1	2	2	9	1	3	54
OG0000364	9	3	7	3	7	2	3	1	11	0	8	54
OG0000365	6	1	19	19	2	1	2	1	0	3	0	54
OG0000366	10	2	11	4	6	6	2	1	4	1	7	54
OG0000367	0	1	24	2	6	13	2	1	2	1	2	54
OG0000368	0	0	35	7	4	3	1	1	1	1	1	54
OG0000369	3	2	15	5	16	1	3	0	3	2	3	53
OG0000370	11	4	4	5	9	5	4	1	4	1	5	53
OG0000371	2	1	15	7	4	5	4	1	4	1	9	53
OG0000372	13	2	9	3	3	3	5	1	7	2	5	53
OG0000373	5	4	12	7	8	4	4	1	3	2	3	53
OG0000374	4	1	5	8	15	4	6	1	4	3	2	53
OG0000375	11	1	3	6	7	6	6	1	2	1	9	53
OG0000376	12	1	5	6	5	4	4	1	4	1	10	53
OG0000377	5	1	17	7	6	3	4	1	4	1	4	53
OG0000378	2	1	5	1	11	8	4	1	12	1	7	53
OG0000379	10	1	15	4	4	3	4	1	5	1	4	52
OG0000380	2	2	10	5	6	10	5	2	1	1	8	52
OG0000381	9	5	4	5	4	2	10	0	4	4	5	52
OG0000382	9	4	8	5	4	2	4	1	7	4	4	52
OG0000383	4	1	13	6	5	6	4	2	4	1	6	52
OG0000384	8	3	4	5	8	6	6	2	4	2	4	52
OG0000385	5	1	24	5	2	5	2	1	2	1	4	52
OG0000386	8	1	17	4	4	4	3	1	6	2	2	52
OG0000387	8	2	6	3	15	3	3	2	6	0	4	52
OG0000388	3	2	14	9	8	4	3	0	3	1	5	52
OG0000389	15	1	9	1	7	1	1	3	7	4	3	52
OG0000390	3	1	10	5	8	6	3	1	7	1	7	52
OG0000391	3	1	19	8	4	2	2	1	2	2	8	52
OG0000392	5	1	6	7	7	6	5	2	7	1	5	52
OG0000393	14	2	11	2	5	8	2	3	1	1	3	52
OG0000394	1	2	2	3	12	12	2	5	7	3	3	52
OG0000395	4	1	9	3	4	6	6	1	10	1	7	52
OG0000396	5	1	7	5	6	4	8	1	7	1	7	52
OG0000397	10	1	17	5	7	3	1	1	1	1	5	52
OG0000398	0	2	17	4	14	4	3	2	3	2	1	52
OG0000399	6	2	11	7	5	6	3	1	3	1	6	51
OG0000400	9	6	3	4	5	2	4	0	5	4	9	51
OG0000401	8	6	4	3	3	4	3	1	5	3	11	51
OG0000402	5	4	7	3	6	4	6	3	5	3	5	51
OG0000403	7	4	9	5	12	3	4	1	5	0	1	51
OG0000404	5	3	12	7	10	3	3	3	2	1	2	51
OG0000405	7	3	4	11	3	4	1	1	9	1	7	51
OG0000406	7	6	15	4	7	4	2	1	1	1	3	51
OG0000407	3	1	21	6	7	3	3	1	4	1	1	51
OG0000408	3	0	11	4	2	7	2	1	10	1	10	51
OG0000409	7	1	23	6	1	4	3	0	2	0	4	51
OG0000410	3	3	3	3	4	3	5	2	7	8	10	51
OG0000411	7	1	17	7	4	3	2	2	5	1	2	51
OG0000412	1	1	20	9	4	5	1	1	4	1	4	51
OG0000413	2	2	20	5	5	5	3	1	4	2	2	51
OG0000414	2	0	4	3	1	2	11	0	12	7	9	51
OG0000415	8	2	12	5	8	4	1	1	3	2	5	51
OG0000416	1	2	7	5	7	12	4	1	5	2	5	51
OG0000417	22	3	8	7	4	2	1	1	1	1	1	51
OG0000418	6	1	8	11	7	9	1	1	1	0	6	51
OG0000419	5	1	15	7	9	5	3	1	3	1	1	51
OG0000420	50	1	0	0	0	0	0	0	0	0	0	51
OG0000421	19	1	11	2	4	2	2	1	2	1	6	51
OG0000422	6	0	13	5	11	3	4	1	4	1	3	51
OG0000423	6	1	14	9	0	4	1	1	1	1	13	51
OG0000424	0	1	10	10	7	2	7	1	3	1	9	51
OG0000425	0	1	10	5	9	12	2	1	4	1	6	51
OG0000426	0	0	1	3	2	4	5	1	8	5	22	51
OG0000427	0	0	13	10	9	1	1	2	11	2	2	51
OG0000428	0	0	22	9	8	1	1	1	3	4	2	51
OG0000429	5	1	16	5	10	7	1	1	1	1	2	50
OG0000430	3	1	11	4	10	6	2	1	6	1	5	50
OG0000431	2	1	7	8	7	0	5	1	7	6	6	50
OG0000432	2	3	3	5	4	3	4	2	8	3	13	50
OG0000433	4	6	3	3	6	5	5	2	7	4	5	50
OG0000434	1	2	21	4	6	4	2	1	4	1	4	50
OG0000435	6	2	14	4	2	5	3	1	3	1	9	50
OG0000436	7	1	8	4	6	2	10	1	5	1	5	50
OG0000437	3	2	12	7	8	5	2	3	3	3	2	50
OG0000438	5	4	2	6	8	6	5	2	5	2	5	50
OG0000439	5	1	4	3	7	14	4	3	5	2	2	50
OG0000440	7	1	14	9	3	5	4	1	1	1	4	50
OG0000441	3	1	17	6	4	3	4	1	4	2	5	50
OG0000442	5	1	6	7	11	6	1	1	4	1	7	50
OG0000443	5	1	10	8	6	3	1	1	6	1	8	50
OG0000444	0	0	3	3	2	3	11	0	14	3	11	50
OG0000445	0	0	18	6	7	7	6	1	1	1	3	50
OG0000446	0	0	0	0	11	4	9	2	15	2	7	50
OG0000447	8	1	11	9	7	1	2	1	4	1	4	49
OG0000448	11	3	11	4	6	2	2	2	1	2	5	49
OG0000449	4	4	9	7	2	2	2	1	5	9	4	49
OG0000450	10	4	9	3	6	3	5	1	4	0	4	49
OG0000451	8	1	11	5	5	10	5	1	1	1	1	49
OG0000452	5	1	19	2	6	4	3	1	1	1	6	49
OG0000453	3	1	12	4	8	6	2	1	8	2	2	49
OG0000454	5	8	4	4	10	7	1	1	5	1	3	49
OG0000455	6	1	2	10	1	2	3	3	7	5	9	49
OG0000456	11	1	11	5	4	6	2	1	3	1	4	49
OG0000457	1	0	25	15	3	1	1	0	1	1	1	49
OG0000458	7	1	10	12	2	4	1	0	4	1	7	49
OG0000459	5	1	26	1	2	3	1	0	5	0	5	49
OG0000460	3	1	24	2	5	3	5	1	2	1	2	49
OG0000461	2	2	5	3	5	11	4	2	3	4	8	49
OG0000462	3	1	13	4	9	4	7	1	3	0	4	49
OG0000463	4	2	9	5	8	7	2	2	3	1	6	49
OG0000464	2	1	21	4	8	2	2	1	4	1	3	49
OG0000465	4	1	5	5	6	8	4	2	4	2	8	49
OG0000466	25	1	2	2	4	5	1	1	2	1	5	49
OG0000467	0	1	23	1	16	1	1	2	2	1	1	49
OG0000468	0	0	28	6	3	3	1	0	1	1	6	49
OG0000469	0	0	2	3	8	3	4	1	10	4	14	49
OG0000470	0	0	26	11	3	3	1	1	1	1	2	49
OG0000471	3	1	2	2	7	4	4	3	8	0	14	48
OG0000472	2	5	12	4	10	2	4	0	7	1	1	48
OG0000473	3	1	5	3	6	20	1	1	3	1	4	48
OG0000474	5	3	6	6	9	5	3	2	3	3	3	48
OG0000475	2	2	20	5	7	2	2	1	2	1	4	48
OG0000476	4	1	12	4	7	7	4	1	2	1	5	48
OG0000477	1	2	16	5	6	3	2	1	7	1	4	48
OG0000478	2	2	14	4	3	3	4	2	5	4	5	48
OG0000479	3	1	27	6	4	1	1	1	2	1	1	48
OG0000480	1	5	16	8	6	3	2	2	1	2	2	48
OG0000481	13	1	2	4	6	6	5	1	7	1	2	48
OG0000482	10	1	9	8	3	3	3	1	5	1	4	48
OG0000483	7	1	5	4	12	9	2	2	1	1	4	48
OG0000484	6	2	22	5	1	5	2	0	2	1	2	48
OG0000485	3	0	10	26	4	1	1	2	1	0	0	48
OG0000486	7	2	10	4	7	5	3	1	2	2	5	48
OG0000487	0	0	5	3	6	1	7	2	9	6	9	48
OG0000488	0	0	4	4	1	12	5	0	11	8	3	48
OG0000489	0	0	11	8	9	1	10	1	4	1	3	48
OG0000490	0	0	18	3	9	6	4	1	1	1	5	48
OG0000491	0	0	23	8	3	2	1	1	4	2	4	48
OG0000492	0	0	9	5	6	18	1	1	3	1	4	48
OG0000493	0	0	0	4	1	1	2	1	12	0	27	48
OG0000494	0	0	0	0	0	0	0	0	10	0	38	48
OG0000495	2	1	27	9	2	4	1	0	1	0	0	47
OG0000496	8	2	9	6	5	3	3	1	4	2	4	47
OG0000497	2	1	2	2	4	6	10	0	12	3	5	47
OG0000498	7	4	3	2	7	5	5	1	7	3	3	47
OG0000499	2	3	20	3	3	2	3	1	4	3	3	47
OG0000500	2	1	2	8	4	9	5	2	3	3	8	47
OG0000501	4	1	7	8	4	7	3	1	6	0	6	47
OG0000502	1	0	2	8	1	4	5	4	5	15	2	47
OG0000503	9	2	10	3	3	5	2	1	3	4	5	47
OG0000504	13	2	5	3	10	5	1	1	2	1	4	47
OG0000505	4	2	4	7	10	6	1	1	6	1	5	47
OG0000506	8	1	10	6	2	4	3	0	5	4	4	47
OG0000507	3	1	5	5	10	13	5	0	3	0	2	47
OG0000508	5	1	25	1	2	1	1	1	2	0	8	47
OG0000509	5	1	5	11	6	4	3	1	6	1	4	47
OG0000510	6	2	6	6	9	4	7	1	3	1	2	47
OG0000511	8	3	7	2	15	2	2	2	2	2	2	47
OG0000512	2	3	7	4	6	8	3	3	5	3	3	47
OG0000513	2	1	13	5	7	5	4	1	4	1	4	47
OG0000514	1	1	31	2	5	1	1	1	1	2	1	47
OG0000515	5	1	11	6	6	3	5	1	3	1	5	47
OG0000516	9	1	13	8	4	6	2	0	2	1	1	47
OG0000517	2	3	11	8	8	4	4	1	3	1	2	47
OG0000518	9	1	9	3	5	5	2	2	3	4	4	47
OG0000519	6	2	3	2	7	10	1	1	7	2	6	47
OG0000520	4	1	2	11	7	1	6	1	1	2	11	47
OG0000521	1	1	12	5	10	4	2	0	2	1	9	47
OG0000522	0	0	8	4	9	10	1	2	8	4	1	47
OG0000523	6	1	6	4	6	2	5	1	7	5	3	46
OG0000524	3	1	4	20	2	5	3	1	3	2	2	46
OG0000525	7	1	14	4	4	3	1	1	3	1	7	46
OG0000526	5	2	16	9	5	1	2	0	3	0	3	46
OG0000527	12	1	11	6	3	1	1	1	1	1	8	46
OG0000528	3	1	16	1	6	1	1	1	3	3	10	46
OG0000529	3	3	14	5	3	5	4	1	3	1	4	46
OG0000530	4	1	14	8	5	6	2	1	1	0	4	46
OG0000531	4	1	20	1	6	6	1	1	1	1	4	46
OG0000532	1	3	10	8	3	5	2	2	4	2	6	46
OG0000533	1	1	19	9	4	6	2	0	3	0	1	46
OG0000534	3	1	23	9	3	2	1	1	1	1	1	46
OG0000535	5	1	4	1	10	6	2	2	3	2	10	46
OG0000536	3	4	3	2	5	5	5	2	4	7	6	46
OG0000537	1	4	5	4	9	2	4	3	6	4	4	46
OG0000538	7	1	9	6	6	1	4	2	2	2	6	46
OG0000539	6	2	11	5	5	5	1	3	2	4	2	46
OG0000540	4	2	6	4	9	6	2	2	3	2	6	46
OG0000541	4	1	9	12	4	11	1	1	1	1	1	46
OG0000542	5	1	17	5	6	1	1	1	7	1	1	46
OG0000543	5	1	10	7	6	6	3	1	2	1	4	46
OG0000544	8	1	14	3	2	2	2	1	5	1	7	46
OG0000545	23	1	6	1	9	2	1	1	1	0	1	46
OG0000546	11	1	3	4	6	8	2	1	2	2	6	46
OG0000547	0	1	13	7	3	7	1	0	9	1	4	46
OG0000548	0	1	9	6	6	7	3	1	8	1	4	46
OG0000549	0	0	10	3	8	8	6	1	5	1	4	46
OG0000550	0	0	28	1	5	10	0	1	0	1	0	46
OG0000551	3	1	9	5	6	5	2	1	8	0	5	45
OG0000552	5	2	5	4	3	2	3	2	6	2	11	45
OG0000553	2	1	17	9	4	3	2	0	2	1	4	45
OG0000554	5	2	4	3	6	9	1	2	1	1	11	45
OG0000555	5	5	5	5	4	1	2	1	8	2	7	45
OG0000556	13	1	20	2	1	1	1	2	1	1	2	45
OG0000557	4	1	17	2	4	3	4	1	2	1	6	45
OG0000558	2	1	7	4	8	5	4	2	5	2	5	45
OG0000559	2	0	2	8	5	3	5	1	8	4	7	45
OG0000560	6	1	15	6	3	5	3	1	3	1	1	45
OG0000561	1	1	6	8	4	19	1	1	1	1	2	45
OG0000562	3	1	17	6	6	1	1	1	3	2	4	45
OG0000563	6	1	11	5	3	6	4	1	5	1	2	45
OG0000564	1	2	5	12	4	2	2	1	1	6	9	45
OG0000565	6	1	18	7	7	1	1	1	1	1	1	45
OG0000566	21	2	4	2	4	2	3	0	2	2	3	45
OG0000567	1	3	7	5	10	5	2	1	1	1	9	45
OG0000568	5	1	6	5	4	6	5	1	5	2	5	45
OG0000569	1	1	4	3	4	2	5	1	7	11	6	45
OG0000570	5	1	3	7	8	6	4	1	2	1	7	45
OG0000571	7	1	5	8	4	9	1	1	2	3	4	45
OG0000572	5	2	6	8	10	3	2	1	2	1	5	45
OG0000573	6	1	2	6	9	6	3	1	1	1	9	45
OG0000574	8	1	1	3	8	3	4	1	8	1	7	45
OG0000575	3	2	6	4	12	1	6	2	5	1	3	45
OG0000576	5	1	18	2	5	9	1	1	1	1	1	45
OG0000577	6	1	9	7	5	7	1	1	3	1	4	45
OG0000578	0	4	4	17	6	4	2	2	2	2	2	45
OG0000579	0	1	0	0	0	15	6	1	6	6	10	45
OG0000580	0	1	10	7	10	4	2	1	4	2	4	45
OG0000581	0	0	6	8	10	10	2	0	3	0	6	45
OG0000582	0	0	19	10	7	1	5	0	1	1	1	45
OG0000583	0	0	12	10	6	8	3	2	0	4	0	45
OG0000584	44	0	0	0	0	0	0	0	0	0	0	44
OG0000585	28	1	2	1	3	1	2	1	2	1	2	44
OG0000586	6	1	10	3	4	8	1	0	2	3	6	44
OG0000587	7	5	6	5	9	3	3	1	1	1	3	44
OG0000588	2	2	15	7	3	7	1	1	2	1	3	44
OG0000589	3	2	7	5	9	2	3	2	5	1	5	44
OG0000590	5	1	16	2	5	3	1	1	5	1	4	44
OG0000591	4	2	4	6	6	3	6	3	4	2	4	44
OG0000592	9	3	1	5	8	1	5	1	10	0	1	44
OG0000593	4	5	5	6	6	5	1	2	4	1	5	44
OG0000594	4	4	2	5	3	3	2	0	6	2	13	44
OG0000595	7	4	5	9	4	3	3	1	4	1	3	44
OG0000596	2	1	3	3	6	3	3	2	10	6	5	44
OG0000597	4	2	4	4	2	3	4	3	7	4	7	44
OG0000598	1	1	9	4	8	7	2	2	5	2	3	44
OG0000599	8	4	8	5	2	2	2	1	6	1	5	44
OG0000600	6	1	13	7	4	3	2	0	2	2	4	44
OG0000601	8	1	13	6	3	2	2	1	3	1	4	44
OG0000602	13	1	12	2	4	4	1	1	4	1	1	44
OG0000603	7	2	1	1	6	7	7	2	4	3	4	44
OG0000604	10	1	13	9	2	1	2	1	1	1	3	44
OG0000605	9	2	1	12	7	4	2	1	3	1	2	44
OG0000606	6	1	5	2	6	4	4	1	4	1	10	44
OG0000607	2	2	10	4	5	7	1	1	3	2	7	44
OG0000608	5	2	10	4	7	6	3	3	2	1	1	44
OG0000609	5	2	15	3	9	4	1	0	1	1	3	44
OG0000610	8	1	8	7	3	5	1	1	4	1	5	44
OG0000611	6	2	11	6	8	1	2	2	2	1	3	44
OG0000612	6	1	21	5	2	4	1	1	1	0	2	44
OG0000613	2	2	12	3	5	2	1	1	2	4	10	44
OG0000614	1	1	5	2	7	16	2	2	4	2	2	44
OG0000615	13	1	5	3	11	5	1	1	2	0	2	44
OG0000616	1	1	10	6	5	6	1	1	5	1	7	44
OG0000617	9	1	7	9	3	7	2	0	2	1	3	44
OG0000618	11	1	4	5	10	4	2	2	1	2	2	44
OG0000619	9	1	7	3	7	7	1	1	1	2	5	44
OG0000620	9	1	10	3	5	4	3	1	6	1	1	44
OG0000621	2	1	3	4	5	2	10	1	6	5	5	44
OG0000622	11	2	5	2	13	3	4	1	1	1	1	44
OG0000623	2	1	7	7	7	4	4	1	5	1	5	44
OG0000624	4	1	10	6	6	2	1	1	11	1	1	44
OG0000625	9	3	4	7	2	10	2	1	3	1	2	44
OG0000626	1	4	6	6	8	2	4	3	3	2	5	44
OG0000627	2	2	10	3	6	12	2	2	2	1	2	44
OG0000628	14	1	18	1	3	1	1	0	2	1	2	44
OG0000629	3	2	2	1	14	8	2	3	5	1	3	44
OG0000630	4	1	7	4	5	14	1	1	1	3	3	44
OG0000631	0	1	6	3	4	6	3	2	6	3	10	44
OG0000632	0	0	1	1	13	12	1	2	8	1	5	44
OG0000633	2	3	11	9	4	3	1	1	3	1	5	43
OG0000634	1	1	15	4	7	3	3	1	5	0	3	43
OG0000635	3	1	9	2	6	7	2	1	3	1	8	43
OG0000636	5	1	5	4	7	7	2	1	3	3	5	43
OG0000637	5	1	19	4	2	3	2	1	2	2	2	43
OG0000638	2	1	12	3	6	12	3	1	1	1	1	43
OG0000639	12	8	1	7	2	3	3	1	3	2	1	43
OG0000640	4	2	18	2	5	1	5	1	3	1	1	43
OG0000641	3	4	15	3	6	2	2	2	2	0	4	43
OG0000642	7	1	12	4	4	2	2	1	3	1	6	43
OG0000643	3	3	7	8	7	2	5	1	2	3	2	43
OG0000644	3	3	4	7	3	4	4	2	5	4	4	43
OG0000645	6	1	5	3	6	6	4	1	4	4	3	43
OG0000646	3	3	10	3	9	1	6	1	4	1	2	43
OG0000647	8	1	5	3	6	6	3	1	1	1	8	43
OG0000648	7	2	6	2	4	6	2	1	5	1	7	43
OG0000649	4	1	13	7	5	5	1	1	1	1	4	43
OG0000650	10	1	13	5	6	4	1	1	1	0	1	43
OG0000651	6	2	12	11	5	2	2	0	1	1	1	43
OG0000652	1	1	6	5	8	1	4	2	2	6	7	43
OG0000653	4	2	5	3	5	9	2	1	4	1	7	43
OG0000654	11	1	4	6	6	4	3	1	5	1	1	43
OG0000655	13	2	3	7	5	5	2	1	1	1	3	43
OG0000656	8	2	4	3	8	1	7	1	1	1	7	43
OG0000657	11	2	3	3	9	1	3	1	4	1	5	43
OG0000658	6	1	7	4	5	5	1	1	10	0	3	43
OG0000659	10	1	5	1	4	4	3	1	7	1	6	43
OG0000660	4	1	17	1	6	3	1	0	5	1	4	43
OG0000661	7	2	5	2	5	5	1	1	5	2	8	43
OG0000662	1	1	2	2	3	2	8	1	13	5	5	43
OG0000663	13	1	6	5	7	2	1	1	3	1	3	43
OG0000664	6	1	2	3	8	14	1	1	2	4	1	43
OG0000665	4	2	10	9	4	2	2	1	3	0	6	43
OG0000666	2	1	11	1	16	2	3	1	2	1	3	43
OG0000667	2	1	10	7	5	5	3	0	7	1	2	43
OG0000668	1	1	19	3	4	5	2	0	3	1	4	43
OG0000669	9	1	5	7	3	5	4	1	2	1	5	43
OG0000670	9	1	5	4	5	5	1	1	6	1	5	43
OG0000671	0	1	12	6	6	3	2	1	6	1	5	43
OG0000672	0	0	5	7	2	4	7	0	14	1	3	43
OG0000673	0	0	35	2	0	0	3	0	2	0	1	43
OG0000674	0	0	8	2	13	7	2	2	4	1	4	43
OG0000675	0	0	0	1	4	1	14	2	14	0	7	43
OG0000676	0	0	0	0	12	10	1	2	12	2	4	43
OG0000677	5	6	6	2	3	1	5	0	6	4	4	42
OG0000678	3	2	7	3	8	9	2	0	3	2	3	42
OG0000679	7	3	17	1	1	5	2	2	2	1	1	42
OG0000680	3	1	8	7	4	10	2	1	4	1	1	42
OG0000681	6	1	11	3	6	1	2	1	6	1	4	42
OG0000682	2	1	13	5	5	6	3	1	4	1	1	42
OG0000683	3	1	6	9	4	4	5	1	5	1	3	42
OG0000684	1	0	24	3	2	4	1	1	1	1	4	42
OG0000685	2	1	12	10	3	5	2	1	1	1	4	42
OG0000686	3	1	5	8	9	8	3	1	1	2	1	42
OG0000687	3	5	4	3	7	10	2	1	2	1	4	42
OG0000688	2	2	9	4	6	9	2	1	4	2	1	42
OG0000689	2	1	14	9	4	2	3	1	3	1	2	42
OG0000690	4	1	6	8	4	2	1	1	9	1	5	42
OG0000691	6	2	5	2	8	3	5	2	3	5	1	42
OG0000692	4	1	8	6	6	1	2	1	5	1	7	42
OG0000693	5	1	7	5	6	3	1	1	8	1	4	42
OG0000694	3	2	14	6	5	4	2	2	2	1	1	42
OG0000695	11	2	14	7	2	0	1	1	1	2	1	42
OG0000696	4	1	23	4	3	2	1	1	1	1	1	42
OG0000697	2	2	7	6	3	6	2	1	5	2	6	42
OG0000698	5	2	13	4	5	4	5	1	1	1	1	42
OG0000699	9	1	7	8	4	5	3	1	2	1	1	42
OG0000700	5	1	6	4	2	1	5	1	8	1	8	42
OG0000701	2	0	8	5	11	9	1	1	3	1	1	42
OG0000702	7	1	4	4	4	6	2	3	4	2	5	42
OG0000703	4	1	12	3	4	5	2	1	8	1	1	42
OG0000704	11	2	6	1	5	4	1	1	4	1	6	42
OG0000705	2	2	14	6	1	7	2	2	1	1	4	42
OG0000706	8	1	10	6	5	1	1	1	4	2	3	42
OG0000707	7	2	10	5	3	6	4	1	2	0	2	42
OG0000708	9	4	4	1	9	6	3	1	1	3	1	42
OG0000709	1	1	5	11	4	2	4	3	9	1	1	42
OG0000710	2	1	15	6	6	4	1	1	4	1	1	42
OG0000711	0	1	9	4	9	1	3	1	6	1	7	42
OG0000712	0	0	27	7	0	0	0	1	1	3	3	42
OG0000713	0	0	4	5	12	5	2	1	5	1	7	42
OG0000714	0	0	19	4	8	2	2	0	3	1	3	42
OG0000715	0	0	6	6	12	7	2	1	4	2	2	42
OG0000716	0	0	2	2	2	1	10	0	7	8	10	42
OG0000717	0	0	16	10	6	3	2	1	1	2	1	42
OG0000718	3	3	2	5	8	3	3	1	8	2	3	41
OG0000719	10	2	13	2	5	2	2	1	2	1	1	41
OG0000720	3	1	2	3	8	8	4	1	4	2	5	41
OG0000721	2	2	1	1	18	2	6	1	2	2	4	41
OG0000722	5	1	8	4	4	6	3	1	3	1	5	41
OG0000723	1	1	14	3	4	7	1	1	4	1	4	41
OG0000724	2	6	4	4	12	3	4	0	4	2	0	41
OG0000725	2	1	6	8	4	6	2	1	6	2	3	41
OG0000726	5	1	6	5	9	6	1	1	3	2	2	41
OG0000727	4	1	14	7	3	1	1	0	5	0	5	41
OG0000728	3	2	10	1	4	2	5	1	2	1	10	41
OG0000729	6	5	6	2	6	4	2	1	3	1	5	41
OG0000730	2	2	9	5	7	4	4	1	3	1	3	41
OG0000731	4	1	2	2	3	7	6	3	6	2	5	41
OG0000732	7	1	4	7	4	7	2	1	3	1	4	41
OG0000733	3	1	17	4	5	1	1	1	2	1	5	41
OG0000734	1	2	6	6	6	5	2	2	4	1	6	41
OG0000735	8	5	5	2	3	4	1	3	4	3	3	41
OG0000736	6	2	3	4	4	3	3	3	3	7	3	41
OG0000737	7	4	11	5	2	4	2	1	2	0	3	41
OG0000738	1	1	8	5	11	3	1	1	5	1	4	41
OG0000739	8	2	6	6	3	4	2	1	4	3	2	41
OG0000740	3	1	2	13	4	1	4	1	1	1	10	41
OG0000741	4	1	18	3	3	5	2	1	2	1	1	41
OG0000742	4	3	5	6	8	3	4	1	4	1	2	41
OG0000743	7	2	7	5	6	3	3	1	5	1	1	41
OG0000744	6	3	6	6	5	4	1	1	3	1	5	41
OG0000745	6	4	7	5	6	1	2	0	2	4	4	41
OG0000746	15	1	5	2	3	4	1	1	4	1	4	41
OG0000747	9	1	7	1	5	5	5	1	4	1	2	41
OG0000748	1	1	10	7	5	6	3	1	1	1	5	41
OG0000749	3	1	5	6	7	3	1	2	1	2	10	41
OG0000750	4	3	7	6	6	3	2	1	2	1	6	41
OG0000751	1	1	1	7	12	4	2	4	6	1	2	41
OG0000752	7	1	7	7	13	1	2	1	1	0	1	41
OG0000753	7	2	3	7	4	3	3	2	4	3	3	41
OG0000754	2	2	7	5	5	8	1	1	4	2	4	41
OG0000755	7	2	9	4	9	2	2	1	2	1	2	41
OG0000756	1	1	21	8	1	3	1	1	1	1	2	41
OG0000757	6	1	11	6	5	1	2	1	4	1	3	41
OG0000758	16	3	4	5	0	1	1	1	1	1	8	41
OG0000759	10	2	9	1	5	7	1	1	2	1	2	41
OG0000760	12	2	6	1	6	2	3	3	1	3	2	41
OG0000761	1	2	8	7	9	4	2	1	2	1	4	41
OG0000762	0	1	12	10	2	2	1	0	2	1	10	41
OG0000763	0	0	3	8	10	9	1	1	1	1	7	41
OG0000764	3	1	9	4	1	3	2	1	3	1	12	40
OG0000765	7	3	2	7	4	7	2	0	3	2	3	40
OG0000766	4	2	4	6	4	5	2	2	4	2	5	40
OG0000767	4	1	3	3	10	3	3	2	3	5	3	40
OG0000768	13	1	5	2	5	3	3	2	2	1	3	40
OG0000769	5	6	4	4	5	2	2	0	4	2	6	40
OG0000770	8	5	7	4	3	3	1	0	3	1	5	40
OG0000771	1	1	10	5	2	5	2	1	5	1	7	40
OG0000772	4	0	15	6	6	1	2	1	1	0	4	40
OG0000773	1	2	16	3	9	2	3	1	1	1	1	40
OG0000774	8	2	2	4	2	9	4	1	5	1	2	40
OG0000775	8	1	4	6	6	4	2	2	4	1	2	40
OG0000776	8	4	13	3	4	3	1	1	1	1	1	40
OG0000777	1	1	2	7	11	5	5	2	2	2	2	40
OG0000778	5	1	10	3	7	1	1	1	9	1	1	40
OG0000779	13	1	1	5	3	5	1	3	3	3	2	40
OG0000780	4	2	1	3	4	9	1	1	5	1	9	40
OG0000781	7	2	6	2	5	8	1	1	3	1	4	40
OG0000782	7	1	5	6	7	3	3	1	5	1	1	40
OG0000783	2	3	13	3	4	10	1	1	1	1	1	40
OG0000784	5	1	4	6	3	11	2	1	1	1	5	40
OG0000785	3	1	7	4	6	9	3	1	4	1	1	40
OG0000786	1	1	5	3	4	11	2	1	5	1	6	40
OG0000787	5	1	11	8	5	2	2	1	1	1	3	40
OG0000788	3	1	8	8	8	4	1	1	4	1	1	40
OG0000789	4	2	7	5	9	2	2	1	4	2	2	40
OG0000790	13	1	2	6	9	3	2	1	1	1	1	40
OG0000791	2	1	6	3	8	3	3	1	5	1	7	40
OG0000792	6	1	9	6	1	5	1	0	5	2	4	40
OG0000793	3	0	12	10	2	2	7	1	1	1	1	40
OG0000794	7	1	3	3	5	1	3	1	7	1	8	40
OG0000795	6	2	2	6	7	4	6	1	4	1	1	40
OG0000796	4	1	5	6	5	4	2	1	5	1	6	40
OG0000797	3	1	7	5	6	7	1	0	2	1	7	40
OG0000798	4	1	15	3	5	2	1	2	3	2	2	40
OG0000799	8	1	8	4	10	2	2	1	2	1	1	40
OG0000800	9	1	16	2	2	4	2	1	1	1	1	40
OG0000801	15	2	6	1	7	1	2	1	2	1	2	40
OG0000802	10	1	8	3	3	5	1	1	2	1	5	40
OG0000803	12	1	5	6	4	6	3	1	1	0	1	40
OG0000804	1	3	12	9	6	1	1	0	1	1	5	40
OG0000805	6	1	18	3	4	3	1	0	1	1	2	40
OG0000806	0	0	10	10	4	4	3	1	1	3	4	40
OG0000807	0	0	6	4	5	9	3	1	9	1	2	40
OG0000808	0	0	38	0	0	1	0	1	0	0	0	40
OG0000809	0	0	6	1	1	4	4	1	7	6	10	40
OG0000810	1	1	8	2	4	7	3	1	1	1	10	39
OG0000811	8	4	4	2	9	2	2	1	2	2	3	39
OG0000812	1	1	23	5	1	0	1	1	2	2	2	39
OG0000813	4	1	8	7	7	2	2	1	2	2	3	39
OG0000814	6	1	11	3	4	3	2	1	2	3	3	39
OG0000815	9	1	7	5	3	5	1	1	1	1	5	39
OG0000816	12	1	6	6	2	4	2	1	2	1	2	39
OG0000817	3	2	9	6	4	5	1	1	4	1	3	39
OG0000818	2	1	9	4	4	7	1	1	4	1	5	39
OG0000819	6	2	13	3	4	4	1	0	3	2	1	39
OG0000820	4	4	5	5	3	4	3	1	3	4	3	39
OG0000821	5	1	15	4	5	2	3	1	1	1	1	39
OG0000822	6	1	5	6	2	5	3	1	6	0	4	39
OG0000823	2	1	13	7	4	3	1	1	2	1	4	39
OG0000824	10	2	9	4	5	2	1	1	2	1	2	39
OG0000825	3	2	15	4	7	3	2	0	1	1	1	39
OG0000826	8	1	12	2	5	3	1	1	2	1	3	39
OG0000827	3	3	3	3	5	5	2	0	4	4	7	39
OG0000828	2	2	4	3	8	3	3	3	3	4	4	39
OG0000829	6	6	4	1	4	0	4	0	7	3	4	39
OG0000830	9	1	4	3	7	7	2	1	2	2	1	39
OG0000831	3	1	12	2	8	2	3	1	3	2	2	39
OG0000832	1	1	11	5	5	6	1	1	2	2	4	39
OG0000833	2	1	2	4	1	8	4	3	6	3	5	39
OG0000834	6	3	19	3	1	1	1	1	1	1	2	39
OG0000835	3	1	18	3	5	1	1	1	4	1	1	39
OG0000836	9	2	3	7	5	1	3	1	3	0	5	39
OG0000837	9	1	7	5	2	4	3	0	5	1	2	39
OG0000838	5	1	7	3	7	1	6	1	1	0	7	39
OG0000839	6	1	7	2	7	8	1	1	1	2	3	39
OG0000840	10	1	8	2	4	4	1	1	5	1	2	39
OG0000841	4	4	5	5	3	2	4	1	6	1	4	39
OG0000842	10	1	10	1	5	1	3	1	2	1	4	39
OG0000843	5	1	5	5	3	4	2	4	4	2	4	39
OG0000844	3	1	6	4	5	5	4	2	2	1	6	39
OG0000845	8	1	5	8	4	7	1	1	2	1	1	39
OG0000846	1	1	3	2	6	3	1	1	9	1	11	39
OG0000847	2	1	7	4	4	6	4	1	4	2	4	39
OG0000848	1	1	11	6	4	3	2	2	5	1	3	39
OG0000849	1	1	0	0	7	8	4	1	7	3	7	39
OG0000850	8	2	6	2	8	2	2	1	4	1	3	39
OG0000851	9	4	4	3	4	3	2	2	3	2	3	39
OG0000852	3	1	13	4	4	3	2	1	4	2	2	39
OG0000853	11	1	2	4	6	2	1	2	3	2	5	39
OG0000854	8	3	1	6	5	5	2	2	2	2	3	39
OG0000855	6	1	11	3	5	5	2	2	2	1	1	39
OG0000856	1	2	8	4	4	1	2	1	8	1	7	39
OG0000857	2	1	6	4	7	7	1	1	1	1	8	39
OG0000858	7	1	7	3	4	7	1	2	5	1	1	39
OG0000859	1	1	18	4	2	2	1	2	2	1	5	39
OG0000860	2	1	3	2	4	5	5	3	4	5	5	39
OG0000861	5	1	8	2	10	1	3	1	3	1	4	39
OG0000862	20	0	9	1	1	2	1	0	1	1	3	39
OG0000863	4	1	5	4	6	7	2	0	3	1	6	39
OG0000864	1	1	7	4	10	4	2	0	4	2	4	39
OG0000865	3	1	8	2	8	5	3	1	1	1	6	39
OG0000866	0	1	15	7	4	3	2	1	3	1	2	39
OG0000867	0	0	4	5	3	0	6	0	14	2	5	39
OG0000868	0	0	0	2	2	3	7	0	8	5	12	39
OG0000869	5	1	8	10	2	4	2	1	2	1	2	38
OG0000870	3	4	9	6	3	1	1	1	6	1	3	38
OG0000871	2	1	10	7	5	4	2	1	3	1	2	38
OG0000872	1	1	9	6	6	1	1	0	2	1	10	38
OG0000873	3	1	12	1	2	3	3	1	5	1	6	38
OG0000874	4	1	4	3	4	7	4	1	5	1	4	38
OG0000875	7	1	8	3	9	2	2	1	1	1	3	38
OG0000876	2	1	11	2	3	2	1	1	6	1	8	38
OG0000877	5	3	9	2	7	4	3	2	1	1	1	38
OG0000878	5	1	10	1	6	5	1	1	2	1	5	38
OG0000879	4	2	6	7	10	2	1	1	2	1	2	38
OG0000880	6	1	6	4	11	1	1	1	2	1	4	38
OG0000881	4	8	10	3	3	2	3	1	1	1	2	38
OG0000882	3	2	15	2	2	4	2	1	2	1	4	38
OG0000883	14	1	11	2	0	4	2	0	2	1	1	38
OG0000884	2	1	10	4	4	6	2	0	4	1	4	38
OG0000885	1	1	6	5	4	1	2	1	8	3	6	38
OG0000886	9	1	7	3	5	2	1	1	2	1	6	38
OG0000887	6	2	0	0	1	1	3	1	18	2	4	38
OG0000888	11	1	5	4	7	1	2	1	2	0	4	38
OG0000889	8	2	5	4	3	5	3	1	3	2	2	38
OG0000890	5	4	3	3	3	2	3	1	7	1	6	38
OG0000891	7	1	6	6	9	2	1	1	1	1	3	38
OG0000892	3	1	5	4	7	3	3	3	3	3	3	38
OG0000893	2	3	5	4	5	2	4	1	3	6	3	38
OG0000894	1	3	2	2	1	4	1	1	6	1	16	38
OG0000895	2	1	13	4	5	1	3	1	3	3	2	38
OG0000896	2	1	9	10	3	2	5	1	2	1	2	38
OG0000897	7	1	6	4	5	4	3	1	1	1	5	38
OG0000898	12	1	4	3	9	2	1	1	1	2	2	38
OG0000899	12	1	9	3	4	1	2	1	1	2	2	38
OG0000900	3	1	8	6	3	5	1	1	5	4	1	38
OG0000901	1	3	0	7	17	0	2	1	3	1	3	38
OG0000902	3	1	10	4	6	3	4	1	1	2	3	38
OG0000903	1	2	1	7	16	1	1	1	1	1	6	38
OG0000904	6	1	15	3	4	4	1	1	1	1	1	38
OG0000905	1	2	5	3	8	7	4	1	5	1	1	38
OG0000906	7	2	5	3	4	6	2	1	2	4	2	38
OG0000907	10	1	5	5	5	2	3	0	3	1	3	38
OG0000908	1	1	9	7	3	8	3	1	3	1	1	38
OG0000909	7	2	2	3	4	2	1	1	10	1	5	38
OG0000910	5	1	6	5	4	8	3	1	3	1	1	38
OG0000911	6	2	3	2	4	7	2	1	3	1	7	38
OG0000912	16	1	2	6	2	3	1	1	1	1	4	38
OG0000913	4	1	5	2	2	9	3	1	2	1	8	38
OG0000914	1	1	12	6	6	1	4	1	3	1	2	38
OG0000915	1	1	5	4	3	2	2	1	7	3	9	38
OG0000916	0	1	12	3	2	1	2	1	8	0	8	38
OG0000917	0	0	5	6	6	0	7	0	5	7	2	38
OG0000918	0	0	1	3	10	7	3	1	4	2	7	38
OG0000919	0	0	7	6	3	7	6	1	2	1	5	38
OG0000920	0	0	10	6	0	8	1	1	2	1	9	38
OG0000921	0	0	10	6	0	8	1	1	2	1	9	38
OG0000922	4	2	4	2	9	1	3	2	6	1	3	37
OG0000923	2	1	4	5	2	4	1	1	7	3	7	37
OG0000924	1	1	10	1	4	1	3	1	5	1	9	37
OG0000925	3	1	10	4	4	4	1	1	7	1	1	37
OG0000926	3	1	5	5	4	8	3	1	3	1	3	37
OG0000927	1	2	9	1	4	13	2	0	1	3	1	37
OG0000928	4	2	8	3	8	1	2	3	1	1	4	37
OG0000929	7	2	2	4	3	4	2	1	6	1	5	37
OG0000930	15	4	2	1	3	5	3	1	1	1	1	37
OG0000931	11	1	5	3	4	1	1	1	4	2	4	37
OG0000932	2	1	9	4	4	2	4	1	4	1	5	37
OG0000933	5	1	4	4	8	3	1	1	4	1	5	37
OG0000934	2	1	12	7	1	3	1	2	4	1	3	37
OG0000935	5	3	7	4	6	4	2	1	3	1	1	37
OG0000936	5	4	10	2	4	3	3	0	3	0	3	37
OG0000937	3	1	11	6	4	3	3	1	1	1	3	37
OG0000938	1	1	12	4	2	9	1	1	2	1	3	37
OG0000939	3	1	10	2	3	5	3	1	4	1	4	37
OG0000940	1	1	10	1	1	2	5	1	4	1	10	37
OG0000941	2	1	5	4	5	4	5	1	3	2	5	37
OG0000942	6	1	5	6	3	4	2	0	2	1	7	37
OG0000943	5	1	19	3	3	1	1	1	1	1	1	37
OG0000944	5	1	3	7	6	7	1	1	3	1	2	37
OG0000945	6	3	8	3	3	3	3	1	3	1	3	37
OG0000946	3	1	13	11	0	1	3	1	1	3	0	37
OG0000947	1	2	5	9	2	11	3	1	1	1	1	37
OG0000948	5	1	11	1	5	9	1	1	1	1	1	37
OG0000949	3	1	8	2	2	11	2	1	2	2	3	37
OG0000950	1	1	1	6	5	6	1	1	1	2	12	37
OG0000951	16	1	2	5	2	1	2	1	4	1	2	37
OG0000952	4	1	4	3	6	5	4	1	4	1	4	37
OG0000953	6	1	12	3	2	4	2	1	1	1	4	37
OG0000954	4	1	6	3	7	3	3	0	6	1	3	37
OG0000955	3	1	10	5	7	3	4	1	1	1	1	37
OG0000956	5	2	12	3	6	3	1	1	3	1	0	37
OG0000957	5	1	6	8	2	2	1	1	5	1	5	37
OG0000958	11	3	1	4	12	1	1	1	1	1	1	37
OG0000959	1	2	7	6	5	3	3	1	4	1	4	37
OG0000960	4	1	6	3	9	8	1	1	1	1	2	37
OG0000961	1	1	12	5	8	3	1	1	2	1	2	37
OG0000962	2	3	4	5	4	3	3	2	3	1	7	37
OG0000963	1	1	6	5	3	4	4	1	6	1	5	37
OG0000964	10	1	4	4	4	1	3	1	4	1	4	37
OG0000965	1	0	2	7	10	3	6	1	2	1	4	37
OG0000966	4	3	11	5	3	2	3	1	3	1	1	37
OG0000967	0	1	5	6	5	10	1	2	1	1	5	37
OG0000968	0	0	8	6	6	2	4	0	5	1	5	37
OG0000969	0	0	6	6	11	2	4	1	6	0	1	37
OG0000970	0	0	4	4	5	5	3	1	8	3	4	37
OG0000971	0	0	7	8	8	4	2	2	2	3	1	37
OG0000972	0	0	17	8	0	1	1	1	1	2	6	37
OG0000973	0	0	11	4	4	5	1	1	3	1	7	37
OG0000974	0	0	7	6	4	3	6	2	5	0	4	37
OG0000975	0	0	9	3	1	3	3	1	6	5	6	37
OG0000976	6	4	9	2	4	2	1	2	2	2	2	36
OG0000977	1	1	14	5	4	1	3	1	1	1	4	36
OG0000978	6	3	2	4	3	2	4	2	5	3	2	36
OG0000979	7	9	5	5	6	1	1	1	0	1	0	36
OG0000980	8	2	9	2	3	3	2	0	2	1	4	36
OG0000981	1	1	10	6	8	5	1	1	1	1	1	36
OG0000982	3	1	9	4	2	3	4	2	4	1	3	36
OG0000983	7	3	2	3	3	5	1	1	2	1	8	36
OG0000984	4	2	7	1	5	3	3	0	6	1	4	36
OG0000985	1	1	5	5	6	4	4	1	3	1	5	36
OG0000986	4	1	3	6	4	4	4	1	4	1	4	36
OG0000987	4	1	6	3	6	4	1	1	3	1	6	36
OG0000988	5	1	17	3	4	2	1	0	2	1	0	36
OG0000989	11	1	4	1	2	9	1	1	2	1	3	36
OG0000990	3	2	4	3	6	4	2	1	7	1	3	36
OG0000991	2	2	5	5	2	6	2	1	4	3	4	36
OG0000992	14	2	4	3	3	1	2	1	2	2	2	36
OG0000993	2	2	2	12	3	3	2	3	2	2	3	36
OG0000994	6	2	5	3	11	4	1	0	1	1	2	36
OG0000995	6	4	2	3	3	4	2	2	4	3	3	36
OG0000996	4	10	5	3	0	2	6	0	3	2	1	36
OG0000997	2	2	5	4	3	5	4	2	5	0	4	36
OG0000998	2	4	11	2	7	2	2	1	2	1	2	36
OG0000999	9	2	2	3	6	3	1	1	2	2	5	36
OG0001000	3	1	10	3	6	3	5	0	2	1	2	36
OG0001001	1	4	4	4	4	2	4	1	9	1	2	36
OG0001002	1	1	8	6	12	1	1	1	3	1	1	36
OG0001003	4	1	7	4	4	6	2	1	3	1	3	36
OG0001004	1	1	1	2	1	4	1	1	7	3	14	36
OG0001005	5	1	6	4	7	4	1	1	2	1	4	36
OG0001006	3	1	11	0	2	7	2	1	1	1	7	36
OG0001007	5	4	2	2	3	2	1	1	11	0	5	36
OG0001008	2	1	14	2	8	1	1	0	5	1	1	36
OG0001009	2	1	4	3	6	1	6	0	5	5	3	36
OG0001010	10	2	5	5	6	2	1	1	1	1	2	36
OG0001011	4	1	9	0	2	7	1	2	3	3	4	36
OG0001012	2	1	1	8	5	5	2	1	5	1	5	36
OG0001013	9	1	7	5	1	1	1	1	1	1	8	36
OG0001014	4	3	3	3	6	2	2	3	4	3	3	36
OG0001015	2	1	15	1	0	8	1	1	3	2	2	36
OG0001016	3	4	7	3	4	2	3	0	3	3	4	36
OG0001017	2	2	10	4	6	2	2	3	2	1	2	36
OG0001018	1	1	11	5	2	2	4	1	1	3	5	36
OG0001019	3	1	2	3	3	12	5	1	2	1	3	36
OG0001020	3	1	5	4	6	5	2	2	2	2	4	36
OG0001021	2	1	6	2	4	3	3	4	2	4	5	36
OG0001022	7	1	6	9	5	2	2	1	2	0	1	36
OG0001023	5	1	5	2	7	4	1	1	2	1	7	36
OG0001024	3	2	4	11	4	4	1	2	1	2	2	36
OG0001025	6	1	6	4	7	4	3	1	2	1	1	36
OG0001026	3	2	4	3	4	5	6	1	4	1	3	36
OG0001027	5	1	9	3	3	0	2	1	6	1	5	36
OG0001028	5	1	3	8	6	1	2	1	7	1	1	36
OG0001029	2	1	11	3	7	8	1	0	1	0	2	36
OG0001030	1	1	12	5	6	4	1	0	1	1	4	36
OG0001031	6	1	7	2	4	6	2	1	2	1	4	36
OG0001032	1	1	11	4	6	3	2	2	1	1	4	36
OG0001033	5	1	6	7	2	2	1	1	1	5	5	36
OG0001034	1	1	8	5	9	7	1	0	1	1	2	36
OG0001035	4	1	4	5	6	1	2	1	3	1	8	36
OG0001036	1	2	7	3	6	3	1	2	3	6	2	36
OG0001037	2	1	6	1	3	11	1	3	1	1	6	36
OG0001038	0	1	18	12	1	0	1	0	1	0	2	36
OG0001039	0	0	15	6	6	1	1	0	2	1	4	36
OG0001040	0	0	7	17	1	3	2	2	1	1	2	36
OG0001041	0	0	11	5	5	2	3	1	4	1	4	36
OG0001042	0	0	12	4	6	5	1	1	3	1	3	36
OG0001043	0	0	15	5	0	3	4	1	5	1	2	36
OG0001044	0	0	3	1	5	2	3	2	7	0	13	36
OG0001045	0	0	5	4	2	0	6	1	8	0	10	36
OG0001046	0	0	4	5	5	1	3	2	6	7	3	36
OG0001047	0	0	0	1	0	35	0	0	0	0	0	36
OG0001048	3	1	1	2	5	6	3	2	7	3	2	35
OG0001049	10	1	2	4	6	2	6	1	1	1	1	35
OG0001050	3	2	3	4	5	3	2	2	2	6	3	35
OG0001051	9	2	2	5	3	3	3	2	1	3	2	35
OG0001052	3	1	3	4	4	4	2	0	3	2	9	35
OG0001053	2	1	10	4	5	3	2	1	4	1	2	35
OG0001054	2	4	3	3	8	4	3	2	2	1	3	35
OG0001055	7	5	1	3	7	1	1	1	4	3	2	35
OG0001056	7	1	5	4	5	3	1	1	3	1	4	35
OG0001057	7	1	7	7	4	1	2	1	2	2	1	35
OG0001058	3	2	10	2	4	3	4	1	4	1	1	35
OG0001059	5	1	7	14	2	1	1	0	1	1	2	35
OG0001060	2	2	6	5	4	2	2	1	6	1	4	35
OG0001061	3	1	7	4	5	3	2	1	5	1	3	35
OG0001062	3	1	4	2	8	2	5	1	2	1	6	35
OG0001063	13	1	6	3	2	1	1	1	4	1	2	35
OG0001064	2	1	4	4	6	4	4	1	4	1	4	35
OG0001065	3	1	9	5	6	2	2	1	3	0	3	35
OG0001066	2	2	5	4	4	2	3	1	4	2	6	35
OG0001067	11	1	0	1	3	6	4	0	5	1	3	35
OG0001068	4	1	2	6	1	0	4	0	5	7	5	35
OG0001069	2	4	8	3	2	7	2	1	2	1	3	35
OG0001070	2	1	15	1	7	1	1	2	2	2	1	35
OG0001071	2	1	16	1	4	1	5	1	2	1	1	35
OG0001072	2	1	2	1	6	11	1	1	6	1	3	35
OG0001073	1	1	4	7	8	2	3	1	3	1	4	35
OG0001074	2	1	8	4	4	3	4	1	4	1	3	35
OG0001075	5	1	2	3	2	11	2	1	2	1	5	35
OG0001076	4	2	7	6	2	6	2	1	2	1	2	35
OG0001077	4	1	10	3	3	4	2	1	5	1	1	35
OG0001078	3	1	8	6	4	4	2	1	1	1	4	35
OG0001079	4	3	8	3	6	2	3	1	2	1	2	35
OG0001080	2	2	7	5	5	4	3	1	2	2	2	35
OG0001081	2	1	11	8	3	5	1	0	1	1	2	35
OG0001082	9	1	6	4	1	2	2	1	3	2	4	35
OG0001083	4	1	16	3	2	2	1	1	1	1	3	35
OG0001084	3	1	8	3	3	4	4	1	4	1	3	35
OG0001085	10	1	1	2	4	1	2	2	1	0	11	35
OG0001086	2	2	1	2	12	6	1	2	2	3	2	35
OG0001087	4	1	4	5	3	4	2	0	7	1	4	35
OG0001088	5	1	1	7	8	7	1	1	1	1	2	35
OG0001089	7	1	6	3	4	8	1	1	2	1	1	35
OG0001090	4	2	1	1	4	8	2	2	3	5	3	35
OG0001091	2	1	3	5	3	8	1	1	1	2	8	35
OG0001092	1	1	12	2	3	1	1	1	8	2	3	35
OG0001093	5	1	5	4	6	1	2	1	4	1	5	35
OG0001094	19	1	1	1	3	4	1	1	1	2	1	35
OG0001095	4	1	7	5	5	6	2	1	1	1	2	35
OG0001096	2	1	14	4	4	3	1	1	1	1	3	35
OG0001097	3	4	4	4	5	3	1	1	7	1	2	35
OG0001098	2	3	4	4	6	3	2	1	3	2	5	35
OG0001099	2	1	4	3	6	6	2	2	5	2	2	35
OG0001100	9	2	3	6	6	4	1	1	1	1	1	35
OG0001101	10	1	7	3	6	2	1	1	1	2	1	35
OG0001102	4	1	9	3	6	4	3	0	1	1	3	35
OG0001103	9	1	7	2	4	4	2	1	2	1	2	35
OG0001104	7	1	1	11	5	1	1	1	1	1	5	35
OG0001105	5	3	2	1	12	2	2	3	2	2	1	35
OG0001106	8	1	7	7	4	1	1	1	2	1	2	35
OG0001107	6	0	11	9	2	1	1	1	2	1	1	35
OG0001108	0	0	5	3	6	2	6	1	3	3	6	35
OG0001109	0	0	6	2	8	0	8	0	6	0	5	35
OG0001110	0	0	5	13	3	2	1	2	5	1	3	35
OG0001111	0	0	4	4	11	1	3	1	4	4	3	35
OG0001112	0	0	6	1	9	7	3	1	2	1	5	35
OG0001113	4	2	9	2	5	3	1	1	3	1	3	34
OG0001114	2	2	4	2	4	3	3	2	3	5	4	34
OG0001115	9	1	4	2	5	2	3	1	3	1	3	34
OG0001116	2	1	6	3	3	3	1	1	4	1	9	34
OG0001117	33	1	0	0	0	0	0	0	0	0	0	34
OG0001118	6	3	2	3	2	5	2	2	5	2	2	34
OG0001119	3	1	5	5	5	5	5	1	1	1	2	34
OG0001120	10	2	2	2	2	6	1	1	1	1	6	34
OG0001121	4	2	7	4	4	2	2	1	4	1	3	34
OG0001122	3	1	2	2	4	7	3	1	3	1	7	34
OG0001123	5	1	8	3	2	4	1	1	4	1	4	34
OG0001124	7	1	7	2	6	2	1	1	1	1	5	34
OG0001125	1	1	6	4	4	2	2	1	5	2	6	34
OG0001126	9	1	6	2	3	4	2	1	1	1	4	34
OG0001127	1	1	10	6	4	2	2	2	3	1	2	34
OG0001128	3	1	9	1	4	3	1	1	6	1	4	34
OG0001129	8	4	2	2	5	2	3	1	3	2	2	34
OG0001130	7	1	9	2	5	1	1	1	1	4	2	34
OG0001131	4	1	6	6	0	1	2	0	5	5	4	34
OG0001132	3	1	3	3	9	4	1	1	3	1	5	34
OG0001133	8	3	1	1	3	2	3	1	5	3	4	34
OG0001134	3	1	6	4	3	7	1	0	6	1	2	34
OG0001135	2	1	6	3	5	3	3	1	2	1	7	34
OG0001136	2	2	7	3	3	1	2	1	9	1	3	34
OG0001137	2	1	6	6	3	6	2	1	4	1	2	34
OG0001138	6	2	7	2	4	5	2	0	1	1	4	34
OG0001139	2	2	1	2	4	0	4	0	10	1	8	34
OG0001140	1	1	5	4	2	10	1	2	1	1	6	34
OG0001141	3	1	16	5	2	1	1	0	1	2	2	34
OG0001142	8	4	8	1	5	1	1	1	1	3	1	34
OG0001143	1	1	8	3	5	2	2	1	2	3	6	34
OG0001144	2	11	4	3	2	1	3	0	1	1	6	34
OG0001145	1	1	6	3	4	9	1	1	2	1	5	34
OG0001146	2	1	9	5	3	4	2	0	2	2	4	34
OG0001147	3	2	5	10	3	4	1	1	2	1	2	34
OG0001148	2	2	13	3	2	7	1	0	1	1	2	34
OG0001149	1	1	4	2	5	2	3	1	4	1	10	34
OG0001150	3	4	7	2	3	4	3	2	2	1	3	34
OG0001151	4	1	5	7	6	3	1	2	2	1	2	34
OG0001152	8	1	2	1	1	1	1	1	6	2	10	34
OG0001153	1	1	10	5	3	3	4	1	1	1	4	34
OG0001154	2	2	4	3	7	1	2	1	4	1	7	34
OG0001155	14	1	3	4	1	7	1	1	1	0	1	34
OG0001156	7	1	2	4	5	6	1	1	5	0	2	34
OG0001157	7	2	6	3	3	3	1	1	4	1	3	34
OG0001158	9	1	1	2	5	2	1	1	5	3	4	34
OG0001159	2	1	5	6	6	1	2	1	8	1	1	34
OG0001160	5	2	5	1	4	3	3	2	2	1	6	34
OG0001161	2	2	7	2	6	5	2	2	2	2	2	34
OG0001162	2	1	14	3	4	3	1	1	1	2	2	34
OG0001163	1	1	4	3	4	4	1	3	9	1	3	34
OG0001164	7	1	1	8	4	6	4	1	0	2	0	34
OG0001165	2	1	2	10	8	4	1	1	1	2	2	34
OG0001166	6	1	1	4	7	1	2	1	8	1	2	34
OG0001167	5	1	3	4	3	3	3	1	4	2	5	34
OG0001168	1	1	4	16	2	3	1	0	2	1	3	34
OG0001169	2	2	14	1	5	1	1	0	1	1	6	34
OG0001170	1	1	7	5	7	3	3	0	5	1	1	34
OG0001171	6	1	1	2	5	7	1	2	1	1	7	34
OG0001172	5	3	4	4	5	4	4	0	0	0	5	34
OG0001173	6	2	6	3	5	3	1	1	1	1	5	34
OG0001174	6	1	6	4	4	2	1	1	1	1	7	34
OG0001175	8	1	4	6	4	3	1	1	1	1	4	34
OG0001176	4	1	8	5	4	2	2	1	2	3	2	34
OG0001177	17	1	2	4	2	1	1	1	3	1	1	34
OG0001178	5	2	5	3	6	3	3	1	2	2	2	34
OG0001179	2	1	14	5	3	4	1	0	1	1	2	34
OG0001180	1	1	5	4	4	6	6	1	3	1	2	34
OG0001181	2	2	5	7	7	1	1	1	3	1	4	34
OG0001182	1	2	1	2	8	4	2	2	2	5	5	34
OG0001183	1	1	23	1	1	2	1	1	1	1	1	34
OG0001184	3	2	5	4	6	3	2	1	2	3	3	34
OG0001185	4	2	1	2	10	3	1	3	3	3	2	34
OG0001186	1	1	2	2	5	6	2	1	1	1	12	34
OG0001187	0	0	13	2	4	8	2	1	1	2	1	34
OG0001188	0	0	5	1	0	2	5	0	6	5	10	34
OG0001189	0	0	4	5	4	4	3	3	2	6	3	34
OG0001190	0	0	1	1	3	4	10	0	9	1	5	34
OG0001191	0	0	0	0	0	0	0	0	0	0	34	34
OG0001192	2	1	8	3	6	1	5	1	3	1	2	33
OG0001193	2	2	9	6	0	3	2	2	3	0	4	33
OG0001194	3	4	5	4	9	2	2	0	1	1	2	33
OG0001195	3	4	2	4	5	3	2	2	2	4	2	33
OG0001196	4	4	2	2	4	3	3	3	2	3	3	33
OG0001197	6	1	4	3	6	4	1	2	2	2	2	33
OG0001198	3	2	2	2	4	4	3	2	2	3	6	33
OG0001199	2	3	3	4	4	3	3	3	4	1	3	33
OG0001200	6	1	4	3	4	3	2	0	3	2	5	33
OG0001201	2	0	2	2	6	6	3	1	3	2	6	33
OG0001202	2	1	4	5	7	5	2	1	4	0	2	33
OG0001203	4	1	6	2	4	4	3	1	3	2	3	33
OG0001204	1	2	3	3	5	3	3	3	3	4	3	33
OG0001205	2	0	4	3	4	3	2	1	6	2	6	33
OG0001206	10	1	2	5	4	1	2	1	2	2	3	33
OG0001207	3	1	4	4	6	5	2	2	3	1	2	33
OG0001208	2	1	4	3	5	3	4	2	3	1	5	33
OG0001209	7	4	2	2	3	0	3	0	7	2	3	33
OG0001210	5	3	4	2	5	2	3	1	2	4	2	33
OG0001211	6	4	4	3	3	2	3	2	1	1	4	33
OG0001212	6	2	6	7	2	2	1	1	1	1	4	33
OG0001213	2	1	5	3	7	3	3	1	3	1	4	33
OG0001214	1	1	2	16	2	1	1	1	3	1	4	33
OG0001215	1	1	13	5	5	1	2	0	1	1	3	33
OG0001216	1	1	5	5	6	8	1	1	2	1	2	33
OG0001217	1	1	7	8	2	1	1	1	4	1	6	33
OG0001218	4	3	3	2	4	3	4	2	1	2	5	33
OG0001219	4	4	9	3	4	3	1	0	1	1	3	33
OG0001220	2	1	10	3	7	2	1	1	1	1	4	33
OG0001221	8	2	7	3	2	3	2	0	1	2	3	33
OG0001222	7	1	6	3	5	2	2	1	2	1	3	33
OG0001223	1	1	13	3	3	2	3	1	3	1	2	33
OG0001224	1	2	10	4	3	4	1	1	1	1	5	33
OG0001225	4	1	5	1	4	6	3	3	1	2	3	33
OG0001226	2	1	1	2	5	6	2	1	4	1	8	33
OG0001227	5	1	4	4	8	1	1	1	6	1	1	33
OG0001228	9	2	3	1	4	4	2	2	1	2	3	33
OG0001229	1	3	4	2	4	6	3	0	3	3	4	33
OG0001230	3	1	9	4	3	3	1	1	4	2	2	33
OG0001231	9	2	5	3	2	1	1	4	2	2	2	33
OG0001232	3	1	5	1	4	4	2	0	7	2	4	33
OG0001233	10	1	5	5	2	5	1	1	1	1	1	33
OG0001234	2	1	6	4	6	5	1	1	4	1	2	33
OG0001235	4	1	4	5	3	4	2	1	4	1	4	33
OG0001236	3	1	6	4	5	4	5	1	1	1	2	33
OG0001237	8	1	9	1	3	3	1	1	2	1	3	33
OG0001238	11	1	2	2	6	2	1	0	2	1	5	33
OG0001239	8	2	3	4	3	5	2	1	2	2	1	33
OG0001240	3	1	1	1	8	1	1	3	12	1	1	33
OG0001241	5	1	6	3	4	6	2	1	3	1	1	33
OG0001242	7	1	7	2	2	3	2	0	3	3	3	33
OG0001243	3	1	1	1	8	6	5	1	1	1	5	33
OG0001244	7	1	0	0	10	5	2	0	6	1	1	33
OG0001245	4	1	10	3	4	6	1	1	1	1	1	33
OG0001246	5	3	2	3	3	3	2	2	4	1	5	33
OG0001247	8	1	2	1	7	1	1	2	2	0	8	33
OG0001248	1	1	11	5	5	3	2	2	1	1	1	33
OG0001249	7	2	3	1	4	1	1	3	1	1	9	33
OG0001250	9	3	9	2	0	1	2	1	3	1	2	33
OG0001251	1	1	5	5	5	2	4	1	6	1	2	33
OG0001252	1	1	6	8	3	7	1	1	1	2	2	33
OG0001253	6	1	4	6	3	4	1	1	3	1	3	33
OG0001254	5	1	4	1	6	6	2	2	4	1	1	33
OG0001255	1	1	14	2	4	4	1	1	2	1	2	33
OG0001256	4	1	5	6	4	4	1	1	2	3	2	33
OG0001257	9	1	5	5	2	3	1	2	3	1	1	33
OG0001258	3	1	10	4	4	2	1	1	3	1	3	33
OG0001259	8	1	3	1	4	5	2	1	3	1	4	33
OG0001260	4	1	7	4	5	7	1	1	1	1	1	33
OG0001261	2	1	7	8	3	6	1	1	1	1	2	33
OG0001262	0	0	2	3	3	7	3	1	4	4	6	33
OG0001263	0	0	11	7	8	2	1	0	1	1	2	33
OG0001264	0	0	2	2	1	0	13	0	6	7	2	33
OG0001265	0	0	4	4	3	1	6	0	9	1	5	33
OG0001266	0	0	15	4	4	7	1	1	0	1	0	33
OG0001267	0	0	11	5	5	1	1	1	2	1	6	33
OG0001268	1	0	4	2	2	3	4	1	4	3	8	32
OG0001269	10	1	5	5	2	1	1	1	2	1	3	32
OG0001270	2	2	7	2	4	4	2	2	2	3	2	32
OG0001271	1	1	10	3	2	1	3	2	4	1	4	32
OG0001272	10	1	13	1	2	1	1	0	2	0	1	32
OG0001273	9	5	4	1	2	0	1	0	2	0	8	32
OG0001274	3	2	5	8	2	6	1	1	1	1	2	32
OG0001275	2	1	2	5	3	7	2	2	3	2	3	32
OG0001276	3	1	2	1	2	1	8	1	6	3	4	32
OG0001277	6	3	2	2	2	2	3	1	5	2	4	32
OG0001278	2	1	4	3	6	3	5	1	3	1	3	32
OG0001279	5	3	7	2	4	1	2	0	3	3	2	32
OG0001280	2	1	11	4	2	5	3	1	1	1	1	32
OG0001281	2	1	2	2	7	5	4	0	2	3	4	32
OG0001282	2	2	15	4	3	2	1	0	1	1	1	32
OG0001283	1	1	7	5	5	2	3	0	4	1	3	32
OG0001284	3	2	6	4	2	4	4	1	1	1	4	32
OG0001285	7	1	7	1	2	1	2	1	2	2	6	32
OG0001286	2	2	6	3	6	5	2	1	1	1	3	32
OG0001287	4	3	0	1	9	4	1	1	2	2	5	32
OG0001288	3	2	5	1	4	4	1	1	1	1	9	32
OG0001289	8	2	6	2	6	1	2	1	1	2	1	32
OG0001290	2	1	10	1	2	4	2	1	3	3	3	32
OG0001291	4	2	13	2	4	2	1	0	1	1	2	32
OG0001292	5	6	4	2	4	3	2	1	3	1	1	32
OG0001293	2	1	14	1	3	3	4	1	0	3	0	32
OG0001294	3	3	11	6	1	2	2	0	2	1	1	32
OG0001295	10	1	3	2	3	2	5	1	1	1	3	32
OG0001296	4	4	2	3	3	2	4	1	4	1	4	32
OG0001297	4	5	5	4	4	0	3	1	2	2	2	32
OG0001298	2	2	4	4	7	5	2	0	1	2	3	32
OG0001299	2	2	2	2	4	2	4	3	5	2	4	32
OG0001300	1	1	7	4	1	3	1	1	4	2	7	32
OG0001301	4	2	2	2	5	4	2	1	6	1	3	32
OG0001302	1	1	4	1	11	3	3	1	2	3	2	32
OG0001303	5	2	6	6	3	2	2	1	3	1	1	32
OG0001304	4	1	4	6	9	3	1	1	1	1	1	32
OG0001305	5	0	2	14	2	1	1	0	1	1	5	32
OG0001306	2	1	3	2	8	3	3	0	4	2	4	32
OG0001307	2	1	4	7	2	3	3	0	2	2	6	32
OG0001308	4	2	6	1	3	2	5	1	2	3	3	32
OG0001309	7	1	5	4	5	4	2	1	1	1	1	32
OG0001310	5	1	6	4	5	3	2	1	1	3	1	32
OG0001311	4	3	2	2	5	5	2	1	4	1	3	32
OG0001312	3	1	11	3	2	2	2	1	4	1	2	32
OG0001313	10	1	6	2	5	1	1	1	2	1	2	32
OG0001314	1	0	3	1	3	13	1	5	3	1	1	32
OG0001315	5	2	4	2	2	6	1	1	4	2	3	32
OG0001316	2	0	5	7	6	2	2	1	3	1	3	32
OG0001317	5	2	4	2	9	1	1	1	2	1	4	32
OG0001318	5	1	5	5	3	3	1	1	2	1	5	32
OG0001319	3	1	9	3	4	4	2	1	3	1	1	32
OG0001320	2	2	3	6	4	4	1	1	2	4	3	32
OG0001321	1	1	1	8	6	1	4	1	5	1	3	32
OG0001322	4	1	10	1	2	4	1	1	3	1	4	32
OG0001323	11	1	4	3	2	1	4	1	3	1	1	32
OG0001324	1	1	13	2	2	4	3	1	2	1	2	32
OG0001325	5	1	5	1	6	4	2	1	1	1	5	32
OG0001326	1	1	4	5	5	7	3	1	1	1	3	32
OG0001327	5	0	1	1	5	13	2	0	2	2	1	32
OG0001328	2	1	4	5	8	3	1	1	4	1	2	32
OG0001329	1	1	8	3	6	4	1	1	3	3	1	32
OG0001330	3	2	2	1	10	3	1	0	7	2	1	32
OG0001331	9	1	9	1	2	1	1	1	1	1	5	32
OG0001332	2	1	5	3	5	2	1	1	3	1	8	32
OG0001333	3	1	10	7	3	1	1	0	4	1	1	32
OG0001334	4	1	2	3	6	7	1	1	2	2	3	32
OG0001335	11	1	1	3	3	5	2	1	2	2	1	32
OG0001336	5	1	4	1	5	10	1	1	1	1	2	32
OG0001337	1	1	6	2	7	3	1	1	5	1	4	32
OG0001338	6	1	1	3	3	2	1	1	3	1	10	32
OG0001339	2	1	3	7	3	1	2	1	5	3	4	32
OG0001340	2	2	2	3	8	1	3	4	3	1	3	32
OG0001341	3	2	0	0	7	5	3	1	3	1	7	32
OG0001342	1	1	10	4	2	2	2	1	5	1	3	32
OG0001343	1	3	2	2	2	3	2	3	6	2	6	32
OG0001344	1	1	16	5	4	1	1	0	1	1	1	32
OG0001345	9	3	2	4	6	1	1	0	3	1	2	32
OG0001346	4	1	6	4	6	1	1	1	4	1	3	32
OG0001347	1	1	5	5	9	2	1	1	4	1	2	32
OG0001348	0	2	10	2	6	6	1	1	2	1	1	32
OG0001349	0	1	8	6	0	5	2	1	4	3	2	32
OG0001350	0	0	2	2	2	1	4	1	15	1	4	32
OG0001351	0	0	10	1	6	8	3	1	1	1	1	32
OG0001352	0	0	10	2	3	8	1	1	5	1	1	32
OG0001353	0	0	2	1	3	3	1	0	7	1	14	32
OG0001354	0	0	10	7	0	0	9	0	3	0	3	32
OG0001355	0	0	17	3	0	5	1	0	2	1	3	32
OG0001356	0	0	11	2	8	3	1	1	2	1	3	32
OG0001357	0	0	4	12	0	1	10	2	2	0	1	32
OG0001358	0	0	1	5	4	5	1	1	5	1	9	32
OG0001359	0	0	22	2	2	2	2	0	1	0	1	32
OG0001360	0	0	11	13	1	1	1	1	0	1	3	32
OG0001361	3	4	2	2	5	2	3	2	4	2	2	31
OG0001362	5	2	2	3	3	3	6	1	4	1	1	31
OG0001363	3	1	15	2	1	1	1	0	4	1	2	31
OG0001364	4	2	9	2	4	3	2	0	2	1	2	31
OG0001365	6	4	4	1	7	2	1	0	5	0	1	31
OG0001366	1	2	2	7	3	4	7	1	1	2	1	31
OG0001367	6	4	3	5	4	2	1	1	2	0	3	31
OG0001368	7	1	7	3	4	2	3	0	1	1	2	31
OG0001369	9	1	3	2	4	7	1	1	1	1	1	31
OG0001370	1	1	5	5	4	4	3	0	2	1	5	31
OG0001371	1	1	6	2	4	1	3	2	3	4	4	31
OG0001372	1	1	2	2	3	4	3	5	4	3	3	31
OG0001373	2	2	4	5	5	4	2	1	1	1	4	31
OG0001374	1	0	8	3	4	2	2	1	4	1	5	31
OG0001375	1	1	4	6	7	3	2	0	3	1	3	31
OG0001376	1	1	3	4	4	3	3	4	3	2	3	31
OG0001377	1	0	0	2	3	5	3	1	4	2	10	31
OG0001378	2	1	2	1	6	14	1	1	1	1	1	31
OG0001379	5	1	6	2	7	2	2	1	1	2	2	31
OG0001380	4	1	8	2	4	3	2	1	3	1	2	31
OG0001381	8	5	1	4	3	0	1	1	2	1	5	31
OG0001382	1	2	2	3	3	5	2	2	5	2	4	31
OG0001383	5	1	8	2	6	2	1	1	1	0	4	31
OG0001384	5	3	4	4	5	2	3	0	3	1	1	31
OG0001385	3	1	3	1	7	3	3	1	5	1	3	31
OG0001386	1	1	1	2	4	10	2	0	6	1	3	31
OG0001387	5	1	2	6	6	3	2	1	2	1	2	31
OG0001388	2	2	11	1	6	1	1	1	1	1	4	31
OG0001389	4	1	6	2	4	9	1	1	1	1	1	31
OG0001390	3	1	5	2	3	2	5	1	4	2	3	31
OG0001391	2	1	13	1	4	3	2	1	3	1	0	31
OG0001392	4	1	5	1	3	3	3	1	6	2	2	31
OG0001393	1	0	12	3	3	5	1	1	3	1	1	31
OG0001394	5	2	2	3	5	4	2	0	2	2	4	31
OG0001395	4	7	2	2	2	2	2	0	5	1	4	31
OG0001396	6	1	7	2	4	1	3	1	1	0	5	31
OG0001397	10	1	3	2	2	3	2	1	5	1	1	31
OG0001398	6	1	3	2	5	2	1	3	2	1	5	31
OG0001399	3	1	8	5	4	3	2	1	1	1	2	31
OG0001400	3	2	5	2	4	3	2	1	3	2	4	31
OG0001401	1	2	2	3	5	7	2	1	3	2	3	31
OG0001402	1	1	6	3	4	3	6	1	3	1	2	31
OG0001403	5	3	4	2	4	3	1	1	3	1	4	31
OG0001404	29	2	0	0	0	0	0	0	0	0	0	31
OG0001405	1	2	4	5	7	6	1	1	2	1	1	31
OG0001406	9	1	5	5	3	2	1	1	2	1	1	31
OG0001407	1	1	3	6	3	5	1	1	1	4	5	31
OG0001408	1	0	3	10	1	2	1	2	6	1	4	31
OG0001409	4	1	8	3	5	2	1	1	1	4	1	31
OG0001410	1	1	9	4	4	3	3	1	3	1	1	31
OG0001411	4	1	3	2	6	6	1	1	3	1	3	31
OG0001412	2	3	2	3	5	5	3	2	3	1	2	31
OG0001413	4	2	8	2	6	1	1	1	3	1	2	31
OG0001414	9	1	3	3	4	1	1	1	5	1	2	31
OG0001415	5	1	8	3	5	3	1	1	1	1	2	31
OG0001416	7	2	7	2	4	3	2	1	1	1	1	31
OG0001417	4	7	3	1	2	6	2	1	3	1	1	31
OG0001418	2	1	8	7	2	2	2	1	4	1	1	31
OG0001419	2	1	13	2	4	1	1	1	4	1	1	31
OG0001420	3	1	14	1	2	3	1	1	3	1	1	31
OG0001421	5	1	3	1	4	8	2	1	2	2	2	31
OG0001422	1	1	10	4	2	2	3	1	2	1	4	31
OG0001423	1	1	12	2	5	2	1	1	3	2	1	31
OG0001424	2	1	13	3	3	3	1	1	2	1	1	31
OG0001425	3	1	6	3	4	3	1	1	5	1	3	31
OG0001426	3	0	8	2	5	1	1	2	4	1	4	31
OG0001427	3	1	4	2	7	4	2	2	2	2	2	31
OG0001428	5	2	1	4	8	3	1	1	1	2	3	31
OG0001429	4	3	3	1	6	3	2	1	4	1	3	31
OG0001430	5	1	2	2	4	6	2	2	2	2	3	31
OG0001431	2	1	19	2	2	0	1	1	1	1	1	31
OG0001432	4	1	9	1	2	5	1	1	3	1	3	31
OG0001433	9	2	1	5	2	4	1	1	4	1	1	31
OG0001434	4	1	2	6	1	1	2	1	3	1	9	31
OG0001435	1	1	11	1	5	4	1	1	1	1	4	31
OG0001436	3	1	4	2	9	3	3	1	3	1	1	31
OG0001437	2	2	7	3	6	2	2	1	2	1	3	31
OG0001438	3	2	8	2	3	6	1	1	2	1	2	31
OG0001439	12	1	1	6	2	1	1	1	3	0	3	31
OG0001440	3	1	1	5	4	3	2	2	3	1	6	31
OG0001441	4	1	13	1	2	2	4	0	1	1	2	31
OG0001442	8	1	5	3	2	3	2	0	2	2	3	31
OG0001443	1	2	2	2	5	1	3	1	5	6	3	31
OG0001444	4	1	5	2	2	9	1	1	1	1	4	31
OG0001445	11	1	3	3	5	2	2	1	1	1	1	31
OG0001446	9	1	4	3	1	2	2	1	6	1	1	31
OG0001447	6	3	4	3	3	6	2	1	0	1	2	31
OG0001448	4	1	5	5	4	2	2	3	3	1	1	31
OG0001449	6	1	7	2	4	4	1	1	3	0	2	31
OG0001450	5	1	5	3	7	5	1	1	1	1	1	31
OG0001451	1	1	12	3	2	2	3	1	2	1	3	31
OG0001452	0	1	2	2	11	4	2	1	3	1	4	31
OG0001453	0	0	6	2	4	2	2	1	8	2	4	31
OG0001454	0	0	12	1	3	2	11	1	0	1	0	31
OG0001455	0	0	9	6	3	0	3	1	7	1	1	31
OG0001456	0	0	15	3	3	1	2	1	3	1	2	31
OG0001457	0	0	7	5	7	6	1	2	1	1	1	31
OG0001458	0	0	5	4	1	2	2	2	2	1	12	31
OG0001459	0	0	1	9	4	6	2	1	2	4	2	31
OG0001460	0	0	0	0	0	0	31	0	0	0	0	31
OG0001461	2	1	5	2	4	2	1	1	6	2	4	30
OG0001462	2	1	1	3	8	3	1	1	3	1	6	30
OG0001463	2	2	7	2	4	3	2	2	2	1	3	30
OG0001464	1	2	6	2	4	6	1	0	5	1	2	30
OG0001465	2	1	7	3	5	2	2	1	3	1	3	30
OG0001466	3	2	2	2	7	3	2	1	2	2	4	30
OG0001467	4	1	3	2	3	2	2	3	3	1	6	30
OG0001468	2	1	5	2	5	5	1	0	4	1	4	30
OG0001469	6	1	7	3	2	6	1	1	1	1	1	30
OG0001470	2	2	3	3	4	2	3	0	4	3	4	30
OG0001471	4	3	2	3	5	1	3	1	2	1	5	30
OG0001472	3	2	9	3	4	2	1	1	3	1	1	30
OG0001473	4	1	9	2	4	1	2	1	3	1	2	30
OG0001474	2	1	5	3	4	4	2	0	3	1	5	30
OG0001475	3	1	7	4	4	2	2	1	2	1	3	30
OG0001476	1	1	3	4	5	5	3	1	3	1	3	30
OG0001477	5	1	10	4	2	2	1	0	2	1	2	30
OG0001478	2	4	4	3	3	1	3	0	4	1	5	30
OG0001479	6	1	4	4	6	1	2	1	2	1	2	30
OG0001480	2	0	1	5	3	6	1	2	3	1	6	30
OG0001481	9	2	2	3	3	4	2	0	2	1	2	30
OG0001482	3	2	6	1	6	2	1	1	3	3	2	30
OG0001483	1	1	11	5	4	1	3	0	1	2	1	30
OG0001484	7	2	5	2	4	5	1	1	1	1	1	30
OG0001485	3	1	5	5	2	1	4	1	6	1	1	30
OG0001486	1	1	12	2	2	6	2	0	1	2	1	30
OG0001487	2	1	6	8	4	2	1	1	2	1	2	30
OG0001488	8	1	3	3	1	2	1	1	3	2	5	30
OG0001489	9	1	4	3	3	1	2	1	1	1	4	30
OG0001490	6	1	3	7	1	1	2	1	3	1	4	30
OG0001491	2	3	8	2	3	4	2	1	1	2	2	30
OG0001492	5	1	6	1	4	3	2	1	3	1	3	30
OG0001493	5	1	2	3	2	1	1	2	2	1	10	30
OG0001494	3	1	5	3	2	4	2	0	3	1	6	30
OG0001495	2	2	2	5	3	4	2	1	3	1	5	30
OG0001496	4	0	2	1	1	14	1	1	1	1	4	30
OG0001497	3	2	3	6	1	5	2	1	1	1	5	30
OG0001498	1	1	8	5	3	5	1	1	1	1	3	30
OG0001499	1	1	16	5	1	1	1	1	1	1	1	30
OG0001500	5	1	3	12	2	2	1	1	2	0	1	30
OG0001501	4	1	8	4	2	4	1	1	2	1	2	30
OG0001502	2	1	7	1	6	4	1	1	4	1	2	30
OG0001503	4	1	8	2	4	1	3	1	1	1	4	30
OG0001504	2	2	7	7	2	1	1	1	1	1	5	30
OG0001505	9	4	3	4	1	3	2	1	1	1	1	30
OG0001506	1	0	1	1	2	13	2	3	2	2	3	30
OG0001507	5	2	2	7	4	1	1	1	3	1	3	30
OG0001508	1	1	13	1	2	7	1	1	1	1	1	30
OG0001509	5	2	2	2	3	2	2	1	2	0	9	30
OG0001510	3	2	8	2	2	1	1	1	3	1	6	30
OG0001511	2	1	4	4	8	1	5	1	2	1	1	30
OG0001512	6	2	1	1	7	2	2	1	4	1	3	30
OG0001513	3	1	6	2	3	3	2	1	2	3	4	30
OG0001514	2	1	6	3	4	2	3	1	3	1	4	30
OG0001515	3	2	13	4	1	1	1	1	1	2	1	30
OG0001516	2	1	5	3	6	3	2	1	3	1	3	30
OG0001517	3	1	2	4	3	6	1	2	5	1	2	30
OG0001518	1	1	8	3	1	7	1	1	5	1	1	30
OG0001519	3	2	2	2	7	2	3	1	4	2	2	30
OG0001520	8	1	2	2	4	2	2	1	3	2	3	30
OG0001521	10	1	6	5	0	0	2	0	2	0	4	30
OG0001522	2	2	6	3	4	1	3	1	3	1	4	30
OG0001523	2	1	2	6	2	10	1	2	1	2	1	30
OG0001524	5	1	4	2	5	2	1	1	2	1	6	30
OG0001525	2	1	11	3	7	1	1	1	1	1	1	30
OG0001526	5	1	5	3	5	2	1	2	2	2	2	30
OG0001527	9	1	3	4	4	2	1	1	1	1	3	30
OG0001528	7	1	5	2	6	4	1	1	1	1	1	30
OG0001529	7	2	4	2	7	1	1	1	3	1	1	30
OG0001530	7	2	2	1	5	3	1	1	5	2	1	30
OG0001531	3	1	2	3	4	2	2	1	7	1	4	30
OG0001532	14	2	2	1	2	2	2	1	2	1	1	30
OG0001533	1	2	5	4	4	4	1	1	6	1	1	30
OG0001534	2	1	7	5	5	3	1	1	3	1	1	30
OG0001535	4	2	4	3	7	5	1	0	3	0	1	30
OG0001536	2	1	2	2	6	2	2	1	3	1	8	30
OG0001537	5	1	7	2	6	2	3	1	1	1	1	30
OG0001538	3	0	4	2	4	2	2	1	5	1	6	30
OG0001539	8	1	2	1	1	11	1	1	1	1	2	30
OG0001540	5	1	1	1	7	1	1	3	5	3	2	30
OG0001541	12	1	1	1	7	2	1	1	2	1	1	30
OG0001542	3	1	4	5	8	4	1	1	1	1	1	30
OG0001543	8	1	4	8	3	1	1	1	1	1	1	30
OG0001544	5	1	5	1	2	1	1	1	4	3	6	30
OG0001545	4	1	2	5	4	4	1	2	2	2	3	30
OG0001546	4	1	1	3	5	6	2	1	2	3	2	30
OG0001547	1	0	3	3	6	5	3	1	1	1	6	30
OG0001548	24	5	0	0	0	0	0	1	0	0	0	30
OG0001549	3	0	5	2	6	3	2	1	3	3	2	30
OG0001550	1	1	6	4	3	4	3	1	3	1	3	30
OG0001551	1	1	3	7	6	1	2	1	2	3	3	30
OG0001552	4	1	10	3	5	1	1	1	1	1	2	30
OG0001553	1	1	4	10	3	2	1	1	3	1	3	30
OG0001554	8	1	8	3	3	1	1	1	1	1	2	30
OG0001555	2	3	4	4	5	3	2	0	3	1	3	30
OG0001556	7	1	2	5	5	1	2	0	5	1	1	30
OG0001557	2	2	3	4	3	7	1	1	3	1	3	30
OG0001558	6	5	4	2	2	4	1	0	1	2	3	30
OG0001559	12	1	3	5	3	2	1	1	0	0	2	30
OG0001560	4	1	9	3	2	5	2	1	1	1	1	30
OG0001561	1	0	0	10	4	3	3	1	0	0	8	30
OG0001562	5	1	2	2	6	4	3	1	2	1	3	30
OG0001563	8	1	4	2	2	4	4	1	1	1	2	30
OG0001564	1	1	6	5	5	1	3	1	3	1	3	30
OG0001565	10	1	2	4	1	3	1	1	2	4	1	30
OG0001566	2	1	3	3	1	8	1	1	4	1	5	30
OG0001567	2	1	3	1	4	5	3	1	2	1	7	30
OG0001568	5	1	8	1	5	4	1	1	1	1	2	30
OG0001569	8	2	2	1	5	2	1	1	2	3	3	30
OG0001570	0	4	7	6	1	4	1	1	1	1	4	30
OG0001571	0	1	6	3	6	3	1	1	5	1	3	30
OG0001572	0	2	5	3	11	4	2	0	1	1	1	30
OG0001573	0	1	10	5	4	3	1	1	1	1	3	30
OG0001574	0	0	2	1	0	4	5	1	6	5	6	30
OG0001575	0	0	7	16	4	0	1	1	0	1	0	30
OG0001576	0	0	5	5	4	4	6	0	2	1	3	30
OG0001577	0	0	1	1	0	2	11	1	5	4	5	30
OG0001578	0	0	5	2	9	1	2	2	4	1	4	30
OG0001579	1	1	2	2	1	4	1	10	0	1	6	29
OG0001580	6	2	2	3	8	1	1	1	1	1	3	29
OG0001581	4	1	3	4	7	1	2	1	2	2	2	29
OG0001582	3	1	4	3	4	2	2	1	3	3	3	29
OG0001583	2	2	4	4	4	2	3	1	3	2	2	29
OG0001584	3	1	5	2	3	1	3	1	4	3	3	29
OG0001585	3	1	3	3	8	4	1	1	3	0	2	29
OG0001586	5	2	1	1	3	7	1	2	4	2	1	29
OG0001587	1	1	8	2	6	2	2	1	2	1	3	29
OG0001588	7	1	6	4	2	1	1	1	3	1	2	29
OG0001589	6	1	2	4	4	3	1	1	2	1	4	29
OG0001590	2	0	3	4	4	5	1	0	2	1	7	29
OG0001591	4	1	2	2	9	5	1	1	1	2	1	29
OG0001592	3	1	7	2	7	4	1	1	1	1	1	29
OG0001593	3	3	3	4	3	0	4	0	4	2	3	29
OG0001594	11	1	1	3	2	6	1	0	2	1	1	29
OG0001595	1	1	6	4	2	2	1	0	2	2	8	29
OG0001596	4	3	2	2	4	5	2	2	1	2	2	29
OG0001597	6	1	3	1	6	6	2	0	2	1	1	29
OG0001598	2	2	4	3	8	3	1	0	3	1	2	29
OG0001599	2	2	4	3	4	5	1	2	2	1	3	29
OG0001600	4	1	9	2	5	2	2	0	2	1	1	29
OG0001601	1	1	2	7	5	1	1	1	3	1	6	29
OG0001602	5	3	7	5	2	1	1	0	2	2	1	29
OG0001603	1	2	15	3	2	1	1	1	1	1	1	29
OG0001604	1	1	7	4	6	1	1	1	3	1	3	29
OG0001605	1	1	10	5	2	5	1	0	2	1	1	29
OG0001606	6	2	2	1	4	4	1	0	2	1	6	29
OG0001607	10	3	2	1	6	1	2	1	1	1	1	29
OG0001608	7	5	3	2	4	4	1	0	1	1	1	29
OG0001609	2	2	2	3	6	2	1	1	5	1	4	29
OG0001610	1	1	10	4	5	3	1	1	1	1	1	29
OG0001611	6	1	2	4	4	7	1	1	1	0	2	29
OG0001612	3	1	7	3	4	3	1	1	4	1	1	29
OG0001613	4	2	5	1	5	6	1	1	1	1	2	29
OG0001614	5	3	5	1	5	3	1	1	2	1	2	29
OG0001615	2	1	7	4	5	2	1	1	1	1	4	29
OG0001616	1	1	4	3	9	4	1	1	3	1	1	29
OG0001617	1	1	10	1	8	2	1	1	1	1	2	29
OG0001618	1	1	5	3	6	6	1	1	2	1	2	29
OG0001619	5	0	5	3	4	5	1	1	1	1	3	29
OG0001620	3	1	5	4	3	7	1	1	2	1	1	29
OG0001621	1	1	2	3	6	5	2	1	5	1	2	29
OG0001622	1	2	6	6	4	4	2	1	0	2	1	29
OG0001623	7	2	4	7	3	1	1	1	1	1	1	29
OG0001624	3	1	7	2	3	5	1	1	1	1	4	29
OG0001625	6	2	2	1	4	7	1	1	1	1	3	29
OG0001626	1	1	3	3	2	7	1	1	6	3	1	29
OG0001627	5	1	6	1	3	3	4	1	1	3	1	29
OG0001628	3	1	6	2	4	6	3	1	1	1	1	29
OG0001629	2	2	5	4	3	4	2	0	1	2	4	29
OG0001630	2	1	2	3	1	1	1	0	9	1	8	29
OG0001631	2	1	4	2	6	3	4	1	2	1	3	29
OG0001632	9	1	4	5	2	1	1	1	1	3	1	29
OG0001633	3	1	7	3	7	1	1	1	1	1	3	29
OG0001634	1	1	3	2	5	4	1	1	4	2	5	29
OG0001635	3	2	5	2	2	4	2	1	4	1	3	29
OG0001636	4	2	6	5	2	1	1	2	2	2	2	29
OG0001637	1	2	9	4	4	1	2	1	1	3	1	29
OG0001638	9	1	6	1	2	1	2	2	1	3	1	29
OG0001639	1	1	1	1	9	4	1	1	5	1	4	29
OG0001640	7	1	3	4	3	2	1	1	4	1	2	29
OG0001641	10	3	6	2	2	2	1	0	1	1	1	29
OG0001642	2	1	2	2	5	2	1	1	2	1	10	29
OG0001643	2	0	12	1	4	2	1	0	4	1	2	29
OG0001644	1	1	12	3	5	3	1	0	1	1	1	29
OG0001645	2	1	12	4	2	3	1	0	1	1	2	29
OG0001646	3	3	1	1	6	1	2	1	4	1	6	29
OG0001647	1	2	5	5	5	1	1	0	1	1	7	29
OG0001648	3	2	3	4	3	3	1	1	4	1	4	29
OG0001649	7	1	2	3	6	2	2	1	2	1	2	29
OG0001650	1	1	6	6	2	4	3	0	2	1	3	29
OG0001651	2	1	2	3	7	2	3	1	3	2	3	29
OG0001652	3	1	5	5	5	2	1	1	2	1	3	29
OG0001653	1	1	4	2	2	1	1	1	4	0	12	29
OG0001654	2	1	3	3	6	4	3	0	3	1	3	29
OG0001655	1	1	11	2	2	2	2	0	4	1	3	29
OG0001656	1	1	3	3	5	7	2	1	2	2	2	29
OG0001657	4	1	14	1	4	1	0	1	1	1	1	29
OG0001658	1	1	3	5	5	5	2	1	2	1	3	29
OG0001659	4	1	7	5	2	2	1	1	2	1	3	29
OG0001660	3	4	5	1	4	3	1	2	1	1	4	29
OG0001661	2	1	1	3	3	4	3	3	3	3	3	29
OG0001662	12	1	2	1	4	1	1	1	3	1	2	29
OG0001663	2	1	1	4	9	3	1	1	2	3	2	29
OG0001664	3	2	7	2	3	2	6	0	2	1	1	29
OG0001665	24	5	0	0	0	0	0	0	0	0	0	29
OG0001666	3	2	6	3	7	1	2	1	2	1	1	29
OG0001667	3	3	2	2	4	2	2	3	1	3	4	29
OG0001668	9	1	3	3	7	1	1	1	1	1	1	29
OG0001669	7	1	2	2	6	2	2	0	4	1	2	29
OG0001670	11	1	1	4	4	1	1	2	1	1	2	29
OG0001671	5	1	6	8	4	1	1	1	1	0	1	29
OG0001672	5	1	3	1	5	3	3	2	2	1	3	29
OG0001673	1	2	3	4	5	4	2	0	4	1	3	29
OG0001674	2	3	11	3	1	1	2	1	2	2	1	29
OG0001675	14	1	1	1	3	3	1	0	1	2	2	29
OG0001676	3	1	4	5	2	4	2	1	2	1	4	29
OG0001677	2	1	2	3	2	3	1	1	2	9	3	29
OG0001678	0	29	0	0	0	0	0	0	0	0	0	29
OG0001679	0	1	2	2	3	2	4	0	3	4	8	29
OG0001680	0	1	11	2	4	2	2	1	4	1	1	29
OG0001681	0	1	4	3	4	0	4	0	5	4	4	29
OG0001682	0	1	7	2	5	1	3	1	2	2	5	29
OG0001683	0	0	8	3	7	2	1	1	3	1	3	29
OG0001684	0	0	7	2	4	4	1	1	4	0	6	29
OG0001685	0	0	1	1	2	20	2	0	1	1	1	29
OG0001686	0	0	5	2	2	1	5	0	5	5	4	29
OG0001687	0	0	1	1	1	0	2	0	2	14	8	29
OG0001688	0	0	28	1	0	0	0	0	0	0	0	29
OG0001689	0	0	9	4	0	4	2	1	4	1	4	29
OG0001690	0	0	0	0	0	15	1	1	3	1	8	29
OG0001691	2	1	1	4	3	8	3	1	3	1	1	28
OG0001692	2	3	3	2	5	2	2	1	4	1	3	28
OG0001693	4	3	3	3	3	5	3	0	2	1	1	28
OG0001694	8	1	9	2	2	1	1	1	1	1	1	28
OG0001695	1	1	2	3	3	5	2	2	5	2	2	28
OG0001696	7	1	2	5	1	4	1	1	3	2	1	28
OG0001697	1	1	6	3	5	2	3	0	3	1	3	28
OG0001698	1	1	14	2	3	1	2	1	1	1	1	28
OG0001699	1	1	3	4	2	1	1	2	2	4	7	28
OG0001700	2	2	7	1	6	1	1	1	1	1	5	28
OG0001701	5	1	3	2	7	3	1	1	2	1	2	28
OG0001702	1	2	8	1	1	6	2	2	1	1	3	28
OG0001703	6	2	4	2	2	1	1	1	2	1	6	28
OG0001704	3	3	3	2	2	2	3	0	3	5	2	28
OG0001705	3	1	5	7	2	5	1	1	1	1	1	28
OG0001706	2	3	2	2	2	10	2	1	1	1	2	28
OG0001707	2	0	4	4	5	2	1	0	5	1	4	28
OG0001708	4	1	9	4	2	1	1	0	1	1	4	28
OG0001709	3	0	4	4	4	3	1	1	4	1	3	28
OG0001710	2	2	2	2	2	6	2	2	3	2	3	28
OG0001711	2	0	3	3	3	3	3	1	3	3	4	28
OG0001712	5	4	3	3	3	1	2	0	3	2	2	28
OG0001713	8	1	2	4	4	2	1	0	2	1	3	28
OG0001714	2	1	1	3	4	9	2	1	1	1	3	28
OG0001715	4	1	2	7	3	4	1	1	1	1	3	28
OG0001716	5	10	1	1	1	1	1	1	3	1	3	28
OG0001717	5	1	8	1	4	2	1	1	3	1	1	28
OG0001718	3	1	5	1	4	4	1	1	4	1	3	28
OG0001719	1	1	5	5	4	1	4	1	1	1	4	28
OG0001720	2	1	11	2	3	2	1	1	1	1	3	28
OG0001721	3	1	7	7	2	0	4	0	1	3	0	28
OG0001722	2	1	5	2	2	2	1	1	4	1	7	28
OG0001723	5	4	4	2	2	2	3	1	2	1	2	28
OG0001724	1	1	3	2	4	3	2	2	4	3	3	28
OG0001725	5	1	5	3	4	2	2	1	3	1	1	28
OG0001726	8	20	0	0	0	0	0	0	0	0	0	28
OG0001727	3	2	2	2	6	5	2	1	1	2	2	28
OG0001728	1	2	5	3	2	3	3	2	3	1	3	28
OG0001729	1	0	2	2	3	3	4	1	4	1	7	28
OG0001730	3	2	4	4	3	1	3	0	2	1	5	28
OG0001731	4	1	2	2	8	3	1	1	3	1	2	28
OG0001732	1	1	10	1	5	3	1	0	2	1	3	28
OG0001733	1	1	9	1	7	2	2	1	1	1	2	28
OG0001734	2	1	9	3	3	2	2	1	2	1	2	28
OG0001735	4	6	2	2	2	2	2	1	4	1	2	28
OG0001736	2	1	5	5	2	2	1	1	6	1	2	28
OG0001737	5	1	5	2	3	2	4	1	0	1	4	28
OG0001738	3	0	3	1	2	10	2	1	3	1	2	28
OG0001739	1	1	6	3	5	3	1	1	3	1	3	28
OG0001740	2	2	2	3	3	1	3	1	2	4	5	28
OG0001741	9	1	5	1	3	3	1	1	1	1	2	28
OG0001742	2	1	2	3	2	4	1	1	10	1	1	28
OG0001743	2	4	6	2	3	3	1	1	2	2	2	28
OG0001744	2	1	2	3	3	1	4	2	4	0	6	28
OG0001745	2	1	0	0	2	6	3	1	5	2	6	28
OG0001746	4	2	1	4	11	1	1	1	1	1	1	28
OG0001747	1	3	4	2	3	1	2	0	4	4	4	28
OG0001748	1	0	7	2	2	4	3	2	4	1	2	28
OG0001749	9	1	2	3	4	1	1	1	3	2	1	28
OG0001750	8	1	3	5	4	2	1	1	1	1	1	28
OG0001751	2	2	2	1	6	3	1	1	4	1	5	28
OG0001752	3	1	3	4	5	2	2	1	3	1	3	28
OG0001753	15	0	6	2	0	0	1	0	1	1	2	28
OG0001754	1	1	2	1	4	9	1	2	2	3	2	28
OG0001755	3	1	6	3	2	1	1	1	2	5	3	28
OG0001756	4	1	3	3	4	2	4	1	2	2	2	28
OG0001757	1	1	1	1	5	6	1	1	2	1	8	28
OG0001758	3	1	4	3	2	5	3	0	3	2	2	28
OG0001759	9	1	3	2	3	1	2	1	2	1	3	28
OG0001760	1	1	6	2	3	1	1	1	6	1	5	28
OG0001761	3	3	2	4	3	2	5	1	3	1	1	28
OG0001762	6	1	6	2	3	2	1	1	1	3	2	28
OG0001763	5	1	4	1	3	1	1	1	5	1	5	28
OG0001764	3	1	9	4	3	1	1	1	1	1	3	28
OG0001765	4	1	2	3	1	6	1	1	5	1	3	28
OG0001766	1	2	4	3	4	5	1	1	2	2	3	28
OG0001767	4	2	8	1	6	1	1	2	1	1	1	28
OG0001768	2	1	2	1	3	6	1	2	1	3	6	28
OG0001769	1	1	2	4	7	1	1	1	1	3	6	28
OG0001770	2	1	8	2	2	5	1	1	4	1	1	28
OG0001771	2	1	8	4	2	6	1	0	1	2	1	28
OG0001772	6	1	11	1	1	3	1	0	1	1	2	28
OG0001773	4	1	5	1	2	3	3	2	3	2	2	28
OG0001774	2	1	8	3	2	1	1	2	2	4	2	28
OG0001775	2	1	9	1	5	1	3	1	2	1	2	28
OG0001776	1	1	6	4	4	4	2	1	2	1	2	28
OG0001777	3	2	4	5	2	5	1	2	2	1	1	28
OG0001778	2	1	9	2	5	3	2	1	1	1	1	28
OG0001779	1	1	2	3	7	6	2	0	1	1	4	28
OG0001780	6	1	9	3	2	1	1	0	2	1	2	28
OG0001781	1	1	4	1	8	8	1	1	1	1	1	28
OG0001782	1	1	7	2	3	6	3	1	2	1	1	28
OG0001783	1	1	3	7	4	2	2	2	2	2	2	28
OG0001784	4	1	4	7	5	2	1	1	1	1	1	28
OG0001785	4	1	5	2	6	1	1	1	2	2	3	28
OG0001786	5	0	1	1	7	8	1	1	2	1	1	28
OG0001787	2	1	7	1	2	2	3	1	7	1	1	28
OG0001788	1	1	6	3	8	4	3	0	1	0	1	28
OG0001789	5	1	3	2	5	3	2	1	3	1	2	28
OG0001790	1	1	2	15	2	2	1	1	1	1	1	28
OG0001791	1	0	2	2	4	10	1	1	3	1	3	28
OG0001792	2	1	2	6	2	7	1	1	4	1	1	28
OG0001793	2	2	3	4	3	2	2	1	3	3	3	28
OG0001794	13	1	4	2	1	1	2	1	1	0	2	28
OG0001795	4	1	6	4	4	3	2	1	1	1	1	28
OG0001796	3	2	4	2	7	3	1	1	3	1	1	28
OG0001797	6	1	2	2	3	1	1	1	3	1	7	28
OG0001798	5	3	2	1	8	2	2	1	1	1	2	28
OG0001799	5	1	2	4	7	1	3	0	1	2	2	28
OG0001800	4	1	4	3	4	1	1	2	5	2	1	28
OG0001801	4	1	2	5	3	8	1	1	1	1	1	28
OG0001802	4	1	7	4	2	4	1	1	1	1	2	28
OG0001803	1	1	4	2	9	1	3	1	4	1	1	28
OG0001804	0	4	15	1	0	0	4	0	2	2	0	28
OG0001805	0	0	8	3	4	4	3	1	2	1	2	28
OG0001806	0	0	4	6	4	3	3	0	5	1	2	28
OG0001807	0	0	11	1	3	5	1	1	1	1	4	28
OG0001808	0	0	12	1	4	2	1	1	3	3	1	28
OG0001809	0	0	16	1	4	2	1	1	1	0	2	28
OG0001810	0	0	2	2	7	0	4	0	11	1	1	28
OG0001811	0	0	3	4	6	10	1	1	1	1	1	28
OG0001812	0	0	3	1	8	2	1	1	3	1	8	28
OG0001813	0	0	2	2	2	0	4	0	10	3	5	28
OG0001814	0	0	1	2	1	0	5	0	7	4	8	28
OG0001815	5	22	0	0	0	0	0	0	0	0	0	27
OG0001816	4	4	2	3	4	1	4	0	2	1	2	27
OG0001817	1	2	7	5	3	0	2	0	2	2	3	27
OG0001818	1	1	6	2	4	1	5	1	2	2	2	27
OG0001819	4	1	6	2	4	1	3	1	1	1	3	27
OG0001820	8	2	2	3	2	1	3	1	2	1	2	27
OG0001821	4	1	1	3	1	5	1	1	3	2	5	27
OG0001822	1	1	2	3	5	3	3	1	3	2	3	27
OG0001823	4	1	3	3	4	1	3	1	3	1	3	27
OG0001824	3	1	3	3	3	6	1	1	2	1	3	27
OG0001825	4	1	12	1	2	2	1	1	1	1	1	27
OG0001826	3	1	7	2	5	3	2	1	2	0	1	27
OG0001827	1	1	8	2	4	4	1	1	2	1	2	27
OG0001828	9	1	4	2	2	3	2	0	2	1	1	27
OG0001829	1	1	3	2	6	5	1	1	3	1	3	27
OG0001830	2	1	10	4	2	1	1	1	2	1	2	27
OG0001831	3	1	8	1	4	3	1	1	2	1	2	27
OG0001832	5	1	5	2	3	2	1	1	3	2	2	27
OG0001833	5	1	2	2	3	5	1	1	2	1	4	27
OG0001834	4	1	6	4	3	3	1	1	1	1	2	27
OG0001835	1	2	6	5	4	1	1	1	4	1	1	27
OG0001836	1	1	14	2	3	2	1	0	1	0	2	27
OG0001837	1	1	7	1	3	5	2	2	2	1	2	27
OG0001838	1	2	4	6	3	4	2	1	1	1	2	27
OG0001839	1	1	4	1	2	6	3	0	3	1	5	27
OG0001840	1	1	7	6	2	1	1	1	3	2	2	27
OG0001841	3	1	8	2	2	4	3	1	1	1	1	27
OG0001842	2	2	2	2	10	2	2	1	2	1	1	27
OG0001843	1	2	3	4	4	3	2	2	3	2	1	27
OG0001844	1	1	5	7	2	2	2	1	2	1	3	27
OG0001845	2	2	3	1	5	2	3	2	2	3	2	27
OG0001846	2	1	6	4	2	3	1	1	1	5	1	27
OG0001847	5	3	4	1	5	2	1	1	2	2	1	27
OG0001848	1	1	2	8	4	3	2	1	3	0	2	27
OG0001849	1	2	5	2	2	2	3	1	4	1	4	27
OG0001850	1	1	10	3	2	2	1	1	2	1	3	27
OG0001851	5	1	4	2	4	3	3	1	1	2	1	27
OG0001852	1	1	4	9	3	2	2	1	2	1	1	27
OG0001853	3	2	2	2	4	2	2	1	2	3	4	27
OG0001854	3	3	7	3	1	1	2	1	3	2	1	27
OG0001855	9	1	2	1	2	4	2	1	1	3	1	27
OG0001856	3	0	4	4	4	4	1	0	4	2	1	27
OG0001857	2	3	6	2	4	1	2	0	2	2	3	27
OG0001858	27	0	0	0	0	0	0	0	0	0	0	27
OG0001859	2	1	3	2	3	11	1	1	1	1	1	27
OG0001860	1	0	3	2	2	3	2	0	2	2	10	27
OG0001861	2	1	3	3	4	1	2	3	2	1	5	27
OG0001862	3	1	4	3	2	3	3	3	2	1	2	27
OG0001863	1	2	7	4	7	1	1	1	1	1	1	27
OG0001864	3	2	6	3	4	1	1	1	1	0	5	27
OG0001865	1	1	6	1	5	3	4	1	1	1	3	27
OG0001866	5	1	1	3	7	2	2	1	1	1	3	27
OG0001867	17	1	0	1	1	1	1	1	2	1	1	27
OG0001868	6	1	1	10	2	1	1	1	2	1	1	27
OG0001869	4	1	2	2	4	2	2	1	3	1	5	27
OG0001870	1	1	7	5	2	2	1	1	2	1	4	27
OG0001871	3	1	4	6	3	1	1	1	3	1	3	27
OG0001872	6	3	2	3	1	4	2	0	2	2	2	27
OG0001873	1	1	8	4	2	1	1	1	4	1	3	27
OG0001874	4	1	10	4	1	1	1	1	2	1	1	27
OG0001875	4	1	2	3	8	2	1	1	2	1	2	27
OG0001876	3	2	2	2	3	5	1	1	3	1	4	27
OG0001877	4	0	0	0	0	0	5	0	8	3	7	27
OG0001878	4	1	1	1	4	2	1	1	5	3	4	27
OG0001879	4	1	4	3	3	4	2	1	2	1	2	27
OG0001880	26	1	0	0	0	0	0	0	0	0	0	27
OG0001881	1	0	8	4	1	4	2	1	2	2	2	27
OG0001882	5	1	3	2	4	5	1	1	1	2	2	27
OG0001883	1	1	9	4	4	1	1	1	1	1	3	27
OG0001884	2	1	0	1	7	1	1	11	1	1	1	27
OG0001885	4	1	4	2	7	2	1	1	2	1	2	27
OG0001886	7	1	4	4	3	3	1	1	1	1	1	27
OG0001887	1	1	14	1	3	1	1	1	0	1	3	27
OG0001888	5	1	2	3	4	2	2	2	3	1	2	27
OG0001889	9	1	1	1	6	1	2	1	2	1	2	27
OG0001890	3	1	5	1	10	1	1	1	1	2	1	27
OG0001891	1	0	3	0	0	0	18	0	3	0	2	27
OG0001892	1	0	0	2	0	1	18	0	2	0	3	27
OG0001893	1	1	1	1	5	3	2	1	4	3	5	27
OG0001894	1	2	2	2	6	2	2	4	2	3	1	27
OG0001895	1	1	2	1	6	8	1	1	2	2	2	27
OG0001896	1	1	4	5	4	2	1	1	2	1	5	27
OG0001897	2	1	6	1	7	1	2	1	2	1	3	27
OG0001898	9	1	1	2	3	2	1	2	3	1	2	27
OG0001899	3	1	3	3	2	10	1	1	1	1	1	27
OG0001900	3	1	2	5	3	1	1	1	6	2	2	27
OG0001901	6	3	2	3	2	5	1	1	2	1	1	27
OG0001902	4	1	2	2	7	4	2	2	1	1	1	27
OG0001903	4	1	4	2	7	1	2	1	3	1	1	27
OG0001904	2	1	6	3	6	3	1	1	1	1	2	27
OG0001905	2	2	1	2	7	3	1	1	2	4	2	27
OG0001906	2	1	7	4	3	1	2	1	4	1	1	27
OG0001907	8	1	2	4	4	1	1	1	1	1	3	27
OG0001908	1	1	3	5	2	8	1	1	3	1	1	27
OG0001909	9	1	2	1	2	3	2	1	4	1	1	27
OG0001910	1	2	3	3	5	4	3	1	2	1	2	27
OG0001911	2	1	3	1	4	7	1	1	1	3	3	27
OG0001912	1	1	3	5	5	4	3	1	1	2	1	27
OG0001913	3	1	6	1	4	7	1	0	1	1	2	27
OG0001914	1	1	4	1	2	9	1	1	3	1	3	27
OG0001915	2	2	1	1	2	1	2	7	1	5	3	27
OG0001916	1	1	1	8	4	1	1	1	6	1	2	27
OG0001917	5	1	2	2	2	7	1	1	3	1	2	27
OG0001918	2	2	2	2	4	3	2	3	3	2	2	27
OG0001919	2	1	5	4	5	2	2	0	2	2	2	27
OG0001920	3	1	2	2	2	12	1	1	1	1	1	27
OG0001921	12	2	1	1	1	1	1	1	3	1	3	27
OG0001922	1	1	8	7	1	2	1	1	2	1	2	27
OG0001923	2	1	4	2	7	2	1	2	1	2	3	27
OG0001924	3	1	6	3	2	1	3	1	2	3	2	27
OG0001925	1	0	13	2	3	1	2	1	1	2	1	27
OG0001926	2	1	4	2	6	4	1	2	2	1	2	27
OG0001927	1	1	1	5	7	3	1	0	4	1	3	27
OG0001928	3	1	2	1	3	8	2	1	1	1	4	27
OG0001929	4	1	4	1	7	3	3	1	1	1	1	27
OG0001930	13	1	3	2	1	1	2	1	1	1	1	27
OG0001931	2	1	1	2	5	2	4	1	4	2	3	27
OG0001932	2	3	3	4	1	1	1	1	2	7	2	27
OG0001933	3	1	5	6	2	3	1	0	2	1	3	27
OG0001934	4	2	4	4	4	3	1	1	1	1	2	27
OG0001935	2	2	2	2	2	2	2	2	3	4	4	27
OG0001936	9	1	3	4	0	2	1	1	1	1	4	27
OG0001937	8	1	1	2	3	4	1	1	2	1	3	27
OG0001938	13	3	1	2	1	1	1	0	2	1	2	27
OG0001939	2	1	11	1	2	1	2	0	4	1	2	27
OG0001940	3	1	3	4	5	2	2	1	3	2	1	27
OG0001941	5	1	1	2	7	1	3	2	2	2	1	27
OG0001942	1	0	5	3	8	2	1	1	3	1	2	27
OG0001943	1	2	3	1	1	3	3	2	3	2	6	27
OG0001944	3	1	10	5	1	1	1	1	1	2	1	27
OG0001945	2	0	5	3	3	1	1	1	4	1	6	27
OG0001946	5	2	2	1	4	2	2	2	1	3	3	27
OG0001947	1	1	5	3	3	4	2	1	3	1	3	27
OG0001948	3	2	3	3	4	2	3	0	3	1	3	27
OG0001949	3	1	4	2	7	3	1	0	4	1	1	27
OG0001950	4	2	1	5	2	6	1	0	2	2	2	27
OG0001951	3	1	6	6	2	2	1	1	2	1	2	27
OG0001952	3	1	7	3	4	2	1	1	2	1	2	27
OG0001953	1	1	2	5	2	6	1	1	5	1	2	27
OG0001954	6	1	3	2	1	5	2	2	1	1	3	27
OG0001955	2	1	2	3	5	2	4	1	3	2	2	27
OG0001956	4	1	4	6	4	4	2	1	0	1	0	27
OG0001957	1	2	5	6	4	1	1	1	3	2	1	27
OG0001958	0	1	0	0	24	0	0	1	0	1	0	27
OG0001959	0	1	10	2	4	3	2	1	2	1	1	27
OG0001960	0	0	4	2	3	4	2	2	3	6	1	27
OG0001961	0	0	3	2	7	1	1	2	5	2	4	27
OG0001962	0	0	7	4	5	2	2	1	2	0	4	27
OG0001963	0	0	2	1	1	1	2	0	15	2	3	27
OG0001964	0	0	16	2	5	0	1	0	1	0	2	27
[truncated: 15,632 more rows]

## Sheet: Sheet6
Table S6. Gene family evolution reported from CAFE.
Tree:((((((Luciliacuprina:33.9059,Sarcophagabullata:33.9059):27.7616,(Muscadomestica:35,Stomoxyscalcitrans:35):26.6674):26.1096,(Glossinafuscipes:74.0583,Melophagusovinus:74.0583):13.7188):21.5662,(Bactroceraoleae:30.48,Ceratitiscapitata:30.48):78.8632):12.8679,Drosophilamelanogaster:122.211):195.866,(Aedesaegypti:114.166,Anophelesgambiae:114.166):203.912)
Lambda:	0.00488353
# IDs of nodes:((((((Luciliacuprina<0>,Sarcophagabullata<2>)<1>,(Muscadomestica<4>,Stomoxyscalcitrans<6>)<5>)<3>,(Glossinafuscipes<8>,Melophagusovinus<10>)<9>)<7>,(Bactroceraoleae<12>,Ceratitiscapitata<14>)<13>)<11>,Drosophilamelanogaster<16>)<15>,(Aedesaegypti<18>,Anophelesgambiae<20>)<19>)<17>
# Output format for: ' Average Expansion', 'Expansions', 'No Change', 'Contractions', and 'Branch-specific P-values' = (node ID, node ID): (0,2) (1,5) (4,6) (3,9) (8,10) (7,13) (12,14) (11,16) (15,19) (18,20)
# Output format for 'Branch cutting P-values' and 'Likelihood Ratio Test': (0, 1, 2, 3, 4, 5, 6, 7, 8, 9, 10, 11, 12, 13, 14, 15, 16, 17, 18, 19, 20)
Average Expansion:	(0.0768343,-0.193637)	(-0.145805,0.0573552)	(0.173364,0.259649)	(-0.0230142,-0.0139961)	(0.278118,-0.607027)	(-0.126903,0.285189)	(0.686675,-0.0596638)	(-0.00937883,0.557391)	(-0.166222,-0.320035)	(0.595123,-0.336195)
Expansion :	-1181833	-1311081	-20892323	(279,16)	-3069290	-182970	-35541594	-25275	-718917	-3586574
nRemain :	-1176610098	-1184211955	-1068110474	-1290313665	-78946880	-122178839	-952810171	-137315589	-103577491	-97389953
nDecrease :	-9142930	-1888825	-10911064	-679180	-28986691	-16262052	-7792096	-1282997	-27865453	-5373334
'ID'	'Newick'	'Family-wide P-value'	'Viterbi P-values'	'cut P-value'	'Likelihood Ratio'
OG0000000	((((((Luciliacuprina_21:33.9059,Sarcophagabullata_2:33.9059)_16:27.7616,(Muscadomestica_24:35,Stomoxyscalcitrans_37:35)_26:26.6674)_20:26.1096,(Glossinafuscipes_33:74.0583,Melophagusovinus_1:74.0583)_19:13.7188)_20:21.5662,(Bactroceraoleae_50:30.48,Ceratitiscapitata_11:30.48)_26:78.8632)_21:12.8679,Drosophilamelanogaster_23:122.211)_21:195.866,(Aedesaegypti_49:114.166,Anophelesgambiae_6:114.166)_…	0.044	((-,-),(-,-),(-,-),(-,-),(-,-),(-,-),(-,-),(-,-),(-,-),(-,-))
OG0000001	((((((Luciliacuprina_27:33.9059,Sarcophagabullata_31:33.9059)_27:27.7616,(Muscadomestica_28:35,Stomoxyscalcitrans_45:35)_31:26.6674)_25:26.1096,(Glossinafuscipes_8:74.0583,Melophagusovinus_1:74.0583)_12:13.7188)_16:21.5662,(Bactroceraoleae_19:30.48,Ceratitiscapitata_10:30.48)_15:78.8632)_16:12.8679,Drosophilamelanogaster_16:122.211)_16:195.866,(Aedesaegypti_24:114.166,Anophelesgambiae_39:114.166)…	0.042	((-,-),(-,-),(-,-),(-,-),(-,-),(-,-),(-,-),(-,-),(-,-),(-,-))
OG0000002	((((((Luciliacuprina_17:33.9059,Sarcophagabullata_1:33.9059)_14:27.7616,(Muscadomestica_28:35,Stomoxyscalcitrans_32:35)_26:26.6674)_19:26.1096,(Glossinafuscipes_24:74.0583,Melophagusovinus_1:74.0583)_17:13.7188)_19:21.5662,(Bactroceraoleae_24:30.48,Ceratitiscapitata_27:30.48)_25:78.8632)_21:12.8679,Drosophilamelanogaster_31:122.211)_22:195.866,(Aedesaegypti_32:114.166,Anophelesgambiae_20:114.166)…	0.041	((-,-),(-,-),(-,-),(-,-),(-,-),(-,-),(-,-),(-,-),(-,-),(-,-))
OG0000003	((((((Luciliacuprina_28:33.9059,Sarcophagabullata_1:33.9059)_17:27.7616,(Muscadomestica_21:35,Stomoxyscalcitrans_35:35)_24:26.6674)_19:26.1096,(Glossinafuscipes_44:74.0583,Melophagusovinus_0:74.0583)_18:13.7188)_18:21.5662,(Bactroceraoleae_31:30.48,Ceratitiscapitata_23:30.48)_25:78.8632)_17:12.8679,Drosophilamelanogaster_1:122.211)_15:195.866,(Aedesaegypti_37:114.166,Anophelesgambiae_1:114.166)_1…	0.042	((-,-),(-,-),(-,-),(-,-),(-,-),(-,-),(-,-),(-,-),(-,-),(-,-))
OG0000004	((((((Luciliacuprina_42:33.9059,Sarcophagabullata_2:33.9059)_23:27.7616,(Muscadomestica_37:35,Stomoxyscalcitrans_33:35)_31:26.6674)_25:26.1096,(Glossinafuscipes_34:74.0583,Melophagusovinus_1:74.0583)_20:13.7188)_21:21.5662,(Bactroceraoleae_3:30.48,Ceratitiscapitata_41:30.48)_20:78.8632)_20:12.8679,Drosophilamelanogaster_21:122.211)_20:195.866,(Aedesaegypti_5:114.166,Anophelesgambiae_1:114.166)_4:…	0.041	((-,-),(-,-),(-,-),(-,-),(-,-),(-,-),(-,-),(-,-),(-,-),(-,-))
OG0000005	((((((Luciliacuprina_17:33.9059,Sarcophagabullata_4:33.9059)_14:27.7616,(Muscadomestica_32:35,Stomoxyscalcitrans_54:35)_32:26.6674)_18:26.1096,(Glossinafuscipes_0:74.0583,Melophagusovinus_0:74.0583)_7:13.7188)_13:21.5662,(Bactroceraoleae_13:30.48,Ceratitiscapitata_22:30.48)_17:78.8632)_16:12.8679,Drosophilamelanogaster_51:122.211)_17:195.866,(Aedesaegypti_0:114.166,Anophelesgambiae_0:114.166)_0:2…	0.186	((-,-),(-,-),(-,-),(-,-),(-,-),(-,-),(-,-),(-,-),(-,-),(-,-))
OG0000006	((((((Luciliacuprina_17:33.9059,Sarcophagabullata_2:33.9059)_13:27.7616,(Muscadomestica_33:35,Stomoxyscalcitrans_27:35)_24:26.6674)_16:26.1096,(Glossinafuscipes_12:74.0583,Melophagusovinus_1:74.0583)_12:13.7188)_14:21.5662,(Bactroceraoleae_13:30.48,Ceratitiscapitata_16:30.48)_15:78.8632)_15:12.8679,Drosophilamelanogaster_23:122.211)_16:195.866,(Aedesaegypti_26:114.166,Anophelesgambiae_20:114.166)…	0.041	((-,-),(-,-),(-,-),(-,-),(-,-),(-,-),(-,-),(-,-),(-,-),(-,-))
OG0000007	((((((Luciliacuprina_30:33.9059,Sarcophagabullata_30:33.9059)_27:27.7616,(Muscadomestica_25:35,Stomoxyscalcitrans_51:35)_30:26.6674)_23:26.1096,(Glossinafuscipes_7:74.0583,Melophagusovinus_2:74.0583)_8:13.7188)_9:21.5662,(Bactroceraoleae_1:30.48,Ceratitiscapitata_0:30.48)_1:78.8632)_6:12.8679,Drosophilamelanogaster_2:122.211)_6:195.866,(Aedesaegypti_22:114.166,Anophelesgambiae_7:114.166)_12:203.9…	0.082	((-,-),(-,-),(-,-),(-,-),(-,-),(-,-),(-,-),(-,-),(-,-),(-,-))
OG0000008	((((((Luciliacuprina_22:33.9059,Sarcophagabullata_1:33.9059)_12:27.7616,(Muscadomestica_9:35,Stomoxyscalcitrans_25:35)_14:26.6674)_13:26.1096,(Glossinafuscipes_25:74.0583,Melophagusovinus_0:74.0583)_13:13.7188)_13:21.5662,(Bactroceraoleae_39:30.48,Ceratitiscapitata_20:30.48)_25:78.8632)_14:12.8679,Drosophilamelanogaster_10:122.211)_14:195.866,(Aedesaegypti_16:114.166,Anophelesgambiae_3:114.166)_9…	0.041	((-,-),(-,-),(-,-),(-,-),(-,-),(-,-),(-,-),(-,-),(-,-),(-,-))
OG0000009	((((((Luciliacuprina_9:33.9059,Sarcophagabullata_1:33.9059)_7:27.7616,(Muscadomestica_2:35,Stomoxyscalcitrans_16:35)_9:26.6674)_9:26.1096,(Glossinafuscipes_23:74.0583,Melophagusovinus_1:74.0583)_11:13.7188)_11:21.5662,(Bactroceraoleae_50:30.48,Ceratitiscapitata_21:30.48)_29:78.8632)_14:12.8679,Drosophilamelanogaster_13:122.211)_14:195.866,(Aedesaegypti_32:114.166,Anophelesgambiae_1:114.166)_13:20…	0.044	((-,-),(-,-),(-,-),(-,-),(-,-),(-,-),(-,-),(-,-),(-,-),(-,-))
OG0000010	((((((Luciliacuprina_11:33.9059,Sarcophagabullata_1:33.9059)_9:27.7616,(Muscadomestica_16:35,Stomoxyscalcitrans_21:35)_16:26.6674)_12:26.1096,(Glossinafuscipes_17:74.0583,Melophagusovinus_1:74.0583)_11:13.7188)_12:21.5662,(Bactroceraoleae_22:30.48,Ceratitiscapitata_19:30.48)_19:78.8632)_14:12.8679,Drosophilamelanogaster_20:122.211)_14:195.866,(Aedesaegypti_29:114.166,Anophelesgambiae_4:114.166)_1…	0.007	((0.182908,1.12415e-06),(0.123904,0.035869),(0.912668,0.0441305),(0.879795,0.522044),(0.0406545,1.88208e-05),(0.293924,0.105208),(0.166928,0.913436),(0.826131,0.119835),(0.803108,0.806856),(0.00130779,0.00306361))
OG0000011	((((((Luciliacuprina_14:33.9059,Sarcophagabullata_21:33.9059)_17:27.7616,(Muscadomestica_22:35,Stomoxyscalcitrans_28:35)_22:26.6674)_17:26.1096,(Glossinafuscipes_11:74.0583,Melophagusovinus_3:74.0583)_11:13.7188)_13:21.5662,(Bactroceraoleae_11:30.48,Ceratitiscapitata_12:30.48)_12:78.8632)_13:12.8679,Drosophilamelanogaster_20:122.211)_13:195.866,(Aedesaegypti_8:114.166,Anophelesgambiae_4:114.166)_…	0.007	((0.235934,0.072498),(0.902836,0.025174),(0.926051,0.037452),(0.0428901,0.17387),(0.785267,0.00141619),(0.870139,0.935799),(0.679286,0.889118),(0.818122,0.0817668),(0.371614,0.681558),(0.513288,0.403569))
OG0000012	((((((Luciliacuprina_23:33.9059,Sarcophagabullata_5:33.9059)_15:27.7616,(Muscadomestica_43:35,Stomoxyscalcitrans_32:35)_29:26.6674)_17:26.1096,(Glossinafuscipes_1:74.0583,Melophagusovinus_1:74.0583)_6:13.7188)_10:21.5662,(Bactroceraoleae_16:30.48,Ceratitiscapitata_18:30.48)_16:78.8632)_11:12.8679,Drosophilamelanogaster_13:122.211)_11:195.866,(Aedesaegypti_0:114.166,Anophelesgambiae_0:114.166)_0:2…	0.042	((-,-),(-,-),(-,-),(-,-),(-,-),(-,-),(-,-),(-,-),(-,-),(-,-))
OG0000013	((((((Luciliacuprina_20:33.9059,Sarcophagabullata_13:33.9059)_16:27.7616,(Muscadomestica_35:35,Stomoxyscalcitrans_18:35)_21:26.6674)_16:26.1096,(Glossinafuscipes_4:74.0583,Melophagusovinus_2:74.0583)_8:13.7188)_10:21.5662,(Bactroceraoleae_10:30.48,Ceratitiscapitata_14:30.48)_12:78.8632)_10:12.8679,Drosophilamelanogaster_8:122.211)_10:195.866,(Aedesaegypti_23:114.166,Anophelesgambiae_4:114.166)_11…	0.041	((-,-),(-,-),(-,-),(-,-),(-,-),(-,-),(-,-),(-,-),(-,-),(-,-))
OG0000014	((((((Luciliacuprina_13:33.9059,Sarcophagabullata_2:33.9059)_11:27.7616,(Muscadomestica_28:35,Stomoxyscalcitrans_30:35)_24:26.6674)_15:26.1096,(Glossinafuscipes_15:74.0583,Melophagusovinus_3:74.0583)_12:13.7188)_13:21.5662,(Bactroceraoleae_2:30.48,Ceratitiscapitata_25:30.48)_13:78.8632)_14:12.8679,Drosophilamelanogaster_27:122.211)_14:195.866,(Aedesaegypti_4:114.166,Anophelesgambiae_2:114.166)_4:…	0.008	((0.225998,7.94852e-07),(0.0370937,0.000115723),(0.137291,0.0459416),(0.211675,0.539621),(0.261407,0.000421523),(0.646767,0.938183),(1.0339e-08,1.68848e-06),(0.826131,0.00406925),(0.148476,0.292905),(0.701164,0.527122))
OG0000015	((((((Luciliacuprina_18:33.9059,Sarcophagabullata_1:33.9059)_10:27.7616,(Muscadomestica_1:35,Stomoxyscalcitrans_18:35)_10:26.6674)_11:26.1096,(Glossinafuscipes_27:74.0583,Melophagusovinus_1:74.0583)_12:13.7188)_12:21.5662,(Bactroceraoleae_2:30.48,Ceratitiscapitata_12:30.48)_8:78.8632)_13:12.8679,Drosophilamelanogaster_53:122.211)_15:195.866,(Aedesaegypti_13:114.166,Anophelesgambiae_3:114.166)_8:2…	0.082	((-,-),(-,-),(-,-),(-,-),(-,-),(-,-),(-,-),(-,-),(-,-),(-,-))
OG0000016	((((((Luciliacuprina_1:33.9059,Sarcophagabullata_2:33.9059)_2:27.7616,(Muscadomestica_1:35,Stomoxyscalcitrans_18:35)_5:26.6674)_4:26.1096,(Glossinafuscipes_6:74.0583,Melophagusovinus_1:74.0583)_5:13.7188)_5:21.5662,(Bactroceraoleae_1:30.48,Ceratitiscapitata_1:30.48)_1:78.8632)_7:12.8679,Drosophilamelanogaster_74:122.211)_11:195.866,(Aedesaegypti_42:114.166,Anophelesgambiae_1:114.166)_15:203.912)_…	0.186	((-,-),(-,-),(-,-),(-,-),(-,-),(-,-),(-,-),(-,-),(-,-),(-,-))
OG0000017	((((((Luciliacuprina_28:33.9059,Sarcophagabullata_12:33.9059)_18:27.7616,(Muscadomestica_22:35,Stomoxyscalcitrans_26:35)_21:26.6674)_16:26.1096,(Glossinafuscipes_1:74.0583,Melophagusovinus_0:74.0583)_6:13.7188)_10:21.5662,(Bactroceraoleae_7:30.48,Ceratitiscapitata_11:30.48)_9:78.8632)_11:12.8679,Drosophilamelanogaster_26:122.211)_12:195.866,(Aedesaegypti_6:114.166,Anophelesgambiae_4:114.166)_6:20…	0.007	((0.000290973,0.0114059),(0.267298,0.02145),(0.635004,0.0773013),(0.00113193,0.00131421),(0.0072451,0.000461011),(0.601955,0.537265),(0.272257,0.164714),(0.504466,0.00192165),(0.343788,0.663782),(0.760113,0.612034))
OG0000018	((((((Luciliacuprina_1:33.9059,Sarcophagabullata_1:33.9059)_2:27.7616,(Muscadomestica_22:35,Stomoxyscalcitrans_3:35)_8:26.6674)_7:26.1096,(Glossinafuscipes_23:74.0583,Melophagusovinus_1:74.0583)_9:13.7188)_9:21.5662,(Bactroceraoleae_31:30.48,Ceratitiscapitata_11:30.48)_17:78.8632)_11:12.8679,Drosophilamelanogaster_17:122.211)_11:195.866,(Aedesaegypti_27:114.166,Anophelesgambiae_2:114.166)_12:203.…	0.011	((-,-),(-,-),(-,-),(-,-),(-,-),(-,-),(-,-),(-,-),(-,-),(-,-))
OG0000019	((((((Luciliacuprina_2:33.9059,Sarcophagabullata_9:33.9059)_8:27.7616,(Muscadomestica_17:35,Stomoxyscalcitrans_19:35)_15:26.6674)_11:26.1096,(Glossinafuscipes_10:74.0583,Melophagusovinus_3:74.0583)_9:13.7188)_10:21.5662,(Bactroceraoleae_7:30.48,Ceratitiscapitata_11:30.48)_9:78.8632)_11:12.8679,Drosophilamelanogaster_31:122.211)_12:195.866,(Aedesaegypti_21:114.166,Anophelesgambiae_6:114.166)_12:20…	0.011	((-,-),(-,-),(-,-),(-,-),(-,-),(-,-),(-,-),(-,-),(-,-),(-,-))
OG0000020	((((((Luciliacuprina_14:33.9059,Sarcophagabullata_1:33.9059)_9:27.7616,(Muscadomestica_16:35,Stomoxyscalcitrans_14:35)_13:26.6674)_11:26.1096,(Glossinafuscipes_17:74.0583,Melophagusovinus_1:74.0583)_11:13.7188)_11:21.5662,(Bactroceraoleae_23:30.48,Ceratitiscapitata_18:30.48)_19:78.8632)_12:12.8679,Drosophilamelanogaster_10:122.211)_12:195.866,(Aedesaegypti_19:114.166,Anophelesgambiae_1:114.166)_9…	0.006	((0.00799052,1.12415e-06),(0.295312,0.176818),(0.123535,0.542369),(0.87367,0.808327),(0.0406545,1.88208e-05),(0.618679,0.0256322),(0.0747117,0.74547),(0.809109,0.734511),(0.609465,0.867308),(0.00552171,0.00224711))
OG0000021	((((((Luciliacuprina_18:33.9059,Sarcophagabullata_3:33.9059)_11:27.7616,(Muscadomestica_4:35,Stomoxyscalcitrans_27:35)_12:26.6674)_11:26.1096,(Glossinafuscipes_13:74.0583,Melophagusovinus_1:74.0583)_10:13.7188)_11:21.5662,(Bactroceraoleae_18:30.48,Ceratitiscapitata_8:30.48)_12:78.8632)_12:12.8679,Drosophilamelanogaster_21:122.211)_12:195.866,(Aedesaegypti_15:114.166,Anophelesgambiae_5:114.166)_10…	0.007	((0.00184091,1.34422e-05),(0.876394,0.439524),(3.69361e-05,5.84634e-08),(0.87367,0.502542),(0.217706,6.99844e-05),(0.618679,0.799685),(0.00378146,0.0279131),(0.809109,0.0273028),(0.609465,0.955759),(0.108511,0.146446))
OG0000022	((((((Luciliacuprina_1:33.9059,Sarcophagabullata_1:33.9059)_2:27.7616,(Muscadomestica_15:35,Stomoxyscalcitrans_14:35)_12:26.6674)_9:26.1096,(Glossinafuscipes_21:74.0583,Melophagusovinus_1:74.0583)_10:13.7188)_10:21.5662,(Bactroceraoleae_44:30.48,Ceratitiscapitata_19:30.48)_25:78.8632)_12:12.8679,Drosophilamelanogaster_14:122.211)_12:195.866,(Aedesaegypti_2:114.166,Anophelesgambiae_1:114.166)_2:20…	0.042	((-,-),(-,-),(-,-),(-,-),(-,-),(-,-),(-,-),(-,-),(-,-),(-,-))
OG0000023	((((((Luciliacuprina_13:33.9059,Sarcophagabullata_2:33.9059)_8:27.7616,(Muscadomestica_7:35,Stomoxyscalcitrans_11:35)_8:26.6674)_8:26.1096,(Glossinafuscipes_6:74.0583,Melophagusovinus_2:74.0583)_7:13.7188)_8:21.5662,(Bactroceraoleae_50:30.48,Ceratitiscapitata_9:30.48)_21:78.8632)_11:12.8679,Drosophilamelanogaster_15:122.211)_11:195.866,(Aedesaegypti_12:114.166,Anophelesgambiae_2:114.166)_7:203.91…	0.044	((-,-),(-,-),(-,-),(-,-),(-,-),(-,-),(-,-),(-,-),(-,-),(-,-))
OG0000024	((((((Luciliacuprina_11:33.9059,Sarcophagabullata_6:33.9059)_9:27.7616,(Muscadomestica_12:35,Stomoxyscalcitrans_1:35)_8:26.6674)_9:26.1096,(Glossinafuscipes_17:74.0583,Melophagusovinus_2:74.0583)_10:13.7188)_10:21.5662,(Bactroceraoleae_33:30.48,Ceratitiscapitata_12:30.48)_19:78.8632)_12:12.8679,Drosophilamelanogaster_22:122.211)_12:195.866,(Aedesaegypti_8:114.166,Anophelesgambiae_3:114.166)_6:203…	0.041	((-,-),(-,-),(-,-),(-,-),(-,-),(-,-),(-,-),(-,-),(-,-),(-,-))
OG0000025	((((((Luciliacuprina_5:33.9059,Sarcophagabullata_4:33.9059)_5:27.7616,(Muscadomestica_1:35,Stomoxyscalcitrans_12:35)_6:26.6674)_6:26.1096,(Glossinafuscipes_14:74.0583,Melophagusovinus_1:74.0583)_8:13.7188)_8:21.5662,(Bactroceraoleae_44:30.48,Ceratitiscapitata_12:30.48)_21:78.8632)_11:12.8679,Drosophilamelanogaster_19:122.211)_11:195.866,(Aedesaegypti_13:114.166,Anophelesgambiae_1:114.166)_6:203.9…	0.042	((-,-),(-,-),(-,-),(-,-),(-,-),(-,-),(-,-),(-,-),(-,-),(-,-))
OG0000026	((((((Luciliacuprina_5:33.9059,Sarcophagabullata_1:33.9059)_5:27.7616,(Muscadomestica_2:35,Stomoxyscalcitrans_17:35)_7:26.6674)_7:26.1096,(Glossinafuscipes_15:74.0583,Melophagusovinus_1:74.0583)_9:13.7188)_9:21.5662,(Bactroceraoleae_26:30.48,Ceratitiscapitata_18:30.48)_20:78.8632)_12:12.8679,Drosophilamelanogaster_18:122.211)_12:195.866,(Aedesaegypti_20:114.166,Anophelesgambiae_2:114.166)_9:203.9…	0.007	((0.824872,0.00120035),(0.194141,0.834734),(0.000835387,4.79561e-06),(0.240164,0.784209),(0.0245351,0.000260978),(0.0464568,0.0169322),(0.0195532,0.462663),(0.809109,0.0929533),(0.609465,0.867308),(0.00347394,0.0139525))
OG0000027	((((((Luciliacuprina_20:33.9059,Sarcophagabullata_1:33.9059)_11:27.7616,(Muscadomestica_17:35,Stomoxyscalcitrans_14:35)_14:26.6674)_11:26.1096,(Glossinafuscipes_5:74.0583,Melophagusovinus_5:74.0583)_8:13.7188)_9:21.5662,(Bactroceraoleae_16:30.48,Ceratitiscapitata_14:30.48)_14:78.8632)_10:12.8679,Drosophilamelanogaster_12:122.211)_10:195.866,(Aedesaegypti_15:114.166,Anophelesgambiae_4:114.166)_9:2…	0.002	((8.51484e-05,3.67213e-08),(0.876394,0.102974),(0.136846,0.906261),(0.139445,0.456437),(0.242755,0.242755),(0.582934,0.118956),(0.260127,0.898099),(0.78733,0.412),(0.765173,0.953431),(0.0639824,0.125622))
OG0000028	((((((Luciliacuprina_9:33.9059,Sarcophagabullata_5:33.9059)_7:27.7616,(Muscadomestica_4:35,Stomoxyscalcitrans_9:35)_7:26.6674)_7:26.1096,(Glossinafuscipes_11:74.0583,Melophagusovinus_3:74.0583)_8:13.7188)_8:21.5662,(Bactroceraoleae_39:30.48,Ceratitiscapitata_13:30.48)_20:78.8632)_10:12.8679,Drosophilamelanogaster_12:122.211)_10:195.866,(Aedesaegypti_16:114.166,Anophelesgambiae_2:114.166)_8:203.91…	0.041	((-,-),(-,-),(-,-),(-,-),(-,-),(-,-),(-,-),(-,-),(-,-),(-,-))
OG0000029	((((((Luciliacuprina_3:33.9059,Sarcophagabullata_4:33.9059)_4:27.7616,(Muscadomestica_29:35,Stomoxyscalcitrans_5:35)_8:26.6674)_5:26.1096,(Glossinafuscipes_5:74.0583,Melophagusovinus_3:74.0583)_5:13.7188)_5:21.5662,(Bactroceraoleae_3:30.48,Ceratitiscapitata_4:30.48)_4:78.8632)_5:12.8679,Drosophilamelanogaster_2:122.211)_5:195.866,(Aedesaegypti_38:114.166,Anophelesgambiae_26:114.166)_27:203.912)_14	0.041	((-,-),(-,-),(-,-),(-,-),(-,-),(-,-),(-,-),(-,-),(-,-),(-,-))
OG0000030	((((((Luciliacuprina_16:33.9059,Sarcophagabullata_4:33.9059)_10:27.7616,(Muscadomestica_24:35,Stomoxyscalcitrans_15:35)_16:26.6674)_11:26.1096,(Glossinafuscipes_3:74.0583,Melophagusovinus_2:74.0583)_6:13.7188)_8:21.5662,(Bactroceraoleae_15:30.48,Ceratitiscapitata_4:30.48)_9:78.8632)_9:12.8679,Drosophilamelanogaster_12:122.211)_9:195.866,(Aedesaegypti_16:114.166,Anophelesgambiae_11:114.166)_13:203…	0.006	((0.00281891,0.000585854),(0.647359,0.00714179),(0.00292051,0.742774),(0.059571,0.043939),(0.177432,0.042005),(0.561093,0.767902),(0.00135617,0.00279706),(0.774096,0.240142),(0.864767,0.469087),(0.315016,0.736731))
OG0000031	((((((Luciliacuprina_3:33.9059,Sarcophagabullata_1:33.9059)_3:27.7616,(Muscadomestica_1:35,Stomoxyscalcitrans_2:35)_2:26.6674)_3:26.1096,(Glossinafuscipes_11:74.0583,Melophagusovinus_0:74.0583)_6:13.7188)_6:21.5662,(Bactroceraoleae_48:30.48,Ceratitiscapitata_18:30.48)_25:78.8632)_11:12.8679,Drosophilamelanogaster_18:122.211)_11:195.866,(Aedesaegypti_18:114.166,Anophelesgambiae_2:114.166)_9:203.91…	0.044	((-,-),(-,-),(-,-),(-,-),(-,-),(-,-),(-,-),(-,-),(-,-),(-,-))
OG0000032	((((((Luciliacuprina_12:33.9059,Sarcophagabullata_1:33.9059)_7:27.7616,(Muscadomestica_1:35,Stomoxyscalcitrans_10:35)_6:26.6674)_7:26.1096,(Glossinafuscipes_17:74.0583,Melophagusovinus_0:74.0583)_9:13.7188)_9:21.5662,(Bactroceraoleae_46:30.48,Ceratitiscapitata_13:30.48)_22:78.8632)_11:12.8679,Drosophilamelanogaster_14:122.211)_11:195.866,(Aedesaegypti_5:114.166,Anophelesgambiae_2:114.166)_4:203.9…	0.042	((-,-),(-,-),(-,-),(-,-),(-,-),(-,-),(-,-),(-,-),(-,-),(-,-))
OG0000033	((((((Luciliacuprina_8:33.9059,Sarcophagabullata_5:33.9059)_7:27.7616,(Muscadomestica_12:35,Stomoxyscalcitrans_7:35)_8:26.6674)_7:26.1096,(Glossinafuscipes_5:74.0583,Melophagusovinus_1:74.0583)_6:13.7188)_7:21.5662,(Bactroceraoleae_37:30.48,Ceratitiscapitata_11:30.48)_18:78.8632)_9:12.8679,Drosophilamelanogaster_9:122.211)_9:195.866,(Aedesaegypti_14:114.166,Anophelesgambiae_11:114.166)_12:203.912…	0.041	((-,-),(-,-),(-,-),(-,-),(-,-),(-,-),(-,-),(-,-),(-,-),(-,-))
OG0000034	((((((Luciliacuprina_15:33.9059,Sarcophagabullata_1:33.9059)_10:27.7616,(Muscadomestica_12:35,Stomoxyscalcitrans_21:35)_14:26.6674)_11:26.1096,(Glossinafuscipes_17:74.0583,Melophagusovinus_1:74.0583)_10:13.7188)_10:21.5662,(Bactroceraoleae_6:30.48,Ceratitiscapitata_12:30.48)_9:78.8632)_10:12.8679,Drosophilamelanogaster_18:122.211)_10:195.866,(Aedesaegypti_15:114.166,Anophelesgambiae_1:114.166)_7:…	0.002	((0.0109799,1.33916e-07),(0.647359,0.102974),(0.414751,0.0032772),(0.416998,0.797108),(0.0133797,6.99844e-05),(0.848315,0.926577),(0.0526063,0.0935366),(0.78733,0.033341),(0.568781,0.852117),(0.0093648,0.0150504))
OG0000035	((((((Luciliacuprina_7:33.9059,Sarcophagabullata_2:33.9059)_4:27.7616,(Muscadomestica_1:35,Stomoxyscalcitrans_1:35)_1:26.6674)_4:26.1096,(Glossinafuscipes_16:74.0583,Melophagusovinus_1:74.0583)_7:13.7188)_7:21.5662,(Bactroceraoleae_34:30.48,Ceratitiscapitata_7:30.48)_16:78.8632)_10:12.8679,Drosophilamelanogaster_18:122.211)_10:195.866,(Aedesaegypti_29:114.166,Anophelesgambiae_2:114.166)_12:203.91…	0.041	((-,-),(-,-),(-,-),(-,-),(-,-),(-,-),(-,-),(-,-),(-,-),(-,-))
OG0000036	((((((Luciliacuprina_12:33.9059,Sarcophagabullata_30:33.9059)_16:27.7616,(Muscadomestica_13:35,Stomoxyscalcitrans_22:35)_15:26.6674)_13:26.1096,(Glossinafuscipes_3:74.0583,Melophagusovinus_1:74.0583)_5:13.7188)_7:21.5662,(Bactroceraoleae_11:30.48,Ceratitiscapitata_15:30.48)_12:78.8632)_7:12.8679,Drosophilamelanogaster_1:122.211)_7:195.866,(Aedesaegypti_7:114.166,Anophelesgambiae_2:114.166)_4:203.…	0.008	((0.0645984,1.23531e-06),(0.0841369,0.211675),(0.431087,0.00421566),(0.000544006,0.0349023),(0.339184,0.0270995),(0.811693,0.0384063),(0.679286,0.0873734),(0.74139,0.018185),(0.474235,0.814717),(0.106899,0.527122))
OG0000037	((((((Luciliacuprina_20:33.9059,Sarcophagabullata_1:33.9059)_9:27.7616,(Muscadomestica_19:35,Stomoxyscalcitrans_7:35)_10:26.6674)_9:26.1096,(Glossinafuscipes_1:74.0583,Melophagusovinus_1:74.0583)_5:13.7188)_8:21.5662,(Bactroceraoleae_17:30.48,Ceratitiscapitata_11:30.48)_13:78.8632)_10:12.8679,Drosophilamelanogaster_18:122.211)_10:195.866,(Aedesaegypti_17:114.166,Anophelesgambiae_5:114.166)_10:203…	0.002	((2.68398e-06,1.12415e-06),(0.861104,0.391928),(0.000141928,0.136828),(0.363924,0.00576654),(0.0270995,0.0270995),(0.217204,0.22947),(0.0575624,0.360538),(0.78733,0.033341),(0.765173,0.769544),(0.040127,0.146446))
OG0000038	((((((Luciliacuprina_12:33.9059,Sarcophagabullata_1:33.9059)_8:27.7616,(Muscadomestica_2:35,Stomoxyscalcitrans_21:35)_9:26.6674)_9:26.1096,(Glossinafuscipes_13:74.0583,Melophagusovinus_1:74.0583)_9:13.7188)_9:21.5662,(Bactroceraoleae_30:30.48,Ceratitiscapitata_18:30.48)_21:78.8632)_10:12.8679,Drosophilamelanogaster_9:122.211)_10:195.866,(Aedesaegypti_9:114.166,Anophelesgambiae_1:114.166)_5:203.91…	0.008	((0.0236532,9.9981e-06),(0.61031,0.85794),(3.29393e-05,6.76526e-07),(0.85794,0.784209),(0.0932182,0.000260978),(0.582934,0.00111149),(0.00145142,0.26343),(0.78733,0.940294),(0.380721,0.642667),(0.100735,0.0656492))
OG0000039	((((((Luciliacuprina_9:33.9059,Sarcophagabullata_1:33.9059)_7:27.7616,(Muscadomestica_13:35,Stomoxyscalcitrans_9:35)_10:26.6674)_9:26.1096,(Glossinafuscipes_13:74.0583,Melophagusovinus_1:74.0583)_9:13.7188)_9:21.5662,(Bactroceraoleae_30:30.48,Ceratitiscapitata_10:30.48)_16:78.8632)_10:12.8679,Drosophilamelanogaster_12:122.211)_10:195.866,(Aedesaegypti_18:114.166,Anophelesgambiae_1:114.166)_8:203.…	0.008	((0.135794,3.63515e-05),(0.248505,0.391928),(0.0831171,0.67392),(0.85794,0.784209),(0.0932182,0.000260978),(0.582934,0.036424),(5.33606e-07,0.00555309),(0.78733,0.412),(0.568781,0.950691),(0.00354941,0.00580853))
OG0000040	((((((Luciliacuprina_9:33.9059,Sarcophagabullata_1:33.9059)_6:27.7616,(Muscadomestica_7:35,Stomoxyscalcitrans_4:35)_6:26.6674)_6:26.1096,(Glossinafuscipes_8:74.0583,Melophagusovinus_1:74.0583)_7:13.7188)_7:21.5662,(Bactroceraoleae_41:30.48,Ceratitiscapitata_11:30.48)_19:78.8632)_9:12.8679,Drosophilamelanogaster_12:122.211)_9:195.866,(Aedesaegypti_21:114.166,Anophelesgambiae_1:114.166)_9:203.912)_9	0.041	((-,-),(-,-),(-,-),(-,-),(-,-),(-,-),(-,-),(-,-),(-,-),(-,-))
OG0000041	((((((Luciliacuprina_14:33.9059,Sarcophagabullata_6:33.9059)_11:27.7616,(Muscadomestica_29:35,Stomoxyscalcitrans_31:35)_23:26.6674)_12:26.1096,(Glossinafuscipes_2:74.0583,Melophagusovinus_1:74.0583)_5:13.7188)_7:21.5662,(Bactroceraoleae_7:30.48,Ceratitiscapitata_10:30.48)_8:78.8632)_7:12.8679,Drosophilamelanogaster_9:122.211)_7:195.866,(Aedesaegypti_2:114.166,Anophelesgambiae_5:114.166)_4:203.912…	0.011	((-,-),(-,-),(-,-),(-,-),(-,-),(-,-),(-,-),(-,-),(-,-),(-,-))
OG0000042	((((((Luciliacuprina_10:33.9059,Sarcophagabullata_2:33.9059)_8:27.7616,(Muscadomestica_25:35,Stomoxyscalcitrans_11:35)_13:26.6674)_10:26.1096,(Glossinafuscipes_20:74.0583,Melophagusovinus_1:74.0583)_10:13.7188)_10:21.5662,(Bactroceraoleae_1:30.48,Ceratitiscapitata_6:30.48)_5:78.8632)_10:12.8679,Drosophilamelanogaster_23:122.211)_11:195.866,(Aedesaegypti_14:114.166,Anophelesgambiae_3:114.166)_8:20…	0.006	((0.159771,0.000186434),(0.272805,0.0883301),(5.64061e-06,0.397019),(0.866491,0.797108),(0.00148355,6.99844e-05),(0.848315,0.0565817),(0.000849516,0.286839),(0.484663,0.00451479),(0.590623,0.860328),(0.0492275,0.104426))
OG0000043	((((((Luciliacuprina_6:33.9059,Sarcophagabullata_1:33.9059)_6:27.7616,(Muscadomestica_16:35,Stomoxyscalcitrans_15:35)_13:26.6674)_9:26.1096,(Glossinafuscipes_15:74.0583,Melophagusovinus_1:74.0583)_9:13.7188)_9:21.5662,(Bactroceraoleae_31:30.48,Ceratitiscapitata_14:30.48)_19:78.8632)_10:12.8679,Drosophilamelanogaster_8:122.211)_10:195.866,(Aedesaegypti_8:114.166,Anophelesgambiae_1:114.166)_5:203.9…	0.011	((-,-),(-,-),(-,-),(-,-),(-,-),(-,-),(-,-),(-,-),(-,-),(-,-))
OG0000044	((((((Luciliacuprina_23:33.9059,Sarcophagabullata_5:33.9059)_12:27.7616,(Muscadomestica_28:35,Stomoxyscalcitrans_12:35)_15:26.6674)_12:26.1096,(Glossinafuscipes_2:74.0583,Melophagusovinus_1:74.0583)_5:13.7188)_8:21.5662,(Bactroceraoleae_9:30.48,Ceratitiscapitata_14:30.48)_11:78.8632)_9:12.8679,Drosophilamelanogaster_11:122.211)_9:195.866,(Aedesaegypti_9:114.166,Anophelesgambiae_1:114.166)_5:203.9…	0.007	((9.8803e-06,0.000288611),(0.882348,0.117541),(6.41326e-06,0.220529),(0.0129337,0.00576654),(0.140811,0.0270995),(0.561093,0.378185),(0.320063,0.0758991),(0.774096,0.385867),(0.345685,0.830142),(0.100735,0.0656492))
OG0000045	((((((Luciliacuprina_12:33.9059,Sarcophagabullata_1:33.9059)_7:27.7616,(Muscadomestica_3:35,Stomoxyscalcitrans_11:35)_7:26.6674)_7:26.1096,(Glossinafuscipes_10:74.0583,Melophagusovinus_1:74.0583)_8:13.7188)_8:21.5662,(Bactroceraoleae_38:30.48,Ceratitiscapitata_10:30.48)_18:78.8632)_10:12.8679,Drosophilamelanogaster_16:122.211)_10:195.866,(Aedesaegypti_8:114.166,Anophelesgambiae_4:114.166)_6:203.9…	0.041	((-,-),(-,-),(-,-),(-,-),(-,-),(-,-),(-,-),(-,-),(-,-),(-,-))
OG0000046	((((((Luciliacuprina_20:33.9059,Sarcophagabullata_2:33.9059)_11:27.7616,(Muscadomestica_15:35,Stomoxyscalcitrans_16:35)_14:26.6674)_12:26.1096,(Glossinafuscipes_11:74.0583,Melophagusovinus_7:74.0583)_11:13.7188)_11:21.5662,(Bactroceraoleae_7:30.48,Ceratitiscapitata_13:30.48)_10:78.8632)_11:12.8679,Drosophilamelanogaster_15:122.211)_11:195.866,(Aedesaegypti_4:114.166,Anophelesgambiae_2:114.166)_4:…	0.002	((8.51484e-05,7.94852e-07),(0.662384,0.194593),(0.557829,0.296003),(0.439524,0.808327),(0.785267,0.177784),(0.856732,0.930074),(0.0642848,0.110475),(0.798916,0.229734),(0.312125,0.46638),(0.701164,0.527122))
OG0000047	((((((Luciliacuprina_1:33.9059,Sarcophagabullata_2:33.9059)_2:27.7616,(Muscadomestica_1:35,Stomoxyscalcitrans_20:35)_6:26.6674)_5:26.1096,(Glossinafuscipes_9:74.0583,Melophagusovinus_3:74.0583)_6:13.7188)_6:21.5662,(Bactroceraoleae_17:30.48,Ceratitiscapitata_1:30.48)_8:78.8632)_8:12.8679,Drosophilamelanogaster_18:122.211)_9:195.866,(Aedesaegypti_34:114.166,Anophelesgambiae_5:114.166)_15:203.912)_…	0.041	((-,-),(-,-),(-,-),(-,-),(-,-),(-,-),(-,-),(-,-),(-,-),(-,-))
OG0000048	((((((Luciliacuprina_3:33.9059,Sarcophagabullata_1:33.9059)_3:27.7616,(Muscadomestica_9:35,Stomoxyscalcitrans_1:35)_4:26.6674)_4:26.1096,(Glossinafuscipes_6:74.0583,Melophagusovinus_1:74.0583)_5:13.7188)_5:21.5662,(Bactroceraoleae_47:30.48,Ceratitiscapitata_12:30.48)_20:78.8632)_8:12.8679,Drosophilamelanogaster_12:122.211)_8:195.866,(Aedesaegypti_15:114.166,Anophelesgambiae_4:114.166)_9:203.912)_9	0.042	((-,-),(-,-),(-,-),(-,-),(-,-),(-,-),(-,-),(-,-),(-,-),(-,-))
OG0000049	((((((Luciliacuprina_1:33.9059,Sarcophagabullata_3:33.9059)_3:27.7616,(Muscadomestica_22:35,Stomoxyscalcitrans_23:35)_18:26.6674)_9:26.1096,(Glossinafuscipes_13:74.0583,Melophagusovinus_1:74.0583)_9:13.7188)_9:21.5662,(Bactroceraoleae_1:30.48,Ceratitiscapitata_23:30.48)_10:78.8632)_9:12.8679,Drosophilamelanogaster_13:122.211)_9:195.866,(Aedesaegypti_8:114.166,Anophelesgambiae_3:114.166)_6:203.912…	0.006	((0.0383342,0.763801),(0.000125864,1.2287e-05),(0.0884584,0.0570111),(0.85794,0.784209),(0.0932182,0.000260978),(0.838334,0.62471),(5.90738e-08,1.38432e-07),(0.774096,0.181932),(0.543059,0.842265),(0.270032,0.365397))
OG0000050	((((((Luciliacuprina_10:33.9059,Sarcophagabullata_2:33.9059)_8:27.7616,(Muscadomestica_11:35,Stomoxyscalcitrans_32:35)_14:26.6674)_10:26.1096,(Glossinafuscipes_9:74.0583,Melophagusovinus_1:74.0583)_8:13.7188)_9:21.5662,(Bactroceraoleae_18:30.48,Ceratitiscapitata_3:30.48)_9:78.8632)_9:12.8679,Drosophilamelanogaster_13:122.211)_9:195.866,(Aedesaegypti_7:114.166,Anophelesgambiae_4:114.166)_6:203.912…	0.041	((-,-),(-,-),(-,-),(-,-),(-,-),(-,-),(-,-),(-,-),(-,-),(-,-))
OG0000051	((((((Luciliacuprina_3:33.9059,Sarcophagabullata_2:33.9059)_3:27.7616,(Muscadomestica_14:35,Stomoxyscalcitrans_7:35)_8:26.6674)_6:26.1096,(Glossinafuscipes_9:74.0583,Melophagusovinus_1:74.0583)_7:13.7188)_7:21.5662,(Bactroceraoleae_39:30.48,Ceratitiscapitata_17:30.48)_22:78.8632)_10:12.8679,Drosophilamelanogaster_15:122.211)_10:195.866,(Aedesaegypti_1:114.166,Anophelesgambiae_1:114.166)_1:203.912…	0.041	((-,-),(-,-),(-,-),(-,-),(-,-),(-,-),(-,-),(-,-),(-,-),(-,-))
OG0000052	((((((Luciliacuprina_8:33.9059,Sarcophagabullata_1:33.9059)_5:27.7616,(Muscadomestica_8:35,Stomoxyscalcitrans_1:35)_5:26.6674)_6:26.1096,(Glossinafuscipes_17:74.0583,Melophagusovinus_1:74.0583)_8:13.7188)_8:21.5662,(Bactroceraoleae_22:30.48,Ceratitiscapitata_17:30.48)_18:78.8632)_10:12.8679,Drosophilamelanogaster_12:122.211)_10:195.866,(Aedesaegypti_17:114.166,Anophelesgambiae_4:114.166)_9:203.91…	0.006	((0.0367284,0.00120035),(0.525806,0.517717),(0.0412762,0.001481),(0.214335,0.769291),(0.00169728,0.000531828),(0.217204,0.00910861),(0.103839,0.738454),(0.78733,0.412),(0.765173,0.953431),(0.0204016,0.125622))
OG0000053	((((((Luciliacuprina_13:33.9059,Sarcophagabullata_1:33.9059)_8:27.7616,(Muscadomestica_16:35,Stomoxyscalcitrans_7:35)_9:26.6674)_8:26.1096,(Glossinafuscipes_8:74.0583,Melophagusovinus_1:74.0583)_7:13.7188)_8:21.5662,(Bactroceraoleae_23:30.48,Ceratitiscapitata_9:30.48)_13:78.8632)_9:12.8679,Drosophilamelanogaster_13:122.211)_9:195.866,(Aedesaegypti_7:114.166,Anophelesgambiae_8:114.166)_8:203.912)_9	0.006	((0.00555031,9.9981e-06),(0.851014,0.363924),(0.00095828,0.307941),(0.847567,0.429001),(0.565562,0.00195633),(0.561093,0.100981),(5.12303e-05,0.0338382),(0.774096,0.181932),(0.751693,0.950691),(0.930536,0.794095))
OG0000054	((((((Luciliacuprina_3:33.9059,Sarcophagabullata_1:33.9059)_3:27.7616,(Muscadomestica_2:35,Stomoxyscalcitrans_10:35)_4:26.6674)_4:26.1096,(Glossinafuscipes_3:74.0583,Melophagusovinus_2:74.0583)_4:13.7188)_4:21.5662,(Bactroceraoleae_50:30.48,Ceratitiscapitata_9:30.48)_19:78.8632)_7:12.8679,Drosophilamelanogaster_9:122.211)_7:195.866,(Aedesaegypti_16:114.166,Anophelesgambiae_1:114.166)_7:203.912)_7	0.044	((-,-),(-,-),(-,-),(-,-),(-,-),(-,-),(-,-),(-,-),(-,-),(-,-))
OG0000055	((((((Luciliacuprina_4:33.9059,Sarcophagabullata_1:33.9059)_4:27.7616,(Muscadomestica_10:35,Stomoxyscalcitrans_10:35)_9:26.6674)_7:26.1096,(Glossinafuscipes_12:74.0583,Melophagusovinus_1:74.0583)_8:13.7188)_8:21.5662,(Bactroceraoleae_22:30.48,Ceratitiscapitata_7:30.48)_13:78.8632)_10:12.8679,Drosophilamelanogaster_18:122.211)_10:195.866,(Aedesaegypti_15:114.166,Anophelesgambiae_5:114.166)_9:203.9…	0.006	((0.799696,0.00966916),(0.0246471,0.100587),(0.460141,0.460141),(0.579601,0.769291),(0.076447,0.000531828),(0.217204,0.22947),(0.000118348,0.00255605),(0.78733,0.033341),(0.765173,0.953431),(0.0639824,0.225074))
OG0000056	((((((Luciliacuprina_2:33.9059,Sarcophagabullata_1:33.9059)_2:27.7616,(Muscadomestica_9:35,Stomoxyscalcitrans_10:35)_8:26.6674)_6:26.1096,(Glossinafuscipes_6:74.0583,Melophagusovinus_1:74.0583)_6:13.7188)_6:21.5662,(Bactroceraoleae_43:30.48,Ceratitiscapitata_20:30.48)_25:78.8632)_8:12.8679,Drosophilamelanogaster_7:122.211)_8:195.866,(Aedesaegypti_5:114.166,Anophelesgambiae_1:114.166)_3:203.912)_6	0.042	((-,-),(-,-),(-,-),(-,-),(-,-),(-,-),(-,-),(-,-),(-,-),(-,-))
OG0000057	((((((Luciliacuprina_8:33.9059,Sarcophagabullata_1:33.9059)_6:27.7616,(Muscadomestica_11:35,Stomoxyscalcitrans_9:35)_9:26.6674)_7:26.1096,(Glossinafuscipes_8:74.0583,Melophagusovinus_1:74.0583)_7:13.7188)_7:21.5662,(Bactroceraoleae_19:30.48,Ceratitiscapitata_11:30.48)_13:78.8632)_8:12.8679,Drosophilamelanogaster_10:122.211)_8:195.866,(Aedesaegypti_24:114.166,Anophelesgambiae_2:114.166)_10:203.912…	0.006	((0.11132,0.000306384),(0.559316,0.100587),(0.194647,0.88062),(0.834734,0.75194),(0.565562,0.00195633),(0.535753,0.0522286),(0.00499574,0.360538),(0.758907,0.356206),(0.949693,0.575963),(0.000520076,0.00564519))
OG0000058	((((((Luciliacuprina_2:33.9059,Sarcophagabullata_1:33.9059)_2:27.7616,(Muscadomestica_6:35,Stomoxyscalcitrans_11:35)_7:26.6674)_5:26.1096,(Glossinafuscipes_12:74.0583,Melophagusovinus_1:74.0583)_6:13.7188)_6:21.5662,(Bactroceraoleae_11:30.48,Ceratitiscapitata_4:30.48)_7:78.8632)_7:12.8679,Drosophilamelanogaster_9:122.211)_7:195.866,(Aedesaegypti_46:114.166,Anophelesgambiae_1:114.166)_15:203.912)_…	0.042	((-,-),(-,-),(-,-),(-,-),(-,-),(-,-),(-,-),(-,-),(-,-),(-,-))
OG0000059	((((((Luciliacuprina_6:33.9059,Sarcophagabullata_2:33.9059)_5:27.7616,(Muscadomestica_2:35,Stomoxyscalcitrans_10:35)_6:26.6674)_6:26.1096,(Glossinafuscipes_29:74.0583,Melophagusovinus_0:74.0583)_8:13.7188)_8:21.5662,(Bactroceraoleae_14:30.48,Ceratitiscapitata_15:30.48)_14:78.8632)_9:12.8679,Drosophilamelanogaster_13:122.211)_9:195.866,(Aedesaegypti_11:114.166,Anophelesgambiae_2:114.166)_6:203.912…	0.007	((0.307015,0.017373),(0.525806,0.81851),(0.0060338,0.0129648),(0.214335,0.769291),(9.58573e-09,3.05299e-05),(0.561093,0.0671486),(0.898099,0.525919),(0.774096,0.181932),(0.543059,0.842265),(0.0585445,0.134911))
OG0000060	((((((Luciliacuprina_12:33.9059,Sarcophagabullata_6:33.9059)_9:27.7616,(Muscadomestica_13:35,Stomoxyscalcitrans_10:35)_10:26.6674)_9:26.1096,(Glossinafuscipes_3:74.0583,Melophagusovinus_1:74.0583)_6:13.7188)_8:21.5662,(Bactroceraoleae_13:30.48,Ceratitiscapitata_10:30.48)_11:78.8632)_9:12.8679,Drosophilamelanogaster_15:122.211)_9:195.866,(Aedesaegypti_13:114.166,Anophelesgambiae_7:114.166)_10:203.…	0.016	((-,-),(-,-),(-,-),(-,-),(-,-),(-,-),(-,-),(-,-),(-,-),(-,-))
OG0000061	((((((Luciliacuprina_20:33.9059,Sarcophagabullata_1:33.9059)_8:27.7616,(Muscadomestica_2:35,Stomoxyscalcitrans_10:35)_7:26.6674)_7:26.1096,(Glossinafuscipes_15:74.0583,Melophagusovinus_1:74.0583)_7:13.7188)_7:21.5662,(Bactroceraoleae_36:30.48,Ceratitiscapitata_4:30.48)_13:78.8632)_7:12.8679,Drosophilamelanogaster_5:122.211)_7:195.866,(Aedesaegypti_8:114.166,Anophelesgambiae_1:114.166)_4:203.912)_6	0.041	((-,-),(-,-),(-,-),(-,-),(-,-),(-,-),(-,-),(-,-),(-,-),(-,-))
OG0000062	((((((Luciliacuprina_1:33.9059,Sarcophagabullata_2:33.9059)_2:27.7616,(Muscadomestica_3:35,Stomoxyscalcitrans_1:35)_3:26.6674)_3:26.1096,(Glossinafuscipes_2:74.0583,Melophagusovinus_11:74.0583)_5:13.7188)_5:21.5662,(Bactroceraoleae_8:30.48,Ceratitiscapitata_3:30.48)_6:78.8632)_7:12.8679,Drosophilamelanogaster_23:122.211)_8:195.866,(Aedesaegypti_44:114.166,Anophelesgambiae_5:114.166)_18:203.912)_13	0.042	((-,-),(-,-),(-,-),(-,-),(-,-),(-,-),(-,-),(-,-),(-,-),(-,-))
OG0000063	((((((Luciliacuprina_10:33.9059,Sarcophagabullata_1:33.9059)_7:27.7616,(Muscadomestica_11:35,Stomoxyscalcitrans_10:35)_9:26.6674)_8:26.1096,(Glossinafuscipes_11:74.0583,Melophagusovinus_1:74.0583)_8:13.7188)_8:21.5662,(Bactroceraoleae_28:30.48,Ceratitiscapitata_11:30.48)_16:78.8632)_9:12.8679,Drosophilamelanogaster_10:122.211)_9:195.866,(Aedesaegypti_5:114.166,Anophelesgambiae_4:114.166)_5:203.91…	0.007	((0.0712273,3.63515e-05),(0.587021,0.363924),(0.194647,0.460141),(0.847567,0.769291),(0.167789,0.000531828),(0.561093,0.0175797),(7.32464e-06,0.0182406),(0.774096,0.58029),(0.345685,0.830142),(0.735371,0.910158))
OG0000064	((((((Luciliacuprina_11:33.9059,Sarcophagabullata_1:33.9059)_6:27.7616,(Muscadomestica_6:35,Stomoxyscalcitrans_5:35)_6:26.6674)_6:26.1096,(Glossinafuscipes_12:74.0583,Melophagusovinus_1:74.0583)_7:13.7188)_7:21.5662,(Bactroceraoleae_27:30.48,Ceratitiscapitata_7:30.48)_13:78.8632)_8:12.8679,Drosophilamelanogaster_11:122.211)_8:195.866,(Aedesaegypti_20:114.166,Anophelesgambiae_1:114.166)_8:203.912)…	0.007	((0.00225945,0.000306384),(0.822656,0.81851),(0.848742,0.579124),(0.551555,0.75194),(0.0341605,0.00195633),(0.535753,0.0522286),(9.09861e-08,0.00255605),(0.758907,0.277746),(0.735588,0.740399),(0.0011419,0.00580853))
OG0000065	((((((Luciliacuprina_1:33.9059,Sarcophagabullata_8:33.9059)_6:27.7616,(Muscadomestica_6:35,Stomoxyscalcitrans_20:35)_9:26.6674)_7:26.1096,(Glossinafuscipes_5:74.0583,Melophagusovinus_2:74.0583)_6:13.7188)_7:21.5662,(Bactroceraoleae_32:30.48,Ceratitiscapitata_13:30.48)_18:78.8632)_9:12.8679,Drosophilamelanogaster_15:122.211)_9:195.866,(Aedesaegypti_0:114.166,Anophelesgambiae_0:114.166)_0:203.912)_4	0.041	((-,-),(-,-),(-,-),(-,-),(-,-),(-,-),(-,-),(-,-),(-,-),(-,-))
OG0000066	((((((Luciliacuprina_0:33.9059,Sarcophagabullata_1:33.9059)_1:27.7616,(Muscadomestica_4:35,Stomoxyscalcitrans_1:35)_3:26.6674)_3:26.1096,(Glossinafuscipes_7:74.0583,Melophagusovinus_8:74.0583)_6:13.7188)_6:21.5662,(Bactroceraoleae_14:30.48,Ceratitiscapitata_4:30.48)_8:78.8632)_8:12.8679,Drosophilamelanogaster_23:122.211)_9:195.866,(Aedesaegypti_32:114.166,Anophelesgambiae_7:114.166)_16:203.912)_13	0.041	((-,-),(-,-),(-,-),(-,-),(-,-),(-,-),(-,-),(-,-),(-,-),(-,-))
OG0000067	((((((Luciliacuprina_5:33.9059,Sarcophagabullata_1:33.9059)_4:27.7616,(Muscadomestica_19:35,Stomoxyscalcitrans_9:35)_10:26.6674)_6:26.1096,(Glossinafuscipes_2:74.0583,Melophagusovinus_2:74.0583)_5:13.7188)_6:21.5662,(Bactroceraoleae_37:30.48,Ceratitiscapitata_10:30.48)_17:78.8632)_7:12.8679,Drosophilamelanogaster_7:122.211)_7:195.866,(Aedesaegypti_7:114.166,Anophelesgambiae_2:114.166)_4:203.912)_6	0.041	((-,-),(-,-),(-,-),(-,-),(-,-),(-,-),(-,-),(-,-),(-,-),(-,-))
OG0000068	((((((Luciliacuprina_8:33.9059,Sarcophagabullata_1:33.9059)_5:27.7616,(Muscadomestica_1:35,Stomoxyscalcitrans_8:35)_5:26.6674)_5:26.1096,(Glossinafuscipes_7:74.0583,Melophagusovinus_1:74.0583)_6:13.7188)_6:21.5662,(Bactroceraoleae_30:30.48,Ceratitiscapitata_3:30.48)_12:78.8632)_9:12.8679,Drosophilamelanogaster_21:122.211)_10:195.866,(Aedesaegypti_13:114.166,Anophelesgambiae_7:114.166)_10:203.912)…	0.008	((0.0367284,0.00120035),(0.802061,0.79753),(0.001481,0.0412762),(0.517717,0.731645),(0.532379,0.0072451),(0.0250842,0.204747),(1.12062e-10,8.48277e-07),(0.462681,0.00467661),(0.765173,0.769544),(0.318836,0.488313))
OG0000069	((((((Luciliacuprina_5:33.9059,Sarcophagabullata_1:33.9059)_4:27.7616,(Muscadomestica_4:35,Stomoxyscalcitrans_2:35)_4:26.6674)_5:26.1096,(Glossinafuscipes_16:74.0583,Melophagusovinus_3:74.0583)_7:13.7188)_7:21.5662,(Bactroceraoleae_38:30.48,Ceratitiscapitata_19:30.48)_23:78.8632)_9:12.8679,Drosophilamelanogaster_9:122.211)_9:195.866,(Aedesaegypti_1:114.166,Anophelesgambiae_1:114.166)_1:203.912)_5	0.041	((-,-),(-,-),(-,-),(-,-),(-,-),(-,-),(-,-),(-,-),(-,-),(-,-))
OG0000070	((((((Luciliacuprina_4:33.9059,Sarcophagabullata_2:33.9059)_4:27.7616,(Muscadomestica_6:35,Stomoxyscalcitrans_8:35)_6:26.6674)_6:26.1096,(Glossinafuscipes_12:74.0583,Melophagusovinus_2:74.0583)_7:13.7188)_7:21.5662,(Bactroceraoleae_36:30.48,Ceratitiscapitata_10:30.48)_17:78.8632)_9:12.8679,Drosophilamelanogaster_14:122.211)_9:195.866,(Aedesaegypti_3:114.166,Anophelesgambiae_2:114.166)_3:203.912)_6	0.041	((-,-),(-,-),(-,-),(-,-),(-,-),(-,-),(-,-),(-,-),(-,-),(-,-))
OG0000071	((((((Luciliacuprina_9:33.9059,Sarcophagabullata_1:33.9059)_6:27.7616,(Muscadomestica_3:35,Stomoxyscalcitrans_13:35)_7:26.6674)_7:26.1096,(Glossinafuscipes_16:74.0583,Melophagusovinus_1:74.0583)_7:13.7188)_7:21.5662,(Bactroceraoleae_15:30.48,Ceratitiscapitata_2:30.48)_7:78.8632)_7:12.8679,Drosophilamelanogaster_10:122.211)_7:195.866,(Aedesaegypti_28:114.166,Anophelesgambiae_1:114.166)_10:203.912)…	0.007	((0.0533122,0.000306384),(0.559316,0.834734),(0.00965768,0.00179081),(0.834734,0.75194),(0.000935077,0.00195633),(0.811693,0.735953),(5.02875e-05,0.000433432),(0.74139,0.243424),(0.849331,0.575963),(3.21681e-05,0.000870903))
OG0000072	((((((Luciliacuprina_1:33.9059,Sarcophagabullata_1:33.9059)_1:27.7616,(Muscadomestica_1:35,Stomoxyscalcitrans_7:35)_3:26.6674)_3:26.1096,(Glossinafuscipes_6:74.0583,Melophagusovinus_1:74.0583)_5:13.7188)_5:21.5662,(Bactroceraoleae_39:30.48,Ceratitiscapitata_10:30.48)_18:78.8632)_9:12.8679,Drosophilamelanogaster_21:122.211)_9:195.866,(Aedesaegypti_11:114.166,Anophelesgambiae_1:114.166)_6:203.912)_8	0.041	((-,-),(-,-),(-,-),(-,-),(-,-),(-,-),(-,-),(-,-),(-,-),(-,-))
OG0000073	((((((Luciliacuprina_7:33.9059,Sarcophagabullata_4:33.9059)_6:27.7616,(Muscadomestica_10:35,Stomoxyscalcitrans_7:35)_8:26.6674)_7:26.1096,(Glossinafuscipes_8:74.0583,Melophagusovinus_3:74.0583)_7:13.7188)_8:21.5662,(Bactroceraoleae_15:30.48,Ceratitiscapitata_20:30.48)_16:78.8632)_10:12.8679,Drosophilamelanogaster_19:122.211)_10:195.866,(Aedesaegypti_2:114.166,Anophelesgambiae_3:114.166)_3:203.912…	0.025	((-,-),(-,-),(-,-),(-,-),(-,-),(-,-),(-,-),(-,-),(-,-),(-,-))
OG0000074	((((((Luciliacuprina_7:33.9059,Sarcophagabullata_2:33.9059)_6:27.7616,(Muscadomestica_8:35,Stomoxyscalcitrans_10:35)_8:26.6674)_7:26.1096,(Glossinafuscipes_11:74.0583,Melophagusovinus_3:74.0583)_8:13.7188)_8:21.5662,(Bactroceraoleae_21:30.48,Ceratitiscapitata_16:30.48)_17:78.8632)_9:12.8679,Drosophilamelanogaster_10:122.211)_9:195.866,(Aedesaegypti_6:114.166,Anophelesgambiae_1:114.166)_4:203.912)…	0.004	((0.349714,0.00503182),(0.559316,0.33255),(0.872324,0.170646),(0.579601,0.769291),(0.167789,0.0298072),(0.561093,0.0062531),(0.0945005,0.730826),(0.774096,0.58029),(0.345685,0.617028),(0.25745,0.172611))
OG0000075	((((((Luciliacuprina_6:33.9059,Sarcophagabullata_1:33.9059)_4:27.7616,(Muscadomestica_8:35,Stomoxyscalcitrans_4:35)_5:26.6674)_5:26.1096,(Glossinafuscipes_4:74.0583,Melophagusovinus_1:74.0583)_4:13.7188)_5:21.5662,(Bactroceraoleae_24:30.48,Ceratitiscapitata_8:30.48)_13:78.8632)_7:12.8679,Drosophilamelanogaster_10:122.211)_7:195.866,(Aedesaegypti_24:114.166,Anophelesgambiae_5:114.166)_12:203.912)_…	0.006	((0.0633265,0.00966916),(0.484523,0.79753),(0.0412762,0.540314),(0.79753,0.322132),(0.877824,0.0576182),(0.147401,0.0144596),(8.62164e-06,0.00979597),(0.74139,0.243424),(0.675817,0.445848),(0.00342023,0.045089))
OG0000076	((((((Luciliacuprina_12:33.9059,Sarcophagabullata_9:33.9059)_10:27.7616,(Muscadomestica_11:35,Stomoxyscalcitrans_13:35)_11:26.6674)_9:26.1096,(Glossinafuscipes_3:74.0583,Melophagusovinus_0:74.0583)_5:13.7188)_7:21.5662,(Bactroceraoleae_20:30.48,Ceratitiscapitata_8:30.48)_12:78.8632)_8:12.8679,Drosophilamelanogaster_7:122.211)_8:195.866,(Aedesaegypti_8:114.166,Anophelesgambiae_4:114.166)_6:203.912…	0.002	((0.205014,0.664442),(0.400625,0.139445),(0.893223,0.238935),(0.100587,0.0349023),(0.339184,0.00181981),(0.535753,0.0831676),(0.000369881,0.0279131),(0.758907,0.932696),(0.512182,0.943358),(0.270032,0.612034))
OG0000077	((((((Luciliacuprina_3:33.9059,Sarcophagabullata_2:33.9059)_3:27.7616,(Muscadomestica_2:35,Stomoxyscalcitrans_5:35)_3:26.6674)_3:26.1096,(Glossinafuscipes_3:74.0583,Melophagusovinus_2:74.0583)_4:13.7188)_4:21.5662,(Bactroceraoleae_28:30.48,Ceratitiscapitata_7:30.48)_13:78.8632)_7:12.8679,Drosophilamelanogaster_10:122.211)_7:195.866,(Aedesaegypti_27:114.166,Anophelesgambiae_5:114.166)_13:203.912)_…	0.007	((0.763801,0.410106),(0.737171,0.732144),(0.423115,0.092021),(0.424185,0.679557),(0.638158,0.283849),(0.0136816,0.0144596),(2.57644e-08,0.00255605),(0.74139,0.243424),(0.675817,0.320043),(0.00139148,0.0208178))
OG0000078	((((((Luciliacuprina_1:33.9059,Sarcophagabullata_2:33.9059)_2:27.7616,(Muscadomestica_6:35,Stomoxyscalcitrans_5:35)_5:26.6674)_5:26.1096,(Glossinafuscipes_5:74.0583,Melophagusovinus_9:74.0583)_7:13.7188)_7:21.5662,(Bactroceraoleae_9:30.48,Ceratitiscapitata_1:30.48)_6:78.8632)_8:12.8679,Drosophilamelanogaster_25:122.211)_9:195.866,(Aedesaegypti_23:114.166,Anophelesgambiae_8:114.166)_14:203.912)_12	0.006	((0.318394,0.710666),(0.0106234,0.79753),(0.319774,0.83111),(0.186686,0.75194),(0.422542,0.302083),(0.535753,0.466376),(0.044465,0.000198245),(0.438174,0.000128738),(0.70467,0.489683),(0.025914,0.139543))
OG0000079	((((((Luciliacuprina_13:33.9059,Sarcophagabullata_4:33.9059)_9:27.7616,(Muscadomestica_14:35,Stomoxyscalcitrans_18:35)_13:26.6674)_9:26.1096,(Glossinafuscipes_3:74.0583,Melophagusovinus_1:74.0583)_5:13.7188)_7:21.5662,(Bactroceraoleae_5:30.48,Ceratitiscapitata_9:30.48)_7:78.8632)_7:12.8679,Drosophilamelanogaster_10:122.211)_7:195.866,(Aedesaegypti_11:114.166,Anophelesgambiae_6:114.166)_8:203.912)…	0.001	((0.0314973,0.00392894),(0.861104,0.017714),(0.542369,0.0267201),(0.100587,0.0349023),(0.339184,0.0270995),(0.811693,0.735953),(0.215676,0.120846),(0.74139,0.243424),(0.94634,0.740399),(0.261742,0.66397))
OG0000080	((((((Luciliacuprina_12:33.9059,Sarcophagabullata_8:33.9059)_9:27.7616,(Muscadomestica_20:35,Stomoxyscalcitrans_5:35)_9:26.6674)_8:26.1096,(Glossinafuscipes_4:74.0583,Melophagusovinus_0:74.0583)_4:13.7188)_5:21.5662,(Bactroceraoleae_18:30.48,Ceratitiscapitata_2:30.48)_7:78.8632)_5:12.8679,Drosophilamelanogaster_0:122.211)_5:195.866,(Aedesaegypti_21:114.166,Anophelesgambiae_4:114.166)_10:203.912)_8	0.002	((0.108476,0.646194),(0.372547,0.363924),(4.11275e-06,0.0196227),(0.0223171,0.322132),(0.877824,0.00731781),(0.77077,0.23055),(2.13996e-07,0.000433432),(0.697462,0.0170652),(0.636487,0.388935),(0.00361605,0.0577402))
OG0000081	((((((Luciliacuprina_1:33.9059,Sarcophagabullata_1:33.9059)_1:27.7616,(Muscadomestica_3:35,Stomoxyscalcitrans_4:35)_3:26.6674)_3:26.1096,(Glossinafuscipes_17:74.0583,Melophagusovinus_1:74.0583)_6:13.7188)_6:21.5662,(Bactroceraoleae_43:30.48,Ceratitiscapitata_1:30.48)_14:78.8632)_8:12.8679,Drosophilamelanogaster_11:122.211)_8:195.866,(Aedesaegypti_11:114.166,Anophelesgambiae_1:114.166)_5:203.912)_7	0.042	((-,-),(-,-),(-,-),(-,-),(-,-),(-,-),(-,-),(-,-),(-,-),(-,-))
OG0000082	((((((Luciliacuprina_2:33.9059,Sarcophagabullata_1:33.9059)_2:27.7616,(Muscadomestica_3:35,Stomoxyscalcitrans_2:35)_3:26.6674)_3:26.1096,(Glossinafuscipes_4:74.0583,Melophagusovinus_1:74.0583)_4:13.7188)_4:21.5662,(Bactroceraoleae_11:30.48,Ceratitiscapitata_1:30.48)_6:78.8632)_7:12.8679,Drosophilamelanogaster_30:122.211)_9:195.866,(Aedesaegypti_27:114.166,Anophelesgambiae_11:114.166)_17:203.912)_…	0.008	((0.710666,0.318394),(0.366018,0.732144),(0.771499,0.423115),(0.424185,0.679557),(0.877824,0.0576182),(0.0136816,0.911886),(0.00162711,0.000198245),(0.0468805,3.95685e-06),(0.568349,0.334512),(0.0324552,0.180682))
OG0000083	((((((Luciliacuprina_12:33.9059,Sarcophagabullata_8:33.9059)_9:27.7616,(Muscadomestica_16:35,Stomoxyscalcitrans_6:35)_9:26.6674)_8:26.1096,(Glossinafuscipes_2:74.0583,Melophagusovinus_0:74.0583)_4:13.7188)_6:21.5662,(Bactroceraoleae_5:30.48,Ceratitiscapitata_7:30.48)_6:78.8632)_6:12.8679,Drosophilamelanogaster_11:122.211)_6:195.866,(Aedesaegypti_20:114.166,Anophelesgambiae_6:114.166)_11:203.912)_9	0.002	((0.108476,0.646194),(0.372547,0.363924),(0.00095828,0.0699178),(0.0812393,0.0264629),(0.283849,0.00731781),(0.793563,0.714256),(0.547965,0.328408),(0.721092,0.0664246),(0.657826,0.419381),(0.0173421,0.16658))
OG0000084	((((((Luciliacuprina_11:33.9059,Sarcophagabullata_5:33.9059)_8:27.7616,(Muscadomestica_15:35,Stomoxyscalcitrans_10:35)_11:26.6674)_9:26.1096,(Glossinafuscipes_6:74.0583,Melophagusovinus_3:74.0583)_7:13.7188)_8:21.5662,(Bactroceraoleae_16:30.48,Ceratitiscapitata_12:30.48)_13:78.8632)_8:12.8679,Drosophilamelanogaster_8:122.211)_8:195.866,(Aedesaegypti_3:114.166,Anophelesgambiae_3:114.166)_3:203.912…	0.034	((-,-),(-,-),(-,-),(-,-),(-,-),(-,-),(-,-),(-,-),(-,-),(-,-))
OG0000085	((((((Luciliacuprina_1:33.9059,Sarcophagabullata_2:33.9059)_2:27.7616,(Muscadomestica_7:35,Stomoxyscalcitrans_8:35)_6:26.6674)_5:26.1096,(Glossinafuscipes_5:74.0583,Melophagusovinus_1:74.0583)_5:13.7188)_5:21.5662,(Bactroceraoleae_37:30.48,Ceratitiscapitata_9:30.48)_16:78.8632)_7:12.8679,Drosophilamelanogaster_9:122.211)_7:195.866,(Aedesaegypti_10:114.166,Anophelesgambiae_2:114.166)_6:203.912)_7	0.041	((-,-),(-,-),(-,-),(-,-),(-,-),(-,-),(-,-),(-,-),(-,-),(-,-))
OG0000086	((((((Luciliacuprina_9:33.9059,Sarcophagabullata_1:33.9059)_7:27.7616,(Muscadomestica_9:35,Stomoxyscalcitrans_17:35)_10:26.6674)_8:26.1096,(Glossinafuscipes_11:74.0583,Melophagusovinus_1:74.0583)_7:13.7188)_7:21.5662,(Bactroceraoleae_11:30.48,Ceratitiscapitata_13:30.48)_11:78.8632)_7:12.8679,Drosophilamelanogaster_6:122.211)_7:195.866,(Aedesaegypti_12:114.166,Anophelesgambiae_1:114.166)_6:203.912…	0.001	((0.135794,3.63515e-05),(0.587021,0.120097),(0.67392,0.00154015),(0.33255,0.75194),(0.0921093,0.00195633),(0.811693,0.10045),(0.883607,0.205666),(0.74139,0.927626),(0.715877,0.943358),(0.0249191,0.0391206))
OG0000087	((((((Luciliacuprina_4:33.9059,Sarcophagabullata_1:33.9059)_4:27.7616,(Muscadomestica_6:35,Stomoxyscalcitrans_11:35)_7:26.6674)_6:26.1096,(Glossinafuscipes_13:74.0583,Melophagusovinus_1:74.0583)_7:13.7188)_7:21.5662,(Bactroceraoleae_16:30.48,Ceratitiscapitata_10:30.48)_12:78.8632)_8:12.8679,Drosophilamelanogaster_12:122.211)_8:195.866,(Aedesaegypti_14:114.166,Anophelesgambiae_3:114.166)_8:203.912…	0.001	((0.799696,0.00966916),(0.164074,0.297345),(0.609998,0.0194648),(0.551555,0.75194),(0.020954,0.00195633),(0.535753,0.0831676),(0.0487852,0.341124),(0.758907,0.155637),(0.735588,0.740399),(0.0492275,0.104426))
OG0000088	((((((Luciliacuprina_2:33.9059,Sarcophagabullata_1:33.9059)_2:27.7616,(Muscadomestica_4:35,Stomoxyscalcitrans_5:35)_4:26.6674)_4:26.1096,(Glossinafuscipes_1:74.0583,Melophagusovinus_1:74.0583)_3:13.7188)_4:21.5662,(Bactroceraoleae_32:30.48,Ceratitiscapitata_21:30.48)_22:78.8632)_8:12.8679,Drosophilamelanogaster_13:122.211)_8:195.866,(Aedesaegypti_8:114.166,Anophelesgambiae_2:114.166)_5:203.912)_7	0.041	((-,-),(-,-),(-,-),(-,-),(-,-),(-,-),(-,-),(-,-),(-,-),(-,-))
OG0000089	((((((Luciliacuprina_9:33.9059,Sarcophagabullata_2:33.9059)_6:27.7616,(Muscadomestica_2:35,Stomoxyscalcitrans_13:35)_7:26.6674)_7:26.1096,(Glossinafuscipes_19:74.0583,Melophagusovinus_2:74.0583)_8:13.7188)_8:21.5662,(Bactroceraoleae_11:30.48,Ceratitiscapitata_18:30.48)_13:78.8632)_9:12.8679,Drosophilamelanogaster_10:122.211)_9:195.866,(Aedesaegypti_3:114.166,Anophelesgambiae_1:114.166)_2:203.912)…	0.001	((0.0533122,0.00503182),(0.559316,0.834734),(0.000835387,0.00179081),(0.579601,0.769291),(0.000239109,0.00604817),(0.561093,0.100981),(0.360538,0.0178529),(0.774096,0.58029),(0.134862,0.543482),(0.349258,0.852428))
OG0000090	((((((Luciliacuprina_7:33.9059,Sarcophagabullata_3:33.9059)_6:27.7616,(Muscadomestica_9:35,Stomoxyscalcitrans_8:35)_8:26.6674)_7:26.1096,(Glossinafuscipes_11:74.0583,Melophagusovinus_1:74.0583)_7:13.7188)_7:21.5662,(Bactroceraoleae_15:30.48,Ceratitiscapitata_9:30.48)_11:78.8632)_8:12.8679,Drosophilamelanogaster_11:122.211)_8:195.866,(Aedesaegypti_13:114.166,Anophelesgambiae_2:114.166)_7:203.912)_8	0.003	((0.349714,0.0269615),(0.559316,0.33255),(0.432277,0.872324),(0.834734,0.75194),(0.0921093,0.00195633),(0.535753,0.178284),(0.0403828,0.320063),(0.758907,0.277746),(0.735588,0.947404),(0.0359296,0.0557631))
OG0000091	((((((Luciliacuprina_9:33.9059,Sarcophagabullata_1:33.9059)_6:27.7616,(Muscadomestica_10:35,Stomoxyscalcitrans_10:35)_9:26.6674)_7:26.1096,(Glossinafuscipes_7:74.0583,Melophagusovinus_1:74.0583)_6:13.7188)_7:21.5662,(Bactroceraoleae_20:30.48,Ceratitiscapitata_8:30.48)_12:78.8632)_8:12.8679,Drosophilamelanogaster_16:122.211)_8:195.866,(Aedesaegypti_4:114.166,Anophelesgambiae_2:114.166)_3:203.912)_6	0.002	((0.0533122,0.000306384),(0.559316,0.100587),(0.460141,0.460141),(0.834734,0.397939),(0.532379,0.0072451),(0.535753,0.0831676),(0.000369881,0.0279131),(0.758907,0.0170875),(0.38469,0.585002),(0.304827,0.880346))
OG0000092	((((((Luciliacuprina_3:33.9059,Sarcophagabullata_4:33.9059)_4:27.7616,(Muscadomestica_12:35,Stomoxyscalcitrans_12:35)_10:26.6674)_7:26.1096,(Glossinafuscipes_9:74.0583,Melophagusovinus_1:74.0583)_7:13.7188)_7:21.5662,(Bactroceraoleae_14:30.48,Ceratitiscapitata_10:30.48)_11:78.8632)_8:12.8679,Drosophilamelanogaster_9:122.211)_8:195.866,(Aedesaegypti_12:114.166,Anophelesgambiae_2:114.166)_6:203.912…	0.004	((0.477241,0.799696),(0.0246471,0.0459909),(0.21743,0.21743),(0.834734,0.75194),(0.302083,0.00195633),(0.535753,0.178284),(0.0758991,0.664955),(0.758907,0.555857),(0.512182,0.943358),(0.0249191,0.134911))
OG0000093	((((((Luciliacuprina_5:33.9059,Sarcophagabullata_3:33.9059)_5:27.7616,(Muscadomestica_6:35,Stomoxyscalcitrans_6:35)_6:26.6674)_6:26.1096,(Glossinafuscipes_6:74.0583,Melophagusovinus_1:74.0583)_6:13.7188)_6:21.5662,(Bactroceraoleae_25:30.48,Ceratitiscapitata_7:30.48)_13:78.8632)_8:12.8679,Drosophilamelanogaster_12:122.211)_8:195.866,(Aedesaegypti_16:114.166,Anophelesgambiae_1:114.166)_7:203.912)_8	0.006	((0.824872,0.166503),(0.525806,0.81851),(0.848742,0.848742),(0.81851,0.731645),(0.901997,0.0072451),(0.171783,0.0522286),(1.68848e-06,0.00255605),(0.758907,0.155637),(0.735588,0.947404),(0.00525975,0.0150504))
OG0000094	((((((Luciliacuprina_3:33.9059,Sarcophagabullata_1:33.9059)_3:27.7616,(Muscadomestica_19:35,Stomoxyscalcitrans_20:35)_15:26.6674)_7:26.1096,(Glossinafuscipes_9:74.0583,Melophagusovinus_1:74.0583)_7:13.7188)_7:21.5662,(Bactroceraoleae_11:30.48,Ceratitiscapitata_11:30.48)_11:78.8632)_8:12.8679,Drosophilamelanogaster_13:122.211)_8:195.866,(Aedesaegypti_0:114.166,Anophelesgambiae_0:114.166)_0:203.912…	0.002	((0.763801,0.0383342),(0.00439871,2.29521e-05),(0.0988359,0.0380174),(0.834734,0.75194),(0.302083,0.00195633),(0.535753,0.178284),(0.883607,0.883607),(0.758907,0.0824191),(0.0406861,0.405438),(0.5,0.5))
OG0000095	((((((Luciliacuprina_4:33.9059,Sarcophagabullata_4:33.9059)_5:27.7616,(Muscadomestica_8:35,Stomoxyscalcitrans_8:35)_7:26.6674)_6:26.1096,(Glossinafuscipes_13:74.0583,Melophagusovinus_1:74.0583)_7:13.7188)_7:21.5662,(Bactroceraoleae_10:30.48,Ceratitiscapitata_6:30.48)_8:78.8632)_8:12.8679,Drosophilamelanogaster_16:122.211)_8:195.866,(Aedesaegypti_16:114.166,Anophelesgambiae_1:114.166)_7:203.912)_8	0.002	((0.527961,0.527961),(0.525806,0.297345),(0.400211,0.400211),(0.551555,0.75194),(0.020954,0.00195633),(0.535753,0.753443),(0.143048,0.245139),(0.758907,0.0170875),(0.735588,0.947404),(0.00525975,0.0150504))
OG0000096	((((((Luciliacuprina_3:33.9059,Sarcophagabullata_2:33.9059)_3:27.7616,(Muscadomestica_6:35,Stomoxyscalcitrans_4:35)_4:26.6674)_4:26.1096,(Glossinafuscipes_1:74.0583,Melophagusovinus_2:74.0583)_3:13.7188)_4:21.5662,(Bactroceraoleae_18:30.48,Ceratitiscapitata_2:30.48)_8:78.8632)_7:12.8679,Drosophilamelanogaster_23:122.211)_8:195.866,(Aedesaegypti_14:114.166,Anophelesgambiae_12:114.166)_12:203.912)_…	0.006	((0.763801,0.410106),(0.432635,0.769761),(0.0686875,0.806712),(0.769761,0.275591),(0.216416,0.580739),(0.0136816,0.576114),(2.21157e-06,0.00011412),(0.41073,0.000161504),(0.857672,0.445848),(0.441122,0.833376))
OG0000097	((((((Luciliacuprina_9:33.9059,Sarcophagabullata_4:33.9059)_6:27.7616,(Muscadomestica_8:35,Stomoxyscalcitrans_5:35)_6:26.6674)_6:26.1096,(Glossinafuscipes_5:74.0583,Melophagusovinus_3:74.0583)_6:13.7188)_6:21.5662,(Bactroceraoleae_12:30.48,Ceratitiscapitata_7:30.48)_9:78.8632)_8:12.8679,Drosophilamelanogaster_18:122.211)_8:195.866,(Aedesaegypti_12:114.166,Anophelesgambiae_4:114.166)_7:203.912)_8	0.044	((-,-),(-,-),(-,-),(-,-),(-,-),(-,-),(-,-),(-,-),(-,-),(-,-))
OG0000098	((((((Luciliacuprina_6:33.9059,Sarcophagabullata_1:33.9059)_5:27.7616,(Muscadomestica_5:35,Stomoxyscalcitrans_16:35)_8:26.6674)_7:26.1096,(Glossinafuscipes_10:74.0583,Melophagusovinus_1:74.0583)_7:13.7188)_7:21.5662,(Bactroceraoleae_18:30.48,Ceratitiscapitata_10:30.48)_12:78.8632)_8:12.8679,Drosophilamelanogaster_10:122.211)_8:195.866,(Aedesaegypti_9:114.166,Anophelesgambiae_1:114.166)_5:203.912)…	0.001	((0.307015,0.00120035),(0.194141,0.33255),(0.0560703,0.000114496),(0.834734,0.75194),(0.140757,0.00195633),(0.535753,0.0831676),(0.00378146,0.341124),(0.758907,0.356206),(0.512182,0.830142),(0.100735,0.0656492))
OG0000099	((((((Luciliacuprina_4:33.9059,Sarcophagabullata_1:33.9059)_4:27.7616,(Muscadomestica_15:35,Stomoxyscalcitrans_4:35)_7:26.6674)_6:26.1096,(Glossinafuscipes_12:74.0583,Melophagusovinus_1:74.0583)_6:13.7188)_6:21.5662,(Bactroceraoleae_22:30.48,Ceratitiscapitata_1:30.48)_9:78.8632)_7:12.8679,Drosophilamelanogaster_11:122.211)_7:195.866,(Aedesaegypti_15:114.166,Anophelesgambiae_1:114.166)_6:203.912)_7	0.006	((0.799696,0.00966916),(0.164074,0.297345),(0.000113821,0.0428581),(0.81851,0.731645),(0.0126819,0.0072451),(0.506022,0.314578),(4.41369e-08,5.40078e-07),(0.74139,0.128115),(0.715877,0.943358),(0.0051971,0.0391206))
OG0000100	((((((Luciliacuprina_2:33.9059,Sarcophagabullata_1:33.9059)_2:27.7616,(Muscadomestica_2:35,Stomoxyscalcitrans_3:35)_3:26.6674)_3:26.1096,(Glossinafuscipes_8:74.0583,Melophagusovinus_1:74.0583)_5:13.7188)_5:21.5662,(Bactroceraoleae_22:30.48,Ceratitiscapitata_25:30.48)_21:78.8632)_8:12.8679,Drosophilamelanogaster_10:122.211)_8:195.866,(Aedesaegypti_10:114.166,Anophelesgambiae_3:114.166)_6:203.912)_7	0.006	((0.710666,0.318394),(0.366018,0.732144),(0.423115,0.771499),(0.126456,0.707777),(0.0854626,0.0270995),(0.0190285,8.03876e-05),(0.607509,0.0887466),(0.758907,0.356206),(0.512182,0.943358),(0.0910794,0.365397))
OG0000101	((((((Luciliacuprina_2:33.9059,Sarcophagabullata_3:33.9059)_3:27.7616,(Muscadomestica_1:35,Stomoxyscalcitrans_2:35)_2:26.6674)_3:26.1096,(Glossinafuscipes_7:74.0583,Melophagusovinus_8:74.0583)_6:13.7188)_6:21.5662,(Bactroceraoleae_11:30.48,Ceratitiscapitata_0:30.48)_6:78.8632)_7:12.8679,Drosophilamelanogaster_20:122.211)_8:195.866,(Aedesaegypti_26:114.166,Anophelesgambiae_6:114.166)_13:203.912)_11	0.007	((0.410106,0.763801),(0.737171,0.357831),(0.330481,0.718474),(0.0155409,0.731645),(0.532379,0.263442),(0.506022,0.911886),(0.00162711,6.81172e-06),(0.41073,0.00156774),(0.691247,0.469087),(0.00312149,0.0541759))
OG0000102	((((((Luciliacuprina_11:33.9059,Sarcophagabullata_2:33.9059)_7:27.7616,(Muscadomestica_8:35,Stomoxyscalcitrans_12:35)_9:26.6674)_8:26.1096,(Glossinafuscipes_6:74.0583,Melophagusovinus_1:74.0583)_6:13.7188)_7:21.5662,(Bactroceraoleae_15:30.48,Ceratitiscapitata_7:30.48)_10:78.8632)_8:12.8679,Drosophilamelanogaster_12:122.211)_8:195.866,(Aedesaegypti_10:114.166,Anophelesgambiae_2:114.166)_6:203.912)…	0.001	((0.0167965,0.000652477),(0.587021,0.363924),(0.65614,0.118401),(0.33255,0.397939),(0.901997,0.0072451),(0.535753,0.34852),(0.00825763,0.0642848),(0.758907,0.155637),(0.512182,0.943358),(0.0910794,0.134911))
OG0000103	((((((Luciliacuprina_5:33.9059,Sarcophagabullata_1:33.9059)_4:27.7616,(Muscadomestica_4:35,Stomoxyscalcitrans_4:35)_4:26.6674)_4:26.1096,(Glossinafuscipes_14:74.0583,Melophagusovinus_1:74.0583)_6:13.7188)_6:21.5662,(Bactroceraoleae_16:30.48,Ceratitiscapitata_7:30.48)_10:78.8632)_7:12.8679,Drosophilamelanogaster_12:122.211)_7:195.866,(Aedesaegypti_19:114.166,Anophelesgambiae_3:114.166)_9:203.912)_8	0.001	((0.257663,0.00966916),(0.774631,0.769761),(0.806712,0.806712),(0.1573,0.731645),(0.00168677,0.0072451),(0.506022,0.150248),(0.00197742,0.0642848),(0.74139,0.0911664),(0.94634,0.550428),(0.00552171,0.045484))
OG0000104	((((((Luciliacuprina_4:33.9059,Sarcophagabullata_1:33.9059)_4:27.7616,(Muscadomestica_4:35,Stomoxyscalcitrans_7:35)_5:26.6674)_5:26.1096,(Glossinafuscipes_5:74.0583,Melophagusovinus_1:74.0583)_5:13.7188)_5:21.5662,(Bactroceraoleae_42:30.48,Ceratitiscapitata_1:30.48)_13:78.8632)_7:12.8679,Drosophilamelanogaster_11:122.211)_7:195.866,(Aedesaegypti_8:114.166,Anophelesgambiae_2:114.166)_5:203.912)_6	0.041	((-,-),(-,-),(-,-),(-,-),(-,-),(-,-),(-,-),(-,-),(-,-),(-,-))
OG0000105	((((((Luciliacuprina_8:33.9059,Sarcophagabullata_1:33.9059)_6:27.7616,(Muscadomestica_17:35,Stomoxyscalcitrans_1:35)_7:26.6674)_7:26.1096,(Glossinafuscipes_17:74.0583,Melophagusovinus_1:74.0583)_8:13.7188)_8:21.5662,(Bactroceraoleae_14:30.48,Ceratitiscapitata_11:30.48)_12:78.8632)_9:12.8679,Drosophilamelanogaster_11:122.211)_9:195.866,(Aedesaegypti_4:114.166,Anophelesgambiae_1:114.166)_3:203.912)…	0.001	((0.11132,0.000306384),(0.559316,0.834734),(4.79561e-06,5.02961e-05),(0.579601,0.769291),(0.00169728,0.000531828),(0.561093,0.204747),(0.224766,0.679286),(0.774096,0.385867),(0.234164,0.585002),(0.304827,0.460351))
OG0000106	((((((Luciliacuprina_4:33.9059,Sarcophagabullata_1:33.9059)_4:27.7616,(Muscadomestica_8:35,Stomoxyscalcitrans_6:35)_6:26.6674)_5:26.1096,(Glossinafuscipes_6:74.0583,Melophagusovinus_1:74.0583)_5:13.7188)_5:21.5662,(Bactroceraoleae_32:30.48,Ceratitiscapitata_10:30.48)_15:78.8632)_6:12.8679,Drosophilamelanogaster_6:122.211)_6:195.866,(Aedesaegypti_11:114.166,Anophelesgambiae_1:114.166)_5:203.912)_6	0.041	((-,-),(-,-),(-,-),(-,-),(-,-),(-,-),(-,-),(-,-),(-,-),(-,-))
OG0000107	((((((Luciliacuprina_2:33.9059,Sarcophagabullata_1:33.9059)_2:27.7616,(Muscadomestica_1:35,Stomoxyscalcitrans_13:35)_5:26.6674)_5:26.1096,(Glossinafuscipes_14:74.0583,Melophagusovinus_1:74.0583)_6:13.7188)_6:21.5662,(Bactroceraoleae_17:30.48,Ceratitiscapitata_8:30.48)_11:78.8632)_7:12.8679,Drosophilamelanogaster_9:122.211)_7:195.866,(Aedesaegypti_19:114.166,Anophelesgambiae_1:114.166)_8:203.912)_8	0.001	((0.710666,0.318394),(0.0106234,0.79753),(0.001481,1.71229e-05),(0.517717,0.731645),(0.00168677,0.0072451),(0.506022,0.10045),(0.00277972,0.12683),(0.74139,0.322328),(0.94634,0.740399),(0.00197708,0.00580853))
OG0000108	((((((Luciliacuprina_1:33.9059,Sarcophagabullata_1:33.9059)_1:27.7616,(Muscadomestica_1:35,Stomoxyscalcitrans_2:35)_2:26.6674)_2:26.1096,(Glossinafuscipes_7:74.0583,Melophagusovinus_1:74.0583)_4:13.7188)_4:21.5662,(Bactroceraoleae_28:30.48,Ceratitiscapitata_8:30.48)_14:78.8632)_8:12.8679,Drosophilamelanogaster_24:122.211)_9:195.866,(Aedesaegypti_12:114.166,Anophelesgambiae_1:114.166)_6:203.912)_8	0.007	((0.629158,0.629158),(0.278572,0.680037),(0.330481,0.718474),(0.0427926,0.679557),(0.100361,0.0576182),(0.00304516,0.0205634),(1.64997e-07,0.00339535),(0.438174,0.000390908),(0.543059,0.842265),(0.0249191,0.0391206))
OG0000109	((((((Luciliacuprina_2:33.9059,Sarcophagabullata_4:33.9059)_4:27.7616,(Muscadomestica_16:35,Stomoxyscalcitrans_8:35)_9:26.6674)_7:26.1096,(Glossinafuscipes_22:74.0583,Melophagusovinus_3:74.0583)_8:13.7188)_8:21.5662,(Bactroceraoleae_9:30.48,Ceratitiscapitata_2:30.48)_6:78.8632)_8:12.8679,Drosophilamelanogaster_14:122.211)_8:195.866,(Aedesaegypti_3:114.166,Anophelesgambiae_2:114.166)_3:203.912)_6	0.006	((0.127897,0.799696),(0.0246471,0.100587),(0.00095828,0.65614),(0.579601,0.769291),(1.25191e-05,0.0298072),(0.826333,0.466376),(0.044465,0.00371874),(0.758907,0.0564385),(0.38469,0.585002),(0.650103,0.880346))
OG0000110	((((((Luciliacuprina_10:33.9059,Sarcophagabullata_6:33.9059)_8:27.7616,(Muscadomestica_17:35,Stomoxyscalcitrans_17:35)_14:26.6674)_9:26.1096,(Glossinafuscipes_4:74.0583,Melophagusovinus_1:74.0583)_5:13.7188)_6:21.5662,(Bactroceraoleae_2:30.48,Ceratitiscapitata_4:30.48)_4:78.8632)_6:12.8679,Drosophilamelanogaster_8:122.211)_6:195.866,(Aedesaegypti_8:114.166,Anophelesgambiae_7:114.166)_7:203.912)_7	0.011	((-,-),(-,-),(-,-),(-,-),(-,-),(-,-),(-,-),(-,-),(-,-),(-,-))
OG0000111	((((((Luciliacuprina_2:33.9059,Sarcophagabullata_1:33.9059)_2:27.7616,(Muscadomestica_2:35,Stomoxyscalcitrans_2:35)_2:26.6674)_3:26.1096,(Glossinafuscipes_12:74.0583,Melophagusovinus_4:74.0583)_6:13.7188)_6:21.5662,(Bactroceraoleae_41:30.48,Ceratitiscapitata_3:30.48)_14:78.8632)_7:12.8679,Drosophilamelanogaster_10:122.211)_7:195.866,(Aedesaegypti_5:114.166,Anophelesgambiae_2:114.166)_4:203.912)_6	0.041	((-,-),(-,-),(-,-),(-,-),(-,-),(-,-),(-,-),(-,-),(-,-),(-,-))
OG0000112	((((((Luciliacuprina_12:33.9059,Sarcophagabullata_8:33.9059)_9:27.7616,(Muscadomestica_17:35,Stomoxyscalcitrans_10:35)_11:26.6674)_9:26.1096,(Glossinafuscipes_5:74.0583,Melophagusovinus_3:74.0583)_6:13.7188)_7:21.5662,(Bactroceraoleae_4:30.48,Ceratitiscapitata_7:30.48)_6:78.8632)_7:12.8679,Drosophilamelanogaster_6:122.211)_7:195.866,(Aedesaegypti_7:114.166,Anophelesgambiae_5:114.166)_6:203.912)_7	0.099	((-,-),(-,-),(-,-),(-,-),(-,-),(-,-),(-,-),(-,-),(-,-),(-,-))
OG0000113	((((((Luciliacuprina_1:33.9059,Sarcophagabullata_1:33.9059)_1:27.7616,(Muscadomestica_13:35,Stomoxyscalcitrans_2:35)_5:26.6674)_4:26.1096,(Glossinafuscipes_8:74.0583,Melophagusovinus_1:74.0583)_5:13.7188)_5:21.5662,(Bactroceraoleae_32:30.48,Ceratitiscapitata_12:30.48)_16:78.8632)_6:12.8679,Drosophilamelanogaster_6:122.211)_6:195.866,(Aedesaegypti_7:114.166,Anophelesgambiae_1:114.166)_4:203.912)_5	0.041	((-,-),(-,-),(-,-),(-,-),(-,-),(-,-),(-,-),(-,-),(-,-),(-,-))
OG0000114	((((((Luciliacuprina_6:33.9059,Sarcophagabullata_1:33.9059)_5:27.7616,(Muscadomestica_5:35,Stomoxyscalcitrans_13:35)_7:26.6674)_6:26.1096,(Glossinafuscipes_6:74.0583,Melophagusovinus_1:74.0583)_6:13.7188)_6:21.5662,(Bactroceraoleae_20:30.48,Ceratitiscapitata_17:30.48)_16:78.8632)_7:12.8679,Drosophilamelanogaster_7:122.211)_7:195.866,(Aedesaegypti_7:114.166,Anophelesgambiae_1:114.166)_4:203.912)_6	0.002	((0.307015,0.00120035),(0.525806,0.297345),(0.248848,0.00179081),(0.81851,0.731645),(0.901997,0.0072451),(0.506022,0.00118183),(0.085146,0.554133),(0.74139,0.786159),(0.474235,0.814717),(0.106899,0.172611))
OG0000115	((((((Luciliacuprina_2:33.9059,Sarcophagabullata_1:33.9059)_2:27.7616,(Muscadomestica_2:35,Stomoxyscalcitrans_8:35)_4:26.6674)_4:26.1096,(Glossinafuscipes_27:74.0583,Melophagusovinus_3:74.0583)_8:13.7188)_7:21.5662,(Bactroceraoleae_1:30.48,Ceratitiscapitata_8:30.48)_5:78.8632)_7:12.8679,Drosophilamelanogaster_23:122.211)_8:195.866,(Aedesaegypti_6:114.166,Anophelesgambiae_3:114.166)_5:203.912)_7	0.007	((0.710666,0.318394),(0.0456238,0.769761),(0.137107,0.00427913),(0.0226331,0.196116),(7.91521e-08,0.0298072),(0.811693,0.434699),(0.000849516,0.0302388),(0.41073,0.000161504),(0.512182,0.830142),(0.432855,0.575483))
OG0000116	((((((Luciliacuprina_8:33.9059,Sarcophagabullata_8:33.9059)_8:27.7616,(Muscadomestica_20:35,Stomoxyscalcitrans_16:35)_14:26.6674)_9:26.1096,(Glossinafuscipes_8:74.0583,Melophagusovinus_0:74.0583)_6:13.7188)_6:21.5662,(Bactroceraoleae_7:30.48,Ceratitiscapitata_6:30.48)_6:78.8632)_6:12.8679,Drosophilamelanogaster_4:122.211)_6:195.866,(Aedesaegypti_4:114.166,Anophelesgambiae_2:114.166)_3:203.912)_5	0.004	((0.867844,0.867844),(0.61031,0.0037309),(0.0105953,0.296003),(0.033423,0.731645),(0.263442,0.000461011),(0.793563,0.714256),(0.328408,0.833765),(0.721092,0.623125),(0.426257,0.794159),(0.304827,0.880346))
OG0000117	((((((Luciliacuprina_9:33.9059,Sarcophagabullata_1:33.9059)_6:27.7616,(Muscadomestica_1:35,Stomoxyscalcitrans_13:35)_6:26.6674)_6:26.1096,(Glossinafuscipes_12:74.0583,Melophagusovinus_1:74.0583)_7:13.7188)_7:21.5662,(Bactroceraoleae_10:30.48,Ceratitiscapitata_14:30.48)_11:78.8632)_8:12.8679,Drosophilamelanogaster_12:122.211)_8:195.866,(Aedesaegypti_6:114.166,Anophelesgambiae_4:114.166)_5:203.912)…	0.001	((0.0533122,0.000306384),(0.822656,0.81851),(0.000398679,0.000159941),(0.551555,0.75194),(0.0341605,0.00195633),(0.535753,0.178284),(0.664955,0.0758991),(0.758907,0.155637),(0.512182,0.830142),(0.432855,0.910158))
OG0000118	((((((Luciliacuprina_10:33.9059,Sarcophagabullata_7:33.9059)_8:27.7616,(Muscadomestica_13:35,Stomoxyscalcitrans_13:35)_11:26.6674)_8:26.1096,(Glossinafuscipes_2:74.0583,Melophagusovinus_0:74.0583)_4:13.7188)_5:21.5662,(Bactroceraoleae_4:30.48,Ceratitiscapitata_7:30.48)_5:78.8632)_5:12.8679,Drosophilamelanogaster_7:122.211)_5:195.866,(Aedesaegypti_13:114.166,Anophelesgambiae_6:114.166)_9:203.912)_7	0.019	((-,-),(-,-),(-,-),(-,-),(-,-),(-,-),(-,-),(-,-),(-,-),(-,-))
OG0000119	((((((Luciliacuprina_1:33.9059,Sarcophagabullata_1:33.9059)_1:27.7616,(Muscadomestica_6:35,Stomoxyscalcitrans_3:35)_3:26.6674)_3:26.1096,(Glossinafuscipes_4:74.0583,Melophagusovinus_1:74.0583)_3:13.7188)_3:21.5662,(Bactroceraoleae_49:30.48,Ceratitiscapitata_2:30.48)_13:78.8632)_5:12.8679,Drosophilamelanogaster_7:122.211)_5:195.866,(Aedesaegypti_7:114.166,Anophelesgambiae_1:114.166)_4:203.912)_5	0.044	((-,-),(-,-),(-,-),(-,-),(-,-),(-,-),(-,-),(-,-),(-,-),(-,-))
OG0000120	((((((Luciliacuprina_5:33.9059,Sarcophagabullata_1:33.9059)_4:27.7616,(Muscadomestica_6:35,Stomoxyscalcitrans_9:35)_6:26.6674)_5:26.1096,(Glossinafuscipes_6:74.0583,Melophagusovinus_1:74.0583)_5:13.7188)_5:21.5662,(Bactroceraoleae_21:30.48,Ceratitiscapitata_11:30.48)_13:78.8632)_7:12.8679,Drosophilamelanogaster_13:122.211)_7:195.866,(Aedesaegypti_8:114.166,Anophelesgambiae_1:114.166)_4:203.912)_6	0.002	((0.257663,0.00966916),(0.484523,0.257858),(0.848742,0.0594187),(0.79753,0.707777),(0.490472,0.0270995),(0.147401,0.0144596),(0.000554292,0.360538),(0.74139,0.0414727),(0.474235,0.814717),(0.0634759,0.172611))
OG0000121	((((((Luciliacuprina_5:33.9059,Sarcophagabullata_1:33.9059)_4:27.7616,(Muscadomestica_1:35,Stomoxyscalcitrans_11:35)_5:26.6674)_5:26.1096,(Glossinafuscipes_10:74.0583,Melophagusovinus_1:74.0583)_6:13.7188)_6:21.5662,(Bactroceraoleae_15:30.48,Ceratitiscapitata_9:30.48)_11:78.8632)_8:12.8679,Drosophilamelanogaster_17:122.211)_8:195.866,(Aedesaegypti_9:114.166,Anophelesgambiae_3:114.166)_6:203.912)_7	0.001	((0.257663,0.00966916),(0.484523,0.79753),(0.001481,0.000425544),(0.517717,0.731645),(0.0685961,0.0072451),(0.171783,0.178284),(0.0403828,0.320063),(0.758907,0.0111462),(0.512182,0.943358),(0.190531,0.365397))
OG0000122	((((((Luciliacuprina_24:33.9059,Sarcophagabullata_0:33.9059)_7:27.7616,(Muscadomestica_10:35,Stomoxyscalcitrans_2:35)_6:26.6674)_6:26.1096,(Glossinafuscipes_10:74.0583,Melophagusovinus_3:74.0583)_6:13.7188)_6:21.5662,(Bactroceraoleae_12:30.48,Ceratitiscapitata_20:30.48)_14:78.8632)_6:12.8679,Drosophilamelanogaster_0:122.211)_5:195.866,(Aedesaegypti_1:114.166,Anophelesgambiae_0:114.166)_1:203.912)…	0.006	((2.52548e-11,1.27014e-06),(0.305413,0.81851),(0.0129648,0.0060338),(0.81851,0.731645),(0.0685961,0.177432),(0.793563,0.00208938),(0.378476,0.00643034),(0.134778,0.0170652),(0.182054,0.71794),(0.793677,0.408542))
OG0000123	((((((Luciliacuprina_5:33.9059,Sarcophagabullata_1:33.9059)_4:27.7616,(Muscadomestica_10:35,Stomoxyscalcitrans_6:35)_7:26.6674)_6:26.1096,(Glossinafuscipes_8:74.0583,Melophagusovinus_3:74.0583)_7:13.7188)_7:21.5662,(Bactroceraoleae_19:30.48,Ceratitiscapitata_4:30.48)_10:78.8632)_8:12.8679,Drosophilamelanogaster_17:122.211)_8:195.866,(Aedesaegypti_8:114.166,Anophelesgambiae_1:114.166)_4:203.912)_6	0.001	((0.257663,0.00966916),(0.164074,0.297345),(0.0787782,0.609998),(0.551555,0.75194),(0.565562,0.0589089),(0.535753,0.34852),(5.98055e-05,0.000374167),(0.758907,0.0111462),(0.38469,0.814717),(0.0634759,0.172611))
OG0000124	((((((Luciliacuprina_1:33.9059,Sarcophagabullata_0:33.9059)_1:27.7616,(Muscadomestica_12:35,Stomoxyscalcitrans_12:35)_10:26.6674)_6:26.1096,(Glossinafuscipes_9:74.0583,Melophagusovinus_1:74.0583)_6:13.7188)_6:21.5662,(Bactroceraoleae_11:30.48,Ceratitiscapitata_10:30.48)_10:78.8632)_6:12.8679,Drosophilamelanogaster_4:122.211)_6:195.866,(Aedesaegypti_21:114.166,Anophelesgambiae_1:114.166)_8:203.912…	0.002	((0.629158,0.188922),(0.00012111,0.00573189),(0.21743,0.21743),(0.81851,0.731645),(0.112962,0.0072451),(0.793563,0.0754466),(0.449813,0.877159),(0.721092,0.623125),(0.942213,0.519693),(0.000707341,0.00580853))
OG0000125	((((((Luciliacuprina_4:33.9059,Sarcophagabullata_1:33.9059)_3:27.7616,(Muscadomestica_1:35,Stomoxyscalcitrans_7:35)_4:26.6674)_4:26.1096,(Glossinafuscipes_9:74.0583,Melophagusovinus_1:74.0583)_5:13.7188)_5:21.5662,(Bactroceraoleae_26:30.48,Ceratitiscapitata_12:30.48)_15:78.8632)_7:12.8679,Drosophilamelanogaster_13:122.211)_7:195.866,(Aedesaegypti_7:114.166,Anophelesgambiae_1:114.166)_4:203.912)_6	0.007	((0.200997,0.0383342),(0.432635,0.769761),(0.0112249,0.0253494),(0.476169,0.707777),(0.0464584,0.0270995),(0.147401,0.00424678),(2.39486e-05,0.187184),(0.74139,0.0414727),(0.474235,0.814717),(0.106899,0.172611))
OG0000126	((((((Luciliacuprina_8:33.9059,Sarcophagabullata_2:33.9059)_6:27.7616,(Muscadomestica_9:35,Stomoxyscalcitrans_10:35)_8:26.6674)_7:26.1096,(Glossinafuscipes_10:74.0583,Melophagusovinus_2:74.0583)_7:13.7188)_7:21.5662,(Bactroceraoleae_6:30.48,Ceratitiscapitata_8:30.48)_7:78.8632)_7:12.8679,Drosophilamelanogaster_9:122.211)_7:195.866,(Aedesaegypti_15:114.166,Anophelesgambiae_1:114.166)_6:203.912)_7	0.003	((0.11132,0.00503182),(0.559316,0.33255),(0.432277,0.170646),(0.834734,0.75194),(0.140757,0.0124569),(0.811693,0.735953),(0.580472,0.364818),(0.74139,0.322328),(0.715877,0.943358),(0.0051971,0.0391206))
OG0000127	((((((Luciliacuprina_6:33.9059,Sarcophagabullata_5:33.9059)_6:27.7616,(Muscadomestica_8:35,Stomoxyscalcitrans_7:35)_7:26.6674)_6:26.1096,(Glossinafuscipes_5:74.0583,Melophagusovinus_1:74.0583)_5:13.7188)_6:21.5662,(Bactroceraoleae_8:30.48,Ceratitiscapitata_8:30.48)_8:78.8632)_7:12.8679,Drosophilamelanogaster_13:122.211)_7:195.866,(Aedesaegypti_11:114.166,Anophelesgambiae_8:114.166)_9:203.912)_8	0.655	((-,-),(-,-),(-,-),(-,-),(-,-),(-,-),(-,-),(-,-),(-,-),(-,-))
OG0000128	((((((Luciliacuprina_9:33.9059,Sarcophagabullata_2:33.9059)_6:27.7616,(Muscadomestica_10:35,Stomoxyscalcitrans_9:35)_8:26.6674)_7:26.1096,(Glossinafuscipes_3:74.0583,Melophagusovinus_3:74.0583)_5:13.7188)_6:21.5662,(Bactroceraoleae_14:30.48,Ceratitiscapitata_10:30.48)_11:78.8632)_7:12.8679,Drosophilamelanogaster_10:122.211)_7:195.866,(Aedesaegypti_6:114.166,Anophelesgambiae_4:114.166)_5:203.912)_6	0.028	((-,-),(-,-),(-,-),(-,-),(-,-),(-,-),(-,-),(-,-),(-,-),(-,-))
OG0000129	((((((Luciliacuprina_4:33.9059,Sarcophagabullata_2:33.9059)_4:27.7616,(Muscadomestica_6:35,Stomoxyscalcitrans_9:35)_7:26.6674)_6:26.1096,(Glossinafuscipes_7:74.0583,Melophagusovinus_3:74.0583)_6:13.7188)_6:21.5662,(Bactroceraoleae_11:30.48,Ceratitiscapitata_6:30.48)_8:78.8632)_7:12.8679,Drosophilamelanogaster_10:122.211)_7:195.866,(Aedesaegypti_12:114.166,Anophelesgambiae_10:114.166)_10:203.912)_9	0.312	((-,-),(-,-),(-,-),(-,-),(-,-),(-,-),(-,-),(-,-),(-,-),(-,-))
OG0000130	((((((Luciliacuprina_3:33.9059,Sarcophagabullata_1:33.9059)_3:27.7616,(Muscadomestica_5:35,Stomoxyscalcitrans_16:35)_7:26.6674)_6:26.1096,(Glossinafuscipes_13:74.0583,Melophagusovinus_1:74.0583)_6:13.7188)_6:21.5662,(Bactroceraoleae_19:30.48,Ceratitiscapitata_7:30.48)_11:78.8632)_7:12.8679,Drosophilamelanogaster_8:122.211)_7:195.866,(Aedesaegypti_6:114.166,Anophelesgambiae_1:114.166)_4:203.912)_6	0.001	((0.763801,0.0383342),(0.0170084,0.297345),(0.248848,1.62745e-05),(0.81851,0.731645),(0.00369179,0.0072451),(0.506022,0.10045),(0.000237331,0.0224159),(0.74139,0.526684),(0.474235,0.814717),(0.25745,0.172611))
OG0000131	((((((Luciliacuprina_4:33.9059,Sarcophagabullata_1:33.9059)_4:27.7616,(Muscadomestica_7:35,Stomoxyscalcitrans_5:35)_5:26.6674)_5:26.1096,(Glossinafuscipes_3:74.0583,Melophagusovinus_1:74.0583)_4:13.7188)_5:21.5662,(Bactroceraoleae_14:30.48,Ceratitiscapitata_15:30.48)_13:78.8632)_7:12.8679,Drosophilamelanogaster_9:122.211)_7:195.866,(Aedesaegypti_18:114.166,Anophelesgambiae_2:114.166)_8:203.912)_8	0.005	((0.799696,0.00966916),(0.484523,0.79753),(0.0939052,0.83111),(0.79753,0.322132),(0.638158,0.0576182),(0.147401,0.0144596),(0.509728,0.242915),(0.74139,0.322328),(0.94634,0.740399),(0.00354941,0.0228469))
OG0000132	((((((Luciliacuprina_7:33.9059,Sarcophagabullata_2:33.9059)_5:27.7616,(Muscadomestica_6:35,Stomoxyscalcitrans_10:35)_6:26.6674)_5:26.1096,(Glossinafuscipes_1:74.0583,Melophagusovinus_2:74.0583)_4:13.7188)_5:21.5662,(Bactroceraoleae_16:30.48,Ceratitiscapitata_11:30.48)_12:78.8632)_6:12.8679,Drosophilamelanogaster_7:122.211)_6:195.866,(Aedesaegypti_16:114.166,Anophelesgambiae_1:114.166)_7:203.912)_7	0.001	((0.0868941,0.017373),(0.802061,0.257858),(0.848742,0.0129648),(0.79753,0.322132),(0.0576182,0.283849),(0.470718,0.0147761),(0.0487852,0.679286),(0.721092,0.491092),(0.942213,0.720954),(0.00525975,0.0150504))
OG0000133	((((((Luciliacuprina_4:33.9059,Sarcophagabullata_1:33.9059)_4:27.7616,(Muscadomestica_9:35,Stomoxyscalcitrans_8:35)_7:26.6674)_6:26.1096,(Glossinafuscipes_7:74.0583,Melophagusovinus_1:74.0583)_6:13.7188)_6:21.5662,(Bactroceraoleae_24:30.48,Ceratitiscapitata_4:30.48)_10:78.8632)_7:12.8679,Drosophilamelanogaster_13:122.211)_7:195.866,(Aedesaegypti_7:114.166,Anophelesgambiae_1:114.166)_4:203.912)_6	0.006	((0.799696,0.00966916),(0.164074,0.297345),(0.145598,0.400211),(0.81851,0.731645),(0.532379,0.0072451),(0.506022,0.150248),(1.51954e-08,0.000374167),(0.74139,0.0414727),(0.474235,0.814717),(0.106899,0.172611))
OG0000134	((((((Luciliacuprina_4:33.9059,Sarcophagabullata_2:33.9059)_3:27.7616,(Muscadomestica_2:35,Stomoxyscalcitrans_4:35)_3:26.6674)_3:26.1096,(Glossinafuscipes_4:74.0583,Melophagusovinus_3:74.0583)_4:13.7188)_4:21.5662,(Bactroceraoleae_37:30.48,Ceratitiscapitata_8:30.48)_15:78.8632)_6:12.8679,Drosophilamelanogaster_8:122.211)_6:195.866,(Aedesaegypti_5:114.166,Anophelesgambiae_2:114.166)_4:203.912)_5	0.041	((-,-),(-,-),(-,-),(-,-),(-,-),(-,-),(-,-),(-,-),(-,-),(-,-))
OG0000135	((((((Luciliacuprina_5:33.9059,Sarcophagabullata_2:33.9059)_4:27.7616,(Muscadomestica_7:35,Stomoxyscalcitrans_4:35)_5:26.6674)_5:26.1096,(Glossinafuscipes_4:74.0583,Melophagusovinus_4:74.0583)_5:13.7188)_5:21.5662,(Bactroceraoleae_29:30.48,Ceratitiscapitata_4:30.48)_12:78.8632)_7:12.8679,Drosophilamelanogaster_11:122.211)_7:195.866,(Aedesaegypti_5:114.166,Anophelesgambiae_3:114.166)_4:203.912)_6	0.007	((0.257663,0.127897),(0.484523,0.79753),(0.0939052,0.540314),(0.79753,0.707777),(0.677689,0.677689),(0.147401,0.0384063),(4.78467e-10,1.34986e-05),(0.74139,0.128115),(0.474235,0.814717),(0.376416,0.898187))
OG0000136	((((((Luciliacuprina_2:33.9059,Sarcophagabullata_1:33.9059)_2:27.7616,(Muscadomestica_6:35,Stomoxyscalcitrans_4:35)_4:26.6674)_4:26.1096,(Glossinafuscipes_6:74.0583,Melophagusovinus_1:74.0583)_4:13.7188)_4:21.5662,(Bactroceraoleae_39:30.48,Ceratitiscapitata_6:30.48)_14:78.8632)_5:12.8679,Drosophilamelanogaster_5:122.211)_5:195.866,(Aedesaegypti_6:114.166,Anophelesgambiae_2:114.166)_4:203.912)_5	0.041	((-,-),(-,-),(-,-),(-,-),(-,-),(-,-),(-,-),(-,-),(-,-),(-,-))
OG0000137	((((((Luciliacuprina_7:33.9059,Sarcophagabullata_2:33.9059)_4:27.7616,(Muscadomestica_2:35,Stomoxyscalcitrans_3:35)_3:26.6674)_4:26.1096,(Glossinafuscipes_6:74.0583,Melophagusovinus_2:74.0583)_5:13.7188)_5:21.5662,(Bactroceraoleae_28:30.48,Ceratitiscapitata_10:30.48)_14:78.8632)_6:12.8679,Drosophilamelanogaster_6:122.211)_6:195.866,(Aedesaegypti_11:114.166,Anophelesgambiae_1:114.166)_5:203.912)_6	0.007	((0.0223649,0.127897),(0.774631,0.424185),(0.423115,0.771499),(0.476169,0.707777),(0.490472,0.140811),(0.470718,0.00208938),(1.64997e-07,0.0401209),(0.721092,0.767778),(0.690975,0.938209),(0.0227002,0.0656492))
OG0000138	((((((Luciliacuprina_3:33.9059,Sarcophagabullata_2:33.9059)_3:27.7616,(Muscadomestica_6:35,Stomoxyscalcitrans_6:35)_5:26.6674)_4:26.1096,(Glossinafuscipes_3:74.0583,Melophagusovinus_1:74.0583)_4:13.7188)_4:21.5662,(Bactroceraoleae_34:30.48,Ceratitiscapitata_5:30.48)_13:78.8632)_6:12.8679,Drosophilamelanogaster_10:122.211)_6:195.866,(Aedesaegypti_7:114.166,Anophelesgambiae_1:114.166)_4:203.912)_5	0.041	((-,-),(-,-),(-,-),(-,-),(-,-),(-,-),(-,-),(-,-),(-,-),(-,-))
OG0000139	((((((Luciliacuprina_3:33.9059,Sarcophagabullata_4:33.9059)_4:27.7616,(Muscadomestica_3:35,Stomoxyscalcitrans_9:35)_5:26.6674)_5:26.1096,(Glossinafuscipes_13:74.0583,Melophagusovinus_2:74.0583)_6:13.7188)_6:21.5662,(Bactroceraoleae_19:30.48,Ceratitiscapitata_2:30.48)_8:78.8632)_6:12.8679,Drosophilamelanogaster_6:122.211)_6:195.866,(Aedesaegypti_16:114.166,Anophelesgambiae_1:114.166)_7:203.912)_7	0.001	((0.477241,0.799696),(0.484523,0.79753),(0.17737,0.00787925),(0.517717,0.731645),(0.00369179,0.042005),(0.793563,0.275516),(5.09081e-07,0.00011412),(0.721092,0.767778),(0.942213,0.720954),(0.00525975,0.0150504))
OG0000140	((((((Luciliacuprina_3:33.9059,Sarcophagabullata_2:33.9059)_3:27.7616,(Muscadomestica_10:35,Stomoxyscalcitrans_10:35)_8:26.6674)_6:26.1096,(Glossinafuscipes_18:74.0583,Melophagusovinus_1:74.0583)_6:13.7188)_6:21.5662,(Bactroceraoleae_11:30.48,Ceratitiscapitata_14:30.48)_11:78.8632)_6:12.8679,Drosophilamelanogaster_3:122.211)_6:195.866,(Aedesaegypti_4:114.166,Anophelesgambiae_1:114.166)_3:203.912)…	0.001	((0.763801,0.410106),(0.0170084,0.0812393),(0.170646,0.170646),(0.81851,0.731645),(2.62566e-05,0.0072451),(0.793563,0.0263596),(0.883607,0.0758991),(0.721092,0.379572),(0.426257,0.794159),(0.304827,0.460351))
OG0000141	((((((Luciliacuprina_3:33.9059,Sarcophagabullata_1:33.9059)_3:27.7616,(Muscadomestica_5:35,Stomoxyscalcitrans_1:35)_4:26.6674)_4:26.1096,(Glossinafuscipes_9:74.0583,Melophagusovinus_1:74.0583)_5:13.7188)_5:21.5662,(Bactroceraoleae_28:30.48,Ceratitiscapitata_3:30.48)_11:78.8632)_7:12.8679,Drosophilamelanogaster_12:122.211)_7:195.866,(Aedesaegypti_11:114.166,Anophelesgambiae_3:114.166)_6:203.912)_7	0.007	((0.763801,0.0383342),(0.432635,0.769761),(0.2693,0.0112249),(0.476169,0.707777),(0.0464584,0.0270995),(0.147401,0.10045),(3.7645e-10,6.98135e-06),(0.74139,0.0911664),(0.715877,0.943358),(0.0585445,0.365397))
OG0000142	((((((Luciliacuprina_8:33.9059,Sarcophagabullata_2:33.9059)_6:27.7616,(Muscadomestica_13:35,Stomoxyscalcitrans_1:35)_6:26.6674)_6:26.1096,(Glossinafuscipes_6:74.0583,Melophagusovinus_2:74.0583)_6:13.7188)_6:21.5662,(Bactroceraoleae_17:30.48,Ceratitiscapitata_16:30.48)_15:78.8632)_7:12.8679,Drosophilamelanogaster_12:122.211)_7:195.866,(Aedesaegypti_0:114.166,Anophelesgambiae_0:114.166)_0:203.912)_3	0.001	((0.11132,0.00503182),(0.822656,0.81851),(0.000159941,0.000398679),(0.81851,0.731645),(0.901997,0.042005),(0.506022,0.00424678),(0.276434,0.540656),(0.74139,0.0911664),(0.0685609,0.405438),(0.5,0.5))
OG0000143	((((((Luciliacuprina_2:33.9059,Sarcophagabullata_1:33.9059)_2:27.7616,(Muscadomestica_8:35,Stomoxyscalcitrans_11:35)_8:26.6674)_5:26.1096,(Glossinafuscipes_7:74.0583,Melophagusovinus_1:74.0583)_5:13.7188)_5:21.5662,(Bactroceraoleae_18:30.48,Ceratitiscapitata_9:30.48)_11:78.8632)_6:12.8679,Drosophilamelanogaster_10:122.211)_6:195.866,(Aedesaegypti_7:114.166,Anophelesgambiae_2:114.166)_4:203.912)_5	0.001	((0.710666,0.318394),(0.0106234,0.0223171),(0.872324,0.098611),(0.79753,0.707777),(0.219365,0.0270995),(0.470718,0.0263596),(0.00123591,0.320063),(0.721092,0.100237),(0.426257,0.931344),(0.106899,0.527122))
OG0000144	((((((Luciliacuprina_1:33.9059,Sarcophagabullata_1:33.9059)_1:27.7616,(Muscadomestica_16:35,Stomoxyscalcitrans_1:35)_4:26.6674)_3:26.1096,(Glossinafuscipes_5:74.0583,Melophagusovinus_1:74.0583)_4:13.7188)_4:21.5662,(Bactroceraoleae_25:30.48,Ceratitiscapitata_9:30.48)_13:78.8632)_6:12.8679,Drosophilamelanogaster_10:122.211)_6:195.866,(Aedesaegypti_4:114.166,Anophelesgambiae_3:114.166)_4:203.912)_5	0.006	((0.629158,0.629158),(0.0267861,0.16487),(8.88524e-09,0.0112249),(0.424185,0.679557),(0.435709,0.0576182),(0.059762,0.00442631),(1.68848e-06,0.0338382),(0.721092,0.100237),(0.426257,0.931344),(0.701164,0.898187))
OG0000145	((((((Luciliacuprina_3:33.9059,Sarcophagabullata_1:33.9059)_3:27.7616,(Muscadomestica_3:35,Stomoxyscalcitrans_20:35)_6:26.6674)_4:26.1096,(Glossinafuscipes_4:74.0583,Melophagusovinus_1:74.0583)_4:13.7188)_4:21.5662,(Bactroceraoleae_18:30.48,Ceratitiscapitata_20:30.48)_17:78.8632)_5:12.8679,Drosophilamelanogaster_2:122.211)_5:195.866,(Aedesaegypti_3:114.166,Anophelesgambiae_1:114.166)_2:203.912)_4	0.002	((0.763801,0.0383342),(0.432635,0.0926386),(0.0306635,2.7356e-09),(0.769761,0.679557),(0.877824,0.0576182),(0.428262,1.81141e-05),(0.566515,0.144953),(0.697462,0.333653),(0.363812,0.764812),(0.349258,0.852428))
OG0000146	((((((Luciliacuprina_5:33.9059,Sarcophagabullata_1:33.9059)_3:27.7616,(Muscadomestica_1:35,Stomoxyscalcitrans_4:35)_3:26.6674)_3:26.1096,(Glossinafuscipes_3:74.0583,Melophagusovinus_1:74.0583)_4:13.7188)_4:21.5662,(Bactroceraoleae_24:30.48,Ceratitiscapitata_20:30.48)_19:78.8632)_7:12.8679,Drosophilamelanogaster_12:122.211)_7:195.866,(Aedesaegypti_4:114.166,Anophelesgambiae_1:114.166)_3:203.912)_5	0.006	((0.0845739,0.0383342),(0.737171,0.732144),(0.0424466,0.210758),(0.424185,0.679557),(0.638158,0.0576182),(0.0136816,6.87899e-05),(0.0462045,0.588515),(0.74139,0.0911664),(0.332729,0.794159),(0.304827,0.460351))
OG0000147	((((((Luciliacuprina_2:33.9059,Sarcophagabullata_3:33.9059)_3:27.7616,(Muscadomestica_7:35,Stomoxyscalcitrans_3:35)_4:26.6674)_4:26.1096,(Glossinafuscipes_8:74.0583,Melophagusovinus_3:74.0583)_5:13.7188)_5:21.5662,(Bactroceraoleae_22:30.48,Ceratitiscapitata_1:30.48)_8:78.8632)_6:12.8679,Drosophilamelanogaster_9:122.211)_6:195.866,(Aedesaegypti_17:114.166,Anophelesgambiae_1:114.166)_7:203.912)_7	0.006	((0.410106,0.763801),(0.432635,0.769761),(0.0253494,0.490124),(0.476169,0.707777),(0.0854626,0.339184),(0.470718,0.275516),(3.18233e-09,5.31476e-06),(0.721092,0.204731),(0.942213,0.720954),(0.00305974,0.0150504))
OG0000148	((((((Luciliacuprina_9:33.9059,Sarcophagabullata_1:33.9059)_5:27.7616,(Muscadomestica_8:35,Stomoxyscalcitrans_3:35)_5:26.6674)_5:26.1096,(Glossinafuscipes_9:74.0583,Melophagusovinus_2:74.0583)_6:13.7188)_6:21.5662,(Bactroceraoleae_12:30.48,Ceratitiscapitata_12:30.48)_11:78.8632)_7:12.8679,Drosophilamelanogaster_9:122.211)_7:195.866,(Aedesaegypti_8:114.166,Anophelesgambiae_3:114.166)_5:203.912)_6	0.003	((0.00669891,0.00120035),(0.802061,0.79753),(0.0412762,0.17737),(0.517717,0.731645),(0.112962,0.042005),(0.506022,0.10045),(0.47199,0.47199),(0.74139,0.322328),(0.474235,0.938209),(0.149466,0.575483))
OG0000149	((((((Luciliacuprina_5:33.9059,Sarcophagabullata_1:33.9059)_4:27.7616,(Muscadomestica_6:35,Stomoxyscalcitrans_6:35)_6:26.6674)_5:26.1096,(Glossinafuscipes_2:74.0583,Melophagusovinus_2:74.0583)_4:13.7188)_5:21.5662,(Bactroceraoleae_25:30.48,Ceratitiscapitata_9:30.48)_13:78.8632)_7:12.8679,Drosophilamelanogaster_11:122.211)_7:195.866,(Aedesaegypti_7:114.166,Anophelesgambiae_2:114.166)_4:203.912)_6	0.006	((0.257663,0.00966916),(0.484523,0.257858),(0.848742,0.848742),(0.79753,0.322132),(0.283849,0.283849),(0.147401,0.0144596),(1.68848e-06,0.0338382),(0.74139,0.128115),(0.474235,0.814717),(0.106899,0.527122))
OG0000150	((((((Luciliacuprina_2:33.9059,Sarcophagabullata_6:33.9059)_4:27.7616,(Muscadomestica_5:35,Stomoxyscalcitrans_18:35)_7:26.6674)_4:26.1096,(Glossinafuscipes_3:74.0583,Melophagusovinus_2:74.0583)_3:13.7188)_3:21.5662,(Bactroceraoleae_1:30.48,Ceratitiscapitata_1:30.48)_1:78.8632)_3:12.8679,Drosophilamelanogaster_3:122.211)_3:195.866,(Aedesaegypti_26:114.166,Anophelesgambiae_8:114.166)_14:203.912)_8	0.007	((0.127897,0.0633265),(0.774631,0.0131662),(0.248848,7.4702e-07),(0.16487,0.646021),(0.855899,0.580739),(0.704007,0.226895),(0.61962,0.61962),(0.637385,0.659768),(0.253102,0.0990615),(0.00632098,0.139543))
OG0000151	((((((Luciliacuprina_4:33.9059,Sarcophagabullata_1:33.9059)_3:27.7616,(Muscadomestica_1:35,Stomoxyscalcitrans_4:35)_3:26.6674)_3:26.1096,(Glossinafuscipes_2:74.0583,Melophagusovinus_1:74.0583)_3:13.7188)_3:21.5662,(Bactroceraoleae_20:30.48,Ceratitiscapitata_3:30.48)_8:78.8632)_5:12.8679,Drosophilamelanogaster_14:122.211)_5:195.866,(Aedesaegypti_21:114.166,Anophelesgambiae_4:114.166)_10:203.912)_8	0.002	((0.200997,0.0383342),(0.737171,0.732144),(0.0424466,0.210758),(0.732144,0.646021),(0.580739,0.216416),(0.0440152,0.092012),(1.58091e-07,0.000826763),(0.697462,0.00254877),(0.636487,0.388935),(0.00361605,0.0577402))
OG0000152	((((((Luciliacuprina_1:33.9059,Sarcophagabullata_1:33.9059)_1:27.7616,(Muscadomestica_10:35,Stomoxyscalcitrans_6:35)_6:26.6674)_4:26.1096,(Glossinafuscipes_5:74.0583,Melophagusovinus_1:74.0583)_4:13.7188)_4:21.5662,(Bactroceraoleae_44:30.48,Ceratitiscapitata_2:30.48)_12:78.8632)_4:12.8679,Drosophilamelanogaster_3:122.211)_4:195.866,(Aedesaegypti_1:114.166,Anophelesgambiae_1:114.166)_1:203.912)_3	0.042	((-,-),(-,-),(-,-),(-,-),(-,-),(-,-),(-,-),(-,-),(-,-),(-,-))
OG0000153	((((((Luciliacuprina_4:33.9059,Sarcophagabullata_1:33.9059)_3:27.7616,(Muscadomestica_10:35,Stomoxyscalcitrans_6:35)_6:26.6674)_4:26.1096,(Glossinafuscipes_2:74.0583,Melophagusovinus_1:74.0583)_3:13.7188)_4:21.5662,(Bactroceraoleae_30:30.48,Ceratitiscapitata_3:30.48)_10:78.8632)_5:12.8679,Drosophilamelanogaster_4:122.211)_5:195.866,(Aedesaegypti_12:114.166,Anophelesgambiae_1:114.166)_5:203.912)_5	0.008	((0.200997,0.0383342),(0.432635,0.0926386),(0.0129648,0.848742),(0.769761,0.275591),(0.580739,0.216416),(0.428262,0.0167889),(6.92484e-13,2.75588e-05),(0.697462,0.912763),(0.658121,0.66381),(0.00844359,0.0656492))
OG0000154	((((((Luciliacuprina_3:33.9059,Sarcophagabullata_1:33.9059)_3:27.7616,(Muscadomestica_4:35,Stomoxyscalcitrans_8:35)_5:26.6674)_5:26.1096,(Glossinafuscipes_14:74.0583,Melophagusovinus_1:74.0583)_6:13.7188)_6:21.5662,(Bactroceraoleae_14:30.48,Ceratitiscapitata_10:30.48)_11:78.8632)_7:12.8679,Drosophilamelanogaster_8:122.211)_7:195.866,(Aedesaegypti_10:114.166,Anophelesgambiae_1:114.166)_5:203.912)_6	0.001	((0.763801,0.0383342),(0.13235,0.79753),(0.540314,0.0412762),(0.517717,0.731645),(0.00168677,0.0072451),(0.506022,0.10045),(0.0758991,0.664955),(0.74139,0.526684),(0.474235,0.938209),(0.0385047,0.0656492))
OG0000155	((((((Luciliacuprina_5:33.9059,Sarcophagabullata_3:33.9059)_5:27.7616,(Muscadomestica_9:35,Stomoxyscalcitrans_6:35)_7:26.6674)_6:26.1096,(Glossinafuscipes_15:74.0583,Melophagusovinus_2:74.0583)_7:13.7188)_7:21.5662,(Bactroceraoleae_4:30.48,Ceratitiscapitata_10:30.48)_7:78.8632)_7:12.8679,Drosophilamelanogaster_10:122.211)_7:195.866,(Aedesaegypti_8:114.166,Anophelesgambiae_2:114.166)_5:203.912)_6	0.007	((0.824872,0.166503),(0.525806,0.297345),(0.145598,0.609998),(0.551555,0.75194),(0.00347388,0.0124569),(0.811693,0.735953),(0.0310736,0.0601319),(0.74139,0.243424),(0.474235,0.938209),(0.149466,0.224961))
OG0000156	((((((Luciliacuprina_2:33.9059,Sarcophagabullata_1:33.9059)_2:27.7616,(Muscadomestica_9:35,Stomoxyscalcitrans_1:35)_3:26.6674)_3:26.1096,(Glossinafuscipes_1:74.0583,Melophagusovinus_2:74.0583)_3:13.7188)_3:21.5662,(Bactroceraoleae_10:30.48,Ceratitiscapitata_19:30.48)_12:78.8632)_5:12.8679,Drosophilamelanogaster_9:122.211)_5:195.866,(Aedesaegypti_19:114.166,Anophelesgambiae_1:114.166)_7:203.912)_6	0.001	((0.710666,0.318394),(0.366018,0.732144),(7.84946e-05,0.0424466),(0.732144,0.646021),(0.216416,0.580739),(0.0440152,0.00414747),(0.341124,0.00182718),(0.697462,0.0738214),(0.93696,0.481765),(0.000573502,0.0150504))
OG0000157	((((((Luciliacuprina_3:33.9059,Sarcophagabullata_1:33.9059)_3:27.7616,(Muscadomestica_6:35,Stomoxyscalcitrans_9:35)_7:26.6674)_6:26.1096,(Glossinafuscipes_19:74.0583,Melophagusovinus_1:74.0583)_7:13.7188)_7:21.5662,(Bactroceraoleae_4:30.48,Ceratitiscapitata_7:30.48)_6:78.8632)_7:12.8679,Drosophilamelanogaster_17:122.211)_7:195.866,(Aedesaegypti_6:114.166,Anophelesgambiae_1:114.166)_4:203.912)_6	0.001	((0.763801,0.0383342),(0.0170084,0.297345),(0.609998,0.145598),(0.551555,0.75194),(4.9269e-05,0.00195633),(0.811693,0.911886),(0.183816,0.328408),(0.74139,0.00399529),(0.474235,0.814717),(0.25745,0.172611))
OG0000158	((((((Luciliacuprina_3:33.9059,Sarcophagabullata_3:33.9059)_3:27.7616,(Muscadomestica_2:35,Stomoxyscalcitrans_12:35)_5:26.6674)_4:26.1096,(Glossinafuscipes_1:74.0583,Melophagusovinus_2:74.0583)_3:13.7188)_4:21.5662,(Bactroceraoleae_21:30.48,Ceratitiscapitata_12:30.48)_14:78.8632)_6:12.8679,Drosophilamelanogaster_8:122.211)_6:195.866,(Aedesaegypti_9:114.166,Anophelesgambiae_1:114.166)_4:203.912)_5	0.002	((0.763801,0.763801),(0.432635,0.213736),(0.0199479,0.000146305),(0.769761,0.275591),(0.216416,0.580739),(0.059762,0.00208938),(0.00178377,0.378476),(0.721092,0.28353),(0.426257,0.931344),(0.0235664,0.172611))
OG0000159	((((((Luciliacuprina_2:33.9059,Sarcophagabullata_3:33.9059)_3:27.7616,(Muscadomestica_6:35,Stomoxyscalcitrans_2:35)_4:26.6674)_4:26.1096,(Glossinafuscipes_8:74.0583,Melophagusovinus_2:74.0583)_5:13.7188)_5:21.5662,(Bactroceraoleae_22:30.48,Ceratitiscapitata_5:30.48)_10:78.8632)_7:12.8679,Drosophilamelanogaster_14:122.211)_7:195.866,(Aedesaegypti_4:114.166,Anophelesgambiae_6:114.166)_5:203.912)_6	0.006	((0.410106,0.763801),(0.432635,0.769761),(0.0686875,0.137107),(0.476169,0.707777),(0.0854626,0.140811),(0.147401,0.150248),(3.92536e-07,0.00407355),(0.74139,0.0272207),(0.474235,0.938209),(0.910158,0.432855))
OG0000160	((((((Luciliacuprina_5:33.9059,Sarcophagabullata_1:33.9059)_4:27.7616,(Muscadomestica_5:35,Stomoxyscalcitrans_6:35)_5:26.6674)_5:26.1096,(Glossinafuscipes_7:74.0583,Melophagusovinus_1:74.0583)_5:13.7188)_5:21.5662,(Bactroceraoleae_14:30.48,Ceratitiscapitata_9:30.48)_10:78.8632)_6:12.8679,Drosophilamelanogaster_9:122.211)_6:195.866,(Aedesaegypti_15:114.166,Anophelesgambiae_2:114.166)_7:203.912)_7	0.006	((0.257663,0.00966916),(0.484523,0.79753),(0.83111,0.319774),(0.79753,0.707777),(0.219365,0.0270995),(0.470718,0.0754466),(0.0324784,0.648548),(0.721092,0.204731),(0.942213,0.720954),(0.0093648,0.0557631))
OG0000161	((((((Luciliacuprina_7:33.9059,Sarcophagabullata_1:33.9059)_5:27.7616,(Muscadomestica_6:35,Stomoxyscalcitrans_4:35)_5:26.6674)_5:26.1096,(Glossinafuscipes_3:74.0583,Melophagusovinus_1:74.0583)_4:13.7188)_5:21.5662,(Bactroceraoleae_19:30.48,Ceratitiscapitata_9:30.48)_12:78.8632)_7:12.8679,Drosophilamelanogaster_10:122.211)_7:195.866,(Aedesaegypti_13:114.166,Anophelesgambiae_1:114.166)_6:203.912)_7	0.001	((0.0868941,0.00120035),(0.802061,0.79753),(0.319774,0.540314),(0.79753,0.322132),(0.638158,0.0576182),(0.147401,0.0384063),(0.00182718,0.142528),(0.74139,0.243424),(0.715877,0.943358),(0.0141353,0.0391206))
OG0000162	((((((Luciliacuprina_4:33.9059,Sarcophagabullata_1:33.9059)_4:27.7616,(Muscadomestica_6:35,Stomoxyscalcitrans_9:35)_6:26.6674)_5:26.1096,(Glossinafuscipes_4:74.0583,Melophagusovinus_0:74.0583)_4:13.7188)_5:21.5662,(Bactroceraoleae_20:30.48,Ceratitiscapitata_7:30.48)_11:78.8632)_6:12.8679,Drosophilamelanogaster_9:122.211)_6:195.866,(Aedesaegypti_12:114.166,Anophelesgambiae_1:114.166)_5:203.912)_6	0.002	((0.799696,0.00966916),(0.484523,0.257858),(0.848742,0.0594187),(0.79753,0.322132),(0.877824,0.00731781),(0.470718,0.0263596),(4.87317e-05,0.0224159),(0.721092,0.204731),(0.690975,0.938209),(0.00844359,0.0656492))
OG0000163	((((((Luciliacuprina_3:33.9059,Sarcophagabullata_1:33.9059)_3:27.7616,(Muscadomestica_3:35,Stomoxyscalcitrans_4:35)_3:26.6674)_3:26.1096,(Glossinafuscipes_3:74.0583,Melophagusovinus_1:74.0583)_3:13.7188)_3:21.5662,(Bactroceraoleae_27:30.48,Ceratitiscapitata_2:30.48)_10:78.8632)_6:12.8679,Drosophilamelanogaster_16:122.211)_6:195.866,(Aedesaegypti_9:114.166,Anophelesgambiae_4:114.166)_6:203.912)_6	0.007	((0.763801,0.0383342),(0.737171,0.732144),(0.771499,0.210758),(0.732144,0.646021),(0.855899,0.216416),(0.00914679,0.0754466),(1.0699e-10,1.53203e-06),(0.721092,0.00200633),(0.690975,0.696352),(0.190531,0.612034))
OG0000164	((((((Luciliacuprina_6:33.9059,Sarcophagabullata_2:33.9059)_5:27.7616,(Muscadomestica_6:35,Stomoxyscalcitrans_4:35)_5:26.6674)_5:26.1096,(Glossinafuscipes_4:74.0583,Melophagusovinus_2:74.0583)_5:13.7188)_5:21.5662,(Bactroceraoleae_13:30.48,Ceratitiscapitata_6:30.48)_9:78.8632)_7:12.8679,Drosophilamelanogaster_16:122.211)_7:195.866,(Aedesaegypti_13:114.166,Anophelesgambiae_1:114.166)_6:203.912)_7	0.003	((0.307015,0.017373),(0.802061,0.79753),(0.319774,0.540314),(0.79753,0.707777),(0.677689,0.140811),(0.147401,0.314578),(0.0252075,0.0526063),(0.74139,0.00663813),(0.715877,0.943358),(0.0141353,0.0391206))
OG0000165	((((((Luciliacuprina_1:33.9059,Sarcophagabullata_2:33.9059)_2:27.7616,(Muscadomestica_1:35,Stomoxyscalcitrans_3:35)_2:26.6674)_2:26.1096,(Glossinafuscipes_2:74.0583,Melophagusovinus_1:74.0583)_3:13.7188)_3:21.5662,(Bactroceraoleae_37:30.48,Ceratitiscapitata_3:30.48)_12:78.8632)_6:12.8679,Drosophilamelanogaster_15:122.211)_6:195.866,(Aedesaegypti_6:114.166,Anophelesgambiae_2:114.166)_4:203.912)_5	0.041	((-,-),(-,-),(-,-),(-,-),(-,-),(-,-),(-,-),(-,-),(-,-),(-,-))
OG0000166	((((((Luciliacuprina_5:33.9059,Sarcophagabullata_1:33.9059)_4:27.7616,(Muscadomestica_8:35,Stomoxyscalcitrans_4:35)_5:26.6674)_5:26.1096,(Glossinafuscipes_9:74.0583,Melophagusovinus_1:74.0583)_5:13.7188)_5:21.5662,(Bactroceraoleae_19:30.48,Ceratitiscapitata_5:30.48)_9:78.8632)_6:12.8679,Drosophilamelanogaster_6:122.211)_6:195.866,(Aedesaegypti_14:114.166,Anophelesgambiae_1:114.166)_6:203.912)_6	0.001	((0.257663,0.00966916),(0.484523,0.79753),(0.0412762,0.540314),(0.79753,0.707777),(0.0464584,0.0270995),(0.470718,0.121135),(4.35761e-06,0.0129959),(0.721092,0.767778),(0.690975,0.696352),(0.0082791,0.0391206))
OG0000167	((((((Luciliacuprina_1:33.9059,Sarcophagabullata_1:33.9059)_1:27.7616,(Muscadomestica_2:35,Stomoxyscalcitrans_3:35)_3:26.6674)_3:26.1096,(Glossinafuscipes_12:74.0583,Melophagusovinus_1:74.0583)_5:13.7188)_5:21.5662,(Bactroceraoleae_17:30.48,Ceratitiscapitata_2:30.48)_8:78.8632)_7:12.8679,Drosophilamelanogaster_16:122.211)_7:195.866,(Aedesaegypti_13:114.166,Anophelesgambiae_5:114.166)_8:203.912)_8	0.001	((0.629158,0.629158),(0.0267861,0.732144),(0.423115,0.771499),(0.126456,0.707777),(0.00342886,0.0270995),(0.147401,0.576114),(1.3568e-05,0.00011412),(0.74139,0.00663813),(0.94634,0.740399),(0.0739682,0.436056))
OG0000168	((((((Luciliacuprina_10:33.9059,Sarcophagabullata_1:33.9059)_7:27.7616,(Muscadomestica_16:35,Stomoxyscalcitrans_16:35)_13:26.6674)_8:26.1096,(Glossinafuscipes_6:74.0583,Melophagusovinus_0:74.0583)_5:13.7188)_6:21.5662,(Bactroceraoleae_1:30.48,Ceratitiscapitata_18:30.48)_7:78.8632)_6:12.8679,Drosophilamelanogaster_5:122.211)_6:195.866,(Aedesaegypti_0:114.166,Anophelesgambiae_0:114.166)_0:203.912)_3	0.001	((0.0712273,3.63515e-05),(0.587021,0.00252343),(0.123535,0.123535),(0.0812393,0.362586),(0.490472,0.00181981),(0.793563,0.543528),(2.13235e-05,2.13996e-07),(0.721092,0.921216),(0.113158,0.405438),(0.5,0.5))
OG0000169	((((((Luciliacuprina_4:33.9059,Sarcophagabullata_3:33.9059)_4:27.7616,(Muscadomestica_4:35,Stomoxyscalcitrans_4:35)_4:26.6674)_4:26.1096,(Glossinafuscipes_9:74.0583,Melophagusovinus_4:74.0583)_6:13.7188)_6:21.5662,(Bactroceraoleae_8:30.48,Ceratitiscapitata_8:30.48)_8:78.8632)_7:12.8679,Drosophilamelanogaster_15:122.211)_7:195.866,(Aedesaegypti_9:114.166,Anophelesgambiae_4:114.166)_6:203.912)_7	0.702	((-,-),(-,-),(-,-),(-,-),(-,-),(-,-),(-,-),(-,-),(-,-),(-,-))
OG0000170	((((((Luciliacuprina_7:33.9059,Sarcophagabullata_6:33.9059)_7:27.7616,(Muscadomestica_11:35,Stomoxyscalcitrans_11:35)_9:26.6674)_7:26.1096,(Glossinafuscipes_4:74.0583,Melophagusovinus_0:74.0583)_4:13.7188)_5:21.5662,(Bactroceraoleae_13:30.48,Ceratitiscapitata_6:30.48)_8:78.8632)_5:12.8679,Drosophilamelanogaster_3:122.211)_5:195.866,(Aedesaegypti_6:114.166,Anophelesgambiae_5:114.166)_5:203.912)_5	0.02	((-,-),(-,-),(-,-),(-,-),(-,-),(-,-),(-,-),(-,-),(-,-),(-,-))
OG0000171	((((((Luciliacuprina_3:33.9059,Sarcophagabullata_2:33.9059)_3:27.7616,(Muscadomestica_1:35,Stomoxyscalcitrans_4:35)_3:26.6674)_3:26.1096,(Glossinafuscipes_10:74.0583,Melophagusovinus_1:74.0583)_5:13.7188)_5:21.5662,(Bactroceraoleae_7:30.48,Ceratitiscapitata_6:30.48)_6:78.8632)_6:12.8679,Drosophilamelanogaster_15:122.211)_6:195.866,(Aedesaegypti_19:114.166,Anophelesgambiae_4:114.166)_10:203.912)_8	0.007	((0.763801,0.410106),(0.737171,0.732144),(0.0424466,0.210758),(0.126456,0.707777),(0.0147604,0.0270995),(0.470718,0.714256),(0.328408,0.833765),(0.721092,0.00393688),(0.839329,0.388935),(0.0127957,0.0577402))
OG0000172	((((((Luciliacuprina_2:33.9059,Sarcophagabullata_3:33.9059)_3:27.7616,(Muscadomestica_7:35,Stomoxyscalcitrans_5:35)_5:26.6674)_5:26.1096,(Glossinafuscipes_12:74.0583,Melophagusovinus_2:74.0583)_5:13.7188)_5:21.5662,(Bactroceraoleae_6:30.48,Ceratitiscapitata_4:30.48)_5:78.8632)_5:12.8679,Drosophilamelanogaster_9:122.211)_5:195.866,(Aedesaegypti_21:114.166,Anophelesgambiae_1:114.166)_8:203.912)_7	0.003	((0.410106,0.763801),(0.13235,0.79753),(0.0939052,0.83111),(0.79753,0.707777),(0.00342886,0.140811),(0.77077,0.895115),(0.286839,0.507559),(0.697462,0.0738214),(0.827033,0.519693),(0.000707341,0.00580853))
OG0000173	((((((Luciliacuprina_1:33.9059,Sarcophagabullata_1:33.9059)_1:27.7616,(Muscadomestica_4:35,Stomoxyscalcitrans_1:35)_3:26.6674)_3:26.1096,(Glossinafuscipes_13:74.0583,Melophagusovinus_1:74.0583)_5:13.7188)_5:21.5662,(Bactroceraoleae_13:30.48,Ceratitiscapitata_12:30.48)_12:78.8632)_7:12.8679,Drosophilamelanogaster_10:122.211)_7:195.866,(Aedesaegypti_14:114.166,Anophelesgambiae_2:114.166)_7:203.912)…	0.001	((0.629158,0.629158),(0.0267861,0.732144),(0.210758,0.0424466),(0.126456,0.707777),(0.000794275,0.0270995),(0.147401,0.0384063),(0.491847,0.889118),(0.74139,0.243424),(0.715877,0.720954),(0.0228537,0.0557631))
OG0000174	((((((Luciliacuprina_3:33.9059,Sarcophagabullata_2:33.9059)_3:27.7616,(Muscadomestica_2:35,Stomoxyscalcitrans_1:35)_2:26.6674)_3:26.1096,(Glossinafuscipes_9:74.0583,Melophagusovinus_1:74.0583)_4:13.7188)_4:21.5662,(Bactroceraoleae_29:30.48,Ceratitiscapitata_13:30.48)_16:78.8632)_5:12.8679,Drosophilamelanogaster_4:122.211)_5:195.866,(Aedesaegypti_7:114.166,Anophelesgambiae_1:114.166)_4:203.912)_5	0.007	((0.763801,0.410106),(0.737171,0.357831),(0.718474,0.330481),(0.424185,0.679557),(0.0137915,0.0576182),(0.428262,5.07412e-05),(1.55963e-06,0.201119),(0.697462,0.912763),(0.658121,0.931344),(0.106899,0.172611))
OG0000175	((((((Luciliacuprina_4:33.9059,Sarcophagabullata_1:33.9059)_3:27.7616,(Muscadomestica_3:35,Stomoxyscalcitrans_4:35)_4:26.6674)_4:26.1096,(Glossinafuscipes_15:74.0583,Melophagusovinus_1:74.0583)_5:13.7188)_5:21.5662,(Bactroceraoleae_8:30.48,Ceratitiscapitata_12:30.48)_9:78.8632)_6:12.8679,Drosophilamelanogaster_6:122.211)_6:195.866,(Aedesaegypti_16:114.166,Anophelesgambiae_1:114.166)_7:203.912)_7	0.001	((0.200997,0.0383342),(0.432635,0.769761),(0.490124,0.806712),(0.476169,0.707777),(0.000103985,0.0270995),(0.470718,0.121135),(0.629532,0.0935366),(0.721092,0.767778),(0.942213,0.720954),(0.00525975,0.0150504))
OG0000176	((((((Luciliacuprina_3:33.9059,Sarcophagabullata_2:33.9059)_3:27.7616,(Muscadomestica_1:35,Stomoxyscalcitrans_9:35)_3:26.6674)_3:26.1096,(Glossinafuscipes_2:74.0583,Melophagusovinus_2:74.0583)_3:13.7188)_3:21.5662,(Bactroceraoleae_6:30.48,Ceratitiscapitata_3:30.48)_4:78.8632)_4:12.8679,Drosophilamelanogaster_18:122.211)_5:195.866,(Aedesaegypti_23:114.166,Anophelesgambiae_2:114.166)_9:203.912)_7	0.006	((0.763801,0.410106),(0.737171,0.732144),(0.0424466,7.84946e-05),(0.732144,0.646021),(0.580739,0.580739),(0.376523,0.881559),(0.112864,0.456154),(0.305358,0.000131054),(0.827033,0.353563),(0.000429449,0.0139525))
OG0000177	((((((Luciliacuprina_1:33.9059,Sarcophagabullata_2:33.9059)_2:27.7616,(Muscadomestica_3:35,Stomoxyscalcitrans_15:35)_5:26.6674)_4:26.1096,(Glossinafuscipes_2:74.0583,Melophagusovinus_1:74.0583)_3:13.7188)_4:21.5662,(Bactroceraoleae_21:30.48,Ceratitiscapitata_11:30.48)_13:78.8632)_6:12.8679,Drosophilamelanogaster_10:122.211)_6:195.866,(Aedesaegypti_4:114.166,Anophelesgambiae_1:114.166)_3:203.912)_5	0.002	((0.318394,0.710666),(0.0456238,0.213736),(0.17737,7.13176e-07),(0.769761,0.275591),(0.580739,0.216416),(0.059762,0.00442631),(0.000554292,0.360538),(0.721092,0.100237),(0.426257,0.794159),(0.304827,0.460351))
OG0000178	((((((Luciliacuprina_3:33.9059,Sarcophagabullata_3:33.9059)_3:27.7616,(Muscadomestica_10:35,Stomoxyscalcitrans_6:35)_6:26.6674)_5:26.1096,(Glossinafuscipes_6:74.0583,Melophagusovinus_1:74.0583)_5:13.7188)_5:21.5662,(Bactroceraoleae_12:30.48,Ceratitiscapitata_9:30.48)_10:78.8632)_6:12.8679,Drosophilamelanogaster_11:122.211)_6:195.866,(Aedesaegypti_8:114.166,Anophelesgambiae_2:114.166)_5:203.912)_6	0.066	((-,-),(-,-),(-,-),(-,-),(-,-),(-,-),(-,-),(-,-),(-,-),(-,-))
OG0000179	((((((Luciliacuprina_2:33.9059,Sarcophagabullata_1:33.9059)_2:27.7616,(Muscadomestica_6:35,Stomoxyscalcitrans_0:35)_3:26.6674)_3:26.1096,(Glossinafuscipes_5:74.0583,Melophagusovinus_1:74.0583)_4:13.7188)_4:21.5662,(Bactroceraoleae_16:30.48,Ceratitiscapitata_9:30.48)_11:78.8632)_6:12.8679,Drosophilamelanogaster_12:122.211)_6:195.866,(Aedesaegypti_15:114.166,Anophelesgambiae_4:114.166)_8:203.912)_7	0.001	((0.710666,0.318394),(0.366018,0.732144),(0.0128344,0.00497902),(0.424185,0.679557),(0.435709,0.0576182),(0.059762,0.0263596),(0.0110257,0.320063),(0.721092,0.0288588),(0.942213,0.519693),(0.0339933,0.197111))
OG0000180	((((((Luciliacuprina_6:33.9059,Sarcophagabullata_1:33.9059)_4:27.7616,(Muscadomestica_8:35,Stomoxyscalcitrans_9:35)_7:26.6674)_5:26.1096,(Glossinafuscipes_1:74.0583,Melophagusovinus_1:74.0583)_3:13.7188)_5:21.5662,(Bactroceraoleae_17:30.48,Ceratitiscapitata_12:30.48)_13:78.8632)_6:12.8679,Drosophilamelanogaster_6:122.211)_6:195.866,(Aedesaegypti_9:114.166,Anophelesgambiae_1:114.166)_4:203.912)_5	0.001	((0.0633265,0.00966916),(0.484523,0.0624929),(0.400211,0.145598),(0.79753,0.0187897),(0.216416,0.216416),(0.470718,0.00442631),(0.0575624,0.691937),(0.721092,0.767778),(0.426257,0.931344),(0.0235664,0.172611))
OG0000181	((((((Luciliacuprina_1:33.9059,Sarcophagabullata_1:33.9059)_1:27.7616,(Muscadomestica_1:35,Stomoxyscalcitrans_5:35)_2:26.6674)_2:26.1096,(Glossinafuscipes_2:74.0583,Melophagusovinus_1:74.0583)_2:13.7188)_2:21.5662,(Bactroceraoleae_24:30.48,Ceratitiscapitata_17:30.48)_17:78.8632)_5:12.8679,Drosophilamelanogaster_9:122.211)_5:195.866,(Aedesaegypti_9:114.166,Anophelesgambiae_1:114.166)_4:203.912)_5	0.006	((0.629158,0.629158),(0.278572,0.680037),(0.330481,0.00483659),(0.680037,0.605969),(0.816417,0.489606),(0.00551367,1.81141e-05),(0.0037521,0.908185),(0.697462,0.0738214),(0.658121,0.931344),(0.0235664,0.172611))
OG0000182	((((((Luciliacuprina_10:33.9059,Sarcophagabullata_4:33.9059)_6:27.7616,(Muscadomestica_5:35,Stomoxyscalcitrans_6:35)_6:26.6674)_6:26.1096,(Glossinafuscipes_8:74.0583,Melophagusovinus_2:74.0583)_6:13.7188)_6:21.5662,(Bactroceraoleae_11:30.48,Ceratitiscapitata_5:30.48)_7:78.8632)_6:12.8679,Drosophilamelanogaster_7:122.211)_6:195.866,(Aedesaegypti_7:114.166,Anophelesgambiae_5:114.166)_6:203.912)_6	0.1	((-,-),(-,-),(-,-),(-,-),(-,-),(-,-),(-,-),(-,-),(-,-),(-,-))
OG0000183	((((((Luciliacuprina_4:33.9059,Sarcophagabullata_5:33.9059)_5:27.7616,(Muscadomestica_8:35,Stomoxyscalcitrans_9:35)_7:26.6674)_5:26.1096,(Glossinafuscipes_3:74.0583,Melophagusovinus_2:74.0583)_4:13.7188)_4:21.5662,(Bactroceraoleae_5:30.48,Ceratitiscapitata_4:30.48)_4:78.8632)_4:12.8679,Drosophilamelanogaster_6:122.211)_4:195.866,(Aedesaegypti_14:114.166,Anophelesgambiae_10:114.166)_11:203.912)_7	0.894	((-,-),(-,-),(-,-),(-,-),(-,-),(-,-),(-,-),(-,-),(-,-),(-,-))
OG0000184	((((((Luciliacuprina_3:33.9059,Sarcophagabullata_1:33.9059)_3:27.7616,(Muscadomestica_10:35,Stomoxyscalcitrans_3:35)_5:26.6674)_4:26.1096,(Glossinafuscipes_6:74.0583,Melophagusovinus_1:74.0583)_4:13.7188)_4:21.5662,(Bactroceraoleae_22:30.48,Ceratitiscapitata_2:30.48)_8:78.8632)_5:12.8679,Drosophilamelanogaster_9:122.211)_5:195.866,(Aedesaegypti_12:114.166,Anophelesgambiae_1:114.166)_5:203.912)_5	0.006	((0.763801,0.0383342),(0.432635,0.213736),(0.00325677,0.17737),(0.769761,0.679557),(0.169934,0.0576182),(0.428262,0.092012),(3.18233e-09,0.00011412),(0.697462,0.0738214),(0.658121,0.66381),(0.00844359,0.0656492))
OG0000185	((((((Luciliacuprina_7:33.9059,Sarcophagabullata_1:33.9059)_5:27.7616,(Muscadomestica_8:35,Stomoxyscalcitrans_6:35)_6:26.6674)_5:26.1096,(Glossinafuscipes_3:74.0583,Melophagusovinus_0:74.0583)_4:13.7188)_5:21.5662,(Bactroceraoleae_10:30.48,Ceratitiscapitata_5:30.48)_7:78.8632)_6:12.8679,Drosophilamelanogaster_17:122.211)_6:195.866,(Aedesaegypti_7:114.166,Anophelesgambiae_6:114.166)_6:203.912)_6	0.002	((0.0868941,0.00120035),(0.802061,0.257858),(0.119831,0.848742),(0.79753,0.322132),(0.638158,0.00731781),(0.470718,0.543528),(0.0601319,0.215676),(0.721092,0.00100465),(0.690975,0.696352),(0.4774,0.760113))
OG0000186	((((((Luciliacuprina_3:33.9059,Sarcophagabullata_1:33.9059)_3:27.7616,(Muscadomestica_3:35,Stomoxyscalcitrans_5:35)_4:26.6674)_4:26.1096,(Glossinafuscipes_15:74.0583,Melophagusovinus_1:74.0583)_6:13.7188)_6:21.5662,(Bactroceraoleae_14:30.48,Ceratitiscapitata_5:30.48)_8:78.8632)_7:12.8679,Drosophilamelanogaster_15:122.211)_7:195.866,(Aedesaegypti_6:114.166,Anophelesgambiae_2:114.166)_4:203.912)_6	0.001	((0.763801,0.0383342),(0.432635,0.769761),(0.490124,0.2693),(0.1573,0.731645),(0.000868769,0.0072451),(0.506022,0.576114),(0.00175109,0.041454),(0.74139,0.0114054),(0.474235,0.814717),(0.25745,0.527122))
OG0000187	((((((Luciliacuprina_2:33.9059,Sarcophagabullata_2:33.9059)_2:27.7616,(Muscadomestica_2:35,Stomoxyscalcitrans_3:35)_3:26.6674)_3:26.1096,(Glossinafuscipes_7:74.0583,Melophagusovinus_1:74.0583)_5:13.7188)_5:21.5662,(Bactroceraoleae_17:30.48,Ceratitiscapitata_14:30.48)_14:78.8632)_7:12.8679,Drosophilamelanogaster_12:122.211)_7:195.866,(Aedesaegypti_8:114.166,Anophelesgambiae_2:114.166)_5:203.912)_6	0.043	((-,-),(-,-),(-,-),(-,-),(-,-),(-,-),(-,-),(-,-),(-,-),(-,-))
OG0000188	((((((Luciliacuprina_13:33.9059,Sarcophagabullata_8:33.9059)_9:27.7616,(Muscadomestica_19:35,Stomoxyscalcitrans_10:35)_11:26.6674)_8:26.1096,(Glossinafuscipes_2:74.0583,Melophagusovinus_0:74.0583)_3:13.7188)_4:21.5662,(Bactroceraoleae_4:30.48,Ceratitiscapitata_11:30.48)_6:78.8632)_4:12.8679,Drosophilamelanogaster_1:122.211)_4:195.866,(Aedesaegypti_2:114.166,Anophelesgambiae_0:114.166)_1:203.912)_3	0.001	((0.0314973,0.646194),(0.372547,0.059571),(0.000512697,0.689229),(0.00177122,0.275591),(0.580739,0.0304212),(0.74168,0.179495),(0.183816,0.00162711),(0.669832,0.185349),(0.399719,0.71794),(0.155943,0.408542))
OG0000189	((((((Luciliacuprina_8:33.9059,Sarcophagabullata_2:33.9059)_6:27.7616,(Muscadomestica_7:35,Stomoxyscalcitrans_6:35)_6:26.6674)_6:26.1096,(Glossinafuscipes_12:74.0583,Melophagusovinus_1:74.0583)_6:13.7188)_6:21.5662,(Bactroceraoleae_7:30.48,Ceratitiscapitata_6:30.48)_6:78.8632)_6:12.8679,Drosophilamelanogaster_13:122.211)_6:195.866,(Aedesaegypti_7:114.166,Anophelesgambiae_1:114.166)_4:203.912)_5	0.009	((0.11132,0.00503182),(0.822656,0.81851),(0.363052,0.848742),(0.81851,0.731645),(0.0126819,0.0072451),(0.793563,0.714256),(0.328408,0.833765),(0.721092,0.0169604),(0.426257,0.931344),(0.106899,0.172611))
OG0000190	((((((Luciliacuprina_9:33.9059,Sarcophagabullata_1:33.9059)_4:27.7616,(Muscadomestica_5:35,Stomoxyscalcitrans_3:35)_4:26.6674)_4:26.1096,(Glossinafuscipes_3:74.0583,Melophagusovinus_1:74.0583)_4:13.7188)_4:21.5662,(Bactroceraoleae_18:30.48,Ceratitiscapitata_8:30.48)_10:78.8632)_5:12.8679,Drosophilamelanogaster_7:122.211)_5:195.866,(Aedesaegypti_14:114.166,Anophelesgambiae_1:114.166)_6:203.912)_6	0.001	((0.00106628,0.00966916),(0.774631,0.769761),(0.2693,0.490124),(0.769761,0.679557),(0.638158,0.0576182),(0.428262,0.0167889),(0.000146239,0.297171),(0.697462,0.239445),(0.93696,0.696352),(0.0082791,0.0391206))
OG0000191	((((((Luciliacuprina_1:33.9059,Sarcophagabullata_1:33.9059)_1:27.7616,(Muscadomestica_2:35,Stomoxyscalcitrans_4:35)_3:26.6674)_3:26.1096,(Glossinafuscipes_4:74.0583,Melophagusovinus_1:74.0583)_4:13.7188)_4:21.5662,(Bactroceraoleae_18:30.48,Ceratitiscapitata_11:30.48)_13:78.8632)_7:12.8679,Drosophilamelanogaster_14:122.211)_7:195.866,(Aedesaegypti_13:114.166,Anophelesgambiae_1:114.166)_6:203.912)_7	0.002	((0.629158,0.629158),(0.0267861,0.732144),(0.423115,0.210758),(0.424185,0.679557),(0.877824,0.0576182),(0.0136816,0.0144596),(0.0178529,0.360538),(0.74139,0.0272207),(0.715877,0.943358),(0.0141353,0.0391206))
OG0000192	((((((Luciliacuprina_8:33.9059,Sarcophagabullata_1:33.9059)_5:27.7616,(Muscadomestica_9:35,Stomoxyscalcitrans_4:35)_5:26.6674)_5:26.1096,(Glossinafuscipes_4:74.0583,Melophagusovinus_1:74.0583)_4:13.7188)_5:21.5662,(Bactroceraoleae_17:30.48,Ceratitiscapitata_11:30.48)_12:78.8632)_6:12.8679,Drosophilamelanogaster_4:122.211)_6:195.866,(Aedesaegypti_10:114.166,Anophelesgambiae_1:114.166)_5:203.912)_6	0.001	((0.0367284,0.00120035),(0.802061,0.79753),(0.00787925,0.540314),(0.79753,0.322132),(0.877824,0.0576182),(0.470718,0.0147761),(0.0142328,0.679286),(0.721092,0.623125),(0.690975,0.938209),(0.0385047,0.0656492))
OG0000193	((((((Luciliacuprina_6:33.9059,Sarcophagabullata_4:33.9059)_5:27.7616,(Muscadomestica_6:35,Stomoxyscalcitrans_8:35)_6:26.6674)_5:26.1096,(Glossinafuscipes_6:74.0583,Melophagusovinus_3:74.0583)_5:13.7188)_5:21.5662,(Bactroceraoleae_14:30.48,Ceratitiscapitata_9:30.48)_10:78.8632)_6:12.8679,Drosophilamelanogaster_7:122.211)_6:195.866,(Aedesaegypti_5:114.166,Anophelesgambiae_2:114.166)_4:203.912)_5	0.444	((-,-),(-,-),(-,-),(-,-),(-,-),(-,-),(-,-),(-,-),(-,-),(-,-))
OG0000194	((((((Luciliacuprina_1:33.9059,Sarcophagabullata_2:33.9059)_2:27.7616,(Muscadomestica_5:35,Stomoxyscalcitrans_12:35)_6:26.6674)_5:26.1096,(Glossinafuscipes_19:74.0583,Melophagusovinus_2:74.0583)_6:13.7188)_6:21.5662,(Bactroceraoleae_6:30.48,Ceratitiscapitata_3:30.48)_5:78.8632)_6:12.8679,Drosophilamelanogaster_8:122.211)_6:195.866,(Aedesaegypti_10:114.166,Anophelesgambiae_1:114.166)_5:203.912)_6	0.001	((0.318394,0.710666),(0.0106234,0.257858),(0.579124,0.000923824),(0.517717,0.731645),(9.3404e-06,0.042005),(0.793563,0.904729),(0.286839,0.149703),(0.721092,0.28353),(0.690975,0.938209),(0.0385047,0.0656492))
OG0000195	((((((Luciliacuprina_1:33.9059,Sarcophagabullata_1:33.9059)_1:27.7616,(Muscadomestica_2:35,Stomoxyscalcitrans_3:35)_2:26.6674)_2:26.1096,(Glossinafuscipes_9:74.0583,Melophagusovinus_1:74.0583)_4:13.7188)_4:21.5662,(Bactroceraoleae_25:30.48,Ceratitiscapitata_6:30.48)_11:78.8632)_6:12.8679,Drosophilamelanogaster_9:122.211)_6:195.866,(Aedesaegypti_11:114.166,Anophelesgambiae_1:114.166)_5:203.912)_6	0.006	((0.629158,0.629158),(0.278572,0.680037),(0.718474,0.144092),(0.0427926,0.679557),(0.0137915,0.0576182),(0.059762,0.0263596),(3.66505e-08,0.00566308),(0.721092,0.204731),(0.690975,0.938209),(0.0227002,0.0656492))
OG0000196	((((((Luciliacuprina_7:33.9059,Sarcophagabullata_1:33.9059)_5:27.7616,(Muscadomestica_1:35,Stomoxyscalcitrans_9:35)_5:26.6674)_5:26.1096,(Glossinafuscipes_6:74.0583,Melophagusovinus_1:74.0583)_5:13.7188)_5:21.5662,(Bactroceraoleae_14:30.48,Ceratitiscapitata_12:30.48)_12:78.8632)_6:12.8679,Drosophilamelanogaster_9:122.211)_6:195.866,(Aedesaegypti_8:114.166,Anophelesgambiae_1:114.166)_4:203.912)_5	0.001	((0.0868941,0.00120035),(0.802061,0.79753),(0.001481,0.00787925),(0.79753,0.707777),(0.490472,0.0270995),(0.470718,0.0147761),(0.224766,0.889118),(0.721092,0.204731),(0.426257,0.931344),(0.0634759,0.172611))
OG0000197	((((((Luciliacuprina_4:33.9059,Sarcophagabullata_6:33.9059)_5:27.7616,(Muscadomestica_7:35,Stomoxyscalcitrans_5:35)_6:26.6674)_6:26.1096,(Glossinafuscipes_10:74.0583,Melophagusovinus_5:74.0583)_7:13.7188)_7:21.5662,(Bactroceraoleae_12:30.48,Ceratitiscapitata_5:30.48)_8:78.8632)_7:12.8679,Drosophilamelanogaster_7:122.211)_7:195.866,(Aedesaegypti_4:114.166,Anophelesgambiae_4:114.166)_4:203.912)_6	0.344	((-,-),(-,-),(-,-),(-,-),(-,-),(-,-),(-,-),(-,-),(-,-),(-,-))
OG0000198	((((((Luciliacuprina_7:33.9059,Sarcophagabullata_2:33.9059)_5:27.7616,(Muscadomestica_8:35,Stomoxyscalcitrans_10:35)_8:26.6674)_6:26.1096,(Glossinafuscipes_5:74.0583,Melophagusovinus_3:74.0583)_6:13.7188)_6:21.5662,(Bactroceraoleae_7:30.48,Ceratitiscapitata_2:30.48)_5:78.8632)_6:12.8679,Drosophilamelanogaster_18:122.211)_6:195.866,(Aedesaegypti_4:114.166,Anophelesgambiae_3:114.166)_4:203.912)_5	0.009	((0.0868941,0.017373),(0.525806,0.0812393),(0.872324,0.170646),(0.81851,0.731645),(0.706774,0.177432),(0.793563,0.904729),(0.076386,0.0138065),(0.721092,0.000495193),(0.426257,0.931344),(0.701164,0.898187))
OG0000199	((((((Luciliacuprina_7:33.9059,Sarcophagabullata_1:33.9059)_4:27.7616,(Muscadomestica_3:35,Stomoxyscalcitrans_5:35)_4:26.6674)_4:26.1096,(Glossinafuscipes_3:74.0583,Melophagusovinus_1:74.0583)_4:13.7188)_4:21.5662,(Bactroceraoleae_9:30.48,Ceratitiscapitata_6:30.48)_7:78.8632)_6:12.8679,Drosophilamelanogaster_21:122.211)_7:195.866,(Aedesaegypti_13:114.166,Anophelesgambiae_0:114.166)_5:203.912)_6	0.002	((0.0223649,0.00966916),(0.774631,0.769761),(0.490124,0.2693),(0.769761,0.679557),(0.638158,0.0576182),(0.059762,0.543528),(0.120846,0.580472),(0.379857,0.000199377),(0.474235,0.938209),(0.00412565,0.0142411))
OG0000200	((((((Luciliacuprina_2:33.9059,Sarcophagabullata_0:33.9059)_2:27.7616,(Muscadomestica_8:35,Stomoxyscalcitrans_5:35)_5:26.6674)_4:26.1096,(Glossinafuscipes_8:74.0583,Melophagusovinus_1:74.0583)_5:13.7188)_5:21.5662,(Bactroceraoleae_22:30.48,Ceratitiscapitata_6:30.48)_11:78.8632)_6:12.8679,Drosophilamelanogaster_8:122.211)_6:195.866,(Aedesaegypti_5:114.166,Anophelesgambiae_4:114.166)_5:203.912)_6	0.006	((0.710666,0.0168258),(0.0456238,0.213736),(0.0412762,0.83111),(0.476169,0.707777),(0.0854626,0.0270995),(0.470718,0.0263596),(2.79567e-06,0.00566308),(0.721092,0.28353),(0.690975,0.938209),(0.735371,0.910158))
OG0000201	((((((Luciliacuprina_1:33.9059,Sarcophagabullata_1:33.9059)_1:27.7616,(Muscadomestica_12:35,Stomoxyscalcitrans_5:35)_6:26.6674)_4:26.1096,(Glossinafuscipes_8:74.0583,Melophagusovinus_1:74.0583)_5:13.7188)_5:21.5662,(Bactroceraoleae_14:30.48,Ceratitiscapitata_12:30.48)_12:78.8632)_6:12.8679,Drosophilamelanogaster_6:122.211)_6:195.866,(Aedesaegypti_8:114.166,Anophelesgambiae_1:114.166)_4:203.912)_5	0.001	((0.629158,0.629158),(0.00570396,0.0926386),(0.000923824,0.579124),(0.476169,0.707777),(0.0854626,0.0270995),(0.470718,0.0147761),(0.224766,0.889118),(0.721092,0.767778),(0.426257,0.931344),(0.0634759,0.172611))
OG0000202	((((((Luciliacuprina_3:33.9059,Sarcophagabullata_0:33.9059)_3:27.7616,(Muscadomestica_12:35,Stomoxyscalcitrans_6:35)_7:26.6674)_5:26.1096,(Glossinafuscipes_10:74.0583,Melophagusovinus_1:74.0583)_5:13.7188)_5:21.5662,(Bactroceraoleae_12:30.48,Ceratitiscapitata_9:30.48)_10:78.8632)_6:12.8679,Drosophilamelanogaster_6:122.211)_6:195.866,(Aedesaegypti_9:114.166,Anophelesgambiae_1:114.166)_4:203.912)_5	0.001	((0.763801,0.00423272),(0.13235,0.0624929),(0.0044193,0.609998),(0.79753,0.707777),(0.0147604,0.0270995),(0.470718,0.0754466),(0.185629,0.648548),(0.721092,0.767778),(0.426257,0.931344),(0.0235664,0.172611))
OG0000203	((((((Luciliacuprina_4:33.9059,Sarcophagabullata_6:33.9059)_5:27.7616,(Muscadomestica_6:35,Stomoxyscalcitrans_4:35)_5:26.6674)_5:26.1096,(Glossinafuscipes_3:74.0583,Melophagusovinus_1:74.0583)_4:13.7188)_5:21.5662,(Bactroceraoleae_12:30.48,Ceratitiscapitata_12:30.48)_11:78.8632)_6:12.8679,Drosophilamelanogaster_11:122.211)_6:195.866,(Aedesaegypti_5:114.166,Anophelesgambiae_4:114.166)_5:203.912)_6	0.389	((-,-),(-,-),(-,-),(-,-),(-,-),(-,-),(-,-),(-,-),(-,-),(-,-))
OG0000204	((((((Luciliacuprina_4:33.9059,Sarcophagabullata_1:33.9059)_3:27.7616,(Muscadomestica_2:35,Stomoxyscalcitrans_2:35)_2:26.6674)_3:26.1096,(Glossinafuscipes_9:74.0583,Melophagusovinus_1:74.0583)_4:13.7188)_4:21.5662,(Bactroceraoleae_23:30.48,Ceratitiscapitata_11:30.48)_13:78.8632)_5:12.8679,Drosophilamelanogaster_5:122.211)_5:195.866,(Aedesaegypti_8:114.166,Anophelesgambiae_2:114.166)_5:203.912)_5	0.006	((0.200997,0.0383342),(0.737171,0.357831),(0.718474,0.718474),(0.424185,0.679557),(0.0137915,0.0576182),(0.428262,0.000993621),(5.12303e-05,0.360538),(0.697462,0.74369),(0.658121,0.66381),(0.149466,0.224961))
OG0000205	((((((Luciliacuprina_7:33.9059,Sarcophagabullata_1:33.9059)_5:27.7616,(Muscadomestica_7:35,Stomoxyscalcitrans_6:35)_6:26.6674)_6:26.1096,(Glossinafuscipes_13:74.0583,Melophagusovinus_1:74.0583)_6:13.7188)_6:21.5662,(Bactroceraoleae_12:30.48,Ceratitiscapitata_7:30.48)_9:78.8632)_6:12.8679,Drosophilamelanogaster_6:122.211)_6:195.866,(Aedesaegypti_7:114.166,Anophelesgambiae_1:114.166)_4:203.912)_5	0.002	((0.0868941,0.00120035),(0.525806,0.81851),(0.363052,0.848742),(0.81851,0.731645),(0.00369179,0.0072451),(0.793563,0.121135),(0.0935366,0.272257),(0.721092,0.767778),(0.426257,0.931344),(0.106899,0.172611))
OG0000206	((((((Luciliacuprina_5:33.9059,Sarcophagabullata_1:33.9059)_3:27.7616,(Muscadomestica_3:35,Stomoxyscalcitrans_1:35)_3:26.6674)_3:26.1096,(Glossinafuscipes_6:74.0583,Melophagusovinus_1:74.0583)_4:13.7188)_4:21.5662,(Bactroceraoleae_20:30.48,Ceratitiscapitata_6:30.48)_10:78.8632)_5:12.8679,Drosophilamelanogaster_8:122.211)_5:195.866,(Aedesaegypti_15:114.166,Anophelesgambiae_2:114.166)_7:203.912)_6	0.002	((0.0845739,0.0383342),(0.737171,0.732144),(0.771499,0.0424466),(0.424185,0.679557),(0.169934,0.0576182),(0.428262,0.0167889),(8.49029e-06,0.0174197),(0.697462,0.161676),(0.93696,0.481765),(0.0093648,0.0557631))
OG0000207	((((((Luciliacuprina_1:33.9059,Sarcophagabullata_1:33.9059)_1:27.7616,(Muscadomestica_1:35,Stomoxyscalcitrans_6:35)_3:26.6674)_3:26.1096,(Glossinafuscipes_11:74.0583,Melophagusovinus_2:74.0583)_5:13.7188)_5:21.5662,(Bactroceraoleae_6:30.48,Ceratitiscapitata_13:30.48)_8:78.8632)_6:12.8679,Drosophilamelanogaster_11:122.211)_6:195.866,(Aedesaegypti_14:114.166,Anophelesgambiae_2:114.166)_7:203.912)_7	0.001	((0.629158,0.629158),(0.0267861,0.732144),(0.0424466,0.0128344),(0.126456,0.707777),(0.00674893,0.140811),(0.470718,0.275516),(0.245139,0.00408345),(0.721092,0.0664246),(0.942213,0.720954),(0.0228537,0.0557631))
OG0000208	((((((Luciliacuprina_4:33.9059,Sarcophagabullata_1:33.9059)_3:27.7616,(Muscadomestica_7:35,Stomoxyscalcitrans_3:35)_4:26.6674)_4:26.1096,(Glossinafuscipes_5:74.0583,Melophagusovinus_1:74.0583)_4:13.7188)_4:21.5662,(Bactroceraoleae_23:30.48,Ceratitiscapitata_12:30.48)_14:78.8632)_6:12.8679,Drosophilamelanogaster_7:122.211)_6:195.866,(Aedesaegypti_3:114.166,Anophelesgambiae_1:114.166)_2:203.912)_4	0.006	((0.200997,0.0383342),(0.432635,0.769761),(0.0253494,0.490124),(0.769761,0.679557),(0.435709,0.0576182),(0.059762,0.00208938),(0.000176714,0.378476),(0.721092,0.491092),(0.266103,0.764812),(0.349258,0.852428))
OG0000209	((((((Luciliacuprina_2:33.9059,Sarcophagabullata_1:33.9059)_2:27.7616,(Muscadomestica_6:35,Stomoxyscalcitrans_1:35)_3:26.6674)_3:26.1096,(Glossinafuscipes_12:74.0583,Melophagusovinus_1:74.0583)_5:13.7188)_5:21.5662,(Bactroceraoleae_11:30.48,Ceratitiscapitata_5:30.48)_7:78.8632)_6:12.8679,Drosophilamelanogaster_10:122.211)_6:195.866,(Aedesaegypti_15:114.166,Anophelesgambiae_3:114.166)_8:203.912)_7	0.001	((0.710666,0.318394),(0.366018,0.732144),(0.0128344,0.0424466),(0.126456,0.707777),(0.00342886,0.0270995),(0.470718,0.543528),(0.0131306,0.215676),(0.721092,0.100237),(0.942213,0.519693),(0.0339933,0.104426))
OG0000210	((((((Luciliacuprina_1:33.9059,Sarcophagabullata_1:33.9059)_2:27.7616,(Muscadomestica_11:35,Stomoxyscalcitrans_10:35)_8:26.6674)_5:26.1096,(Glossinafuscipes_7:74.0583,Melophagusovinus_1:74.0583)_5:13.7188)_5:21.5662,(Bactroceraoleae_17:30.48,Ceratitiscapitata_11:30.48)_12:78.8632)_5:12.8679,Drosophilamelanogaster_2:122.211)_5:195.866,(Aedesaegypti_5:114.166,Anophelesgambiae_1:114.166)_3:203.912)_4	0.001	((0.318394,0.318394),(0.0106234,0.0223171),(0.098611,0.170646),(0.79753,0.707777),(0.219365,0.0270995),(0.77077,0.00414747),(0.0142328,0.679286),(0.697462,0.333653),(0.363812,0.921536),(0.183502,0.460351))
OG0000211	((((((Luciliacuprina_4:33.9059,Sarcophagabullata_3:33.9059)_4:27.7616,(Muscadomestica_7:35,Stomoxyscalcitrans_4:35)_5:26.6674)_5:26.1096,(Glossinafuscipes_2:74.0583,Melophagusovinus_3:74.0583)_4:13.7188)_5:21.5662,(Bactroceraoleae_14:30.48,Ceratitiscapitata_10:30.48)_11:78.8632)_7:12.8679,Drosophilamelanogaster_13:122.211)_7:195.866,(Aedesaegypti_4:114.166,Anophelesgambiae_3:114.166)_4:203.912)_6	0.238	((-,-),(-,-),(-,-),(-,-),(-,-),(-,-),(-,-),(-,-),(-,-),(-,-))
OG0000212	((((((Luciliacuprina_7:33.9059,Sarcophagabullata_1:33.9059)_5:27.7616,(Muscadomestica_7:35,Stomoxyscalcitrans_6:35)_6:26.6674)_5:26.1096,(Glossinafuscipes_6:74.0583,Melophagusovinus_1:74.0583)_5:13.7188)_5:21.5662,(Bactroceraoleae_14:30.48,Ceratitiscapitata_6:30.48)_9:78.8632)_6:12.8679,Drosophilamelanogaster_9:122.211)_6:195.866,(Aedesaegypti_9:114.166,Anophelesgambiae_1:114.166)_4:203.912)_5	0.002	((0.0868941,0.00120035),(0.802061,0.257858),(0.363052,0.848742),(0.79753,0.707777),(0.490472,0.0270995),(0.470718,0.121135),(0.00594359,0.0526063),(0.721092,0.204731),(0.426257,0.931344),(0.0235664,0.172611))
OG0000213	((((((Luciliacuprina_6:33.9059,Sarcophagabullata_1:33.9059)_4:27.7616,(Muscadomestica_8:35,Stomoxyscalcitrans_5:35)_6:26.6674)_5:26.1096,(Glossinafuscipes_6:74.0583,Melophagusovinus_1:74.0583)_5:13.7188)_5:21.5662,(Bactroceraoleae_17:30.48,Ceratitiscapitata_7:30.48)_10:78.8632)_6:12.8679,Drosophilamelanogaster_9:122.211)_6:195.866,(Aedesaegypti_4:114.166,Anophelesgambiae_3:114.166)_4:203.912)_5	0.002	((0.0633265,0.00966916),(0.484523,0.257858),(0.119831,0.579124),(0.79753,0.707777),(0.490472,0.0270995),(0.470718,0.0754466),(0.000793974,0.0642848),(0.721092,0.204731),(0.426257,0.931344),(0.701164,0.898187))
OG0000214	((((((Luciliacuprina_12:33.9059,Sarcophagabullata_5:33.9059)_8:27.7616,(Muscadomestica_9:35,Stomoxyscalcitrans_16:35)_10:26.6674)_8:26.1096,(Glossinafuscipes_4:74.0583,Melophagusovinus_5:74.0583)_6:13.7188)_6:21.5662,(Bactroceraoleae_5:30.48,Ceratitiscapitata_3:30.48)_4:78.8632)_6:12.8679,Drosophilamelanogaster_8:122.211)_6:195.866,(Aedesaegypti_0:114.166,Anophelesgambiae_0:114.166)_0:203.912)_3	0.03	((-,-),(-,-),(-,-),(-,-),(-,-),(-,-),(-,-),(-,-),(-,-),(-,-))
OG0000215	((((((Luciliacuprina_1:33.9059,Sarcophagabullata_0:33.9059)_1:27.7616,(Muscadomestica_22:35,Stomoxyscalcitrans_44:35)_21:26.6674)_3:26.1096,(Glossinafuscipes_0:74.0583,Melophagusovinus_0:74.0583)_1:13.7188)_1:21.5662,(Bactroceraoleae_0:30.48,Ceratitiscapitata_0:30.48)_0:78.8632)_1:12.8679,Drosophilamelanogaster_0:122.211)_1:195.866,(Aedesaegypti_0:114.166,Anophelesgambiae_0:114.166)_0:203.912)_1	0.042	((-,-),(-,-),(-,-),(-,-),(-,-),(-,-),(-,-),(-,-),(-,-),(-,-))
OG0000216	((((((Luciliacuprina_3:33.9059,Sarcophagabullata_5:33.9059)_5:27.7616,(Muscadomestica_7:35,Stomoxyscalcitrans_10:35)_7:26.6674)_5:26.1096,(Glossinafuscipes_3:74.0583,Melophagusovinus_2:74.0583)_4:13.7188)_5:21.5662,(Bactroceraoleae_8:30.48,Ceratitiscapitata_7:30.48)_7:78.8632)_6:12.8679,Drosophilamelanogaster_13:122.211)_6:195.866,(Aedesaegypti_5:114.166,Anophelesgambiae_3:114.166)_4:203.912)_5	0.322	((-,-),(-,-),(-,-),(-,-),(-,-),(-,-),(-,-),(-,-),(-,-),(-,-))
OG0000217	((((((Luciliacuprina_5:33.9059,Sarcophagabullata_2:33.9059)_3:27.7616,(Muscadomestica_3:35,Stomoxyscalcitrans_3:35)_3:26.6674)_3:26.1096,(Glossinafuscipes_4:74.0583,Melophagusovinus_2:74.0583)_4:13.7188)_4:21.5662,(Bactroceraoleae_30:30.48,Ceratitiscapitata_5:30.48)_12:78.8632)_6:12.8679,Drosophilamelanogaster_9:122.211)_6:195.866,(Aedesaegypti_2:114.166,Anophelesgambiae_1:114.166)_2:203.912)_4	0.008	((0.0845739,0.410106),(0.737171,0.732144),(0.771499,0.771499),(0.424185,0.679557),(0.877824,0.283849),(0.059762,0.0147761),(1.12062e-10,0.000173951),(0.721092,0.204731),(0.266103,0.764812),(0.566941,0.852428))
OG0000218	((((((Luciliacuprina_8:33.9059,Sarcophagabullata_9:33.9059)_8:27.7616,(Muscadomestica_12:35,Stomoxyscalcitrans_4:35)_7:26.6674)_7:26.1096,(Glossinafuscipes_12:74.0583,Melophagusovinus_2:74.0583)_6:13.7188)_6:21.5662,(Bactroceraoleae_6:30.48,Ceratitiscapitata_3:30.48)_5:78.8632)_5:12.8679,Drosophilamelanogaster_2:122.211)_5:195.866,(Aedesaegypti_7:114.166,Anophelesgambiae_1:114.166)_4:203.912)_5	0.006	((0.867844,0.418737),(0.34098,0.834734),(0.0044193,0.0428581),(0.297345,0.731645),(0.0126819,0.042005),(0.21798,0.895115),(0.286839,0.149703),(0.697462,0.333653),(0.658121,0.931344),(0.106899,0.172611))
OG0000219	((((((Luciliacuprina_3:33.9059,Sarcophagabullata_1:33.9059)_3:27.7616,(Muscadomestica_3:35,Stomoxyscalcitrans_4:35)_3:26.6674)_3:26.1096,(Glossinafuscipes_5:74.0583,Melophagusovinus_2:74.0583)_4:13.7188)_4:21.5662,(Bactroceraoleae_20:30.48,Ceratitiscapitata_3:30.48)_9:78.8632)_6:12.8679,Drosophilamelanogaster_16:122.211)_6:195.866,(Aedesaegypti_6:114.166,Anophelesgambiae_3:114.166)_5:203.912)_6	0.002	((0.763801,0.0383342),(0.737171,0.732144),(0.771499,0.210758),(0.424185,0.679557),(0.435709,0.283849),(0.059762,0.121135),(1.32649e-06,0.00021476),(0.721092,0.00200633),(0.690975,0.938209),(0.432855,0.575483))
OG0000220	((((((Luciliacuprina_2:33.9059,Sarcophagabullata_0:33.9059)_2:27.7616,(Muscadomestica_6:35,Stomoxyscalcitrans_4:35)_4:26.6674)_4:26.1096,(Glossinafuscipes_4:74.0583,Melophagusovinus_1:74.0583)_4:13.7188)_4:21.5662,(Bactroceraoleae_26:30.48,Ceratitiscapitata_7:30.48)_12:78.8632)_5:12.8679,Drosophilamelanogaster_7:122.211)_5:195.866,(Aedesaegypti_8:114.166,Anophelesgambiae_1:114.166)_4:203.912)_5	0.007	((0.710666,0.0168258),(0.0456238,0.769761),(0.0686875,0.806712),(0.769761,0.679557),(0.877824,0.0576182),(0.428262,0.00414747),(9.4432e-08,0.00757154),(0.697462,0.239445),(0.658121,0.931344),(0.0634759,0.172611))
OG0000221	((((((Luciliacuprina_6:33.9059,Sarcophagabullata_7:33.9059)_6:27.7616,(Muscadomestica_4:35,Stomoxyscalcitrans_6:35)_5:26.6674)_5:26.1096,(Glossinafuscipes_2:74.0583,Melophagusovinus_1:74.0583)_4:13.7188)_5:21.5662,(Bactroceraoleae_16:30.48,Ceratitiscapitata_10:30.48)_11:78.8632)_6:12.8679,Drosophilamelanogaster_10:122.211)_6:195.866,(Aedesaegypti_3:114.166,Anophelesgambiae_1:114.166)_2:203.912)_4	0.089	((-,-),(-,-),(-,-),(-,-),(-,-),(-,-),(-,-),(-,-),(-,-),(-,-))
OG0000222	((((((Luciliacuprina_3:33.9059,Sarcophagabullata_1:33.9059)_3:27.7616,(Muscadomestica_3:35,Stomoxyscalcitrans_12:35)_5:26.6674)_4:26.1096,(Glossinafuscipes_11:74.0583,Melophagusovinus_1:74.0583)_4:13.7188)_4:21.5662,(Bactroceraoleae_3:30.48,Ceratitiscapitata_3:30.48)_3:78.8632)_4:12.8679,Drosophilamelanogaster_10:122.211)_4:195.866,(Aedesaegypti_18:114.166,Anophelesgambiae_1:114.166)_7:203.912)_6	0.001	((0.763801,0.0383342),(0.432635,0.213736),(0.17737,0.000146305),(0.769761,0.679557),(0.00119017,0.0576182),(0.74168,0.647253),(0.751198,0.751198),(0.669832,0.0134629),(0.811408,0.481765),(0.0019097,0.0150504))
OG0000223	((((((Luciliacuprina_4:33.9059,Sarcophagabullata_1:33.9059)_4:27.7616,(Muscadomestica_6:35,Stomoxyscalcitrans_8:35)_6:26.6674)_5:26.1096,(Glossinafuscipes_6:74.0583,Melophagusovinus_2:74.0583)_5:13.7188)_5:21.5662,(Bactroceraoleae_14:30.48,Ceratitiscapitata_12:30.48)_12:78.8632)_6:12.8679,Drosophilamelanogaster_10:122.211)_6:195.866,(Aedesaegypti_3:114.166,Anophelesgambiae_0:114.166)_2:203.912)_4	0.042	((-,-),(-,-),(-,-),(-,-),(-,-),(-,-),(-,-),(-,-),(-,-),(-,-))
OG0000224	((((((Luciliacuprina_2:33.9059,Sarcophagabullata_1:33.9059)_2:27.7616,(Muscadomestica_6:35,Stomoxyscalcitrans_10:35)_6:26.6674)_5:26.1096,(Glossinafuscipes_9:74.0583,Melophagusovinus_1:74.0583)_5:13.7188)_5:21.5662,(Bactroceraoleae_8:30.48,Ceratitiscapitata_6:30.48)_7:78.8632)_5:12.8679,Drosophilamelanogaster_7:122.211)_5:195.866,(Aedesaegypti_15:114.166,Anophelesgambiae_1:114.166)_6:203.912)_6	0.003	((0.710666,0.318394),(0.0106234,0.257858),(0.848742,0.0129648),(0.79753,0.707777),(0.0464584,0.0270995),(0.77077,0.23055),(0.364818,0.580472),(0.697462,0.239445),(0.93696,0.696352),(0.0051971,0.0391206))
OG0000225	((((((Luciliacuprina_7:33.9059,Sarcophagabullata_1:33.9059)_5:27.7616,(Muscadomestica_5:35,Stomoxyscalcitrans_7:35)_5:26.6674)_5:26.1096,(Glossinafuscipes_4:74.0583,Melophagusovinus_1:74.0583)_4:13.7188)_5:21.5662,(Bactroceraoleae_16:30.48,Ceratitiscapitata_6:30.48)_9:78.8632)_6:12.8679,Drosophilamelanogaster_13:122.211)_6:195.866,(Aedesaegypti_5:114.166,Anophelesgambiae_1:114.166)_3:203.912)_5	0.001	((0.0868941,0.00120035),(0.802061,0.79753),(0.83111,0.0939052),(0.79753,0.322132),(0.877824,0.0576182),(0.470718,0.121135),(0.000481094,0.0526063),(0.721092,0.0169604),(0.426257,0.794159),(0.183502,0.460351))
OG0000226	((((((Luciliacuprina_15:33.9059,Sarcophagabullata_1:33.9059)_5:27.7616,(Muscadomestica_5:35,Stomoxyscalcitrans_7:35)_5:26.6674)_4:26.1096,(Glossinafuscipes_1:74.0583,Melophagusovinus_0:74.0583)_2:13.7188)_3:21.5662,(Bactroceraoleae_18:30.48,Ceratitiscapitata_19:30.48)_16:78.8632)_3:12.8679,Drosophilamelanogaster_0:122.211)_3:195.866,(Aedesaegypti_0:114.166,Anophelesgambiae_0:114.166)_0:203.912)_2	0.001	((4.56331e-07,0.00120035),(0.22033,0.213736),(0.83111,0.0939052),(0.16487,0.221757),(0.489606,0.136402),(0.704007,8.23086e-07),(0.291879,0.133652),(0.637385,0.124944),(0.248398,0.625002),(0.5,0.5))
OG0000227	((((((Luciliacuprina_3:33.9059,Sarcophagabullata_3:33.9059)_3:27.7616,(Muscadomestica_8:35,Stomoxyscalcitrans_6:35)_6:26.6674)_5:26.1096,(Glossinafuscipes_9:74.0583,Melophagusovinus_5:74.0583)_6:13.7188)_6:21.5662,(Bactroceraoleae_8:30.48,Ceratitiscapitata_6:30.48)_7:78.8632)_6:12.8679,Drosophilamelanogaster_9:122.211)_6:195.866,(Aedesaegypti_6:114.166,Anophelesgambiae_2:114.166)_4:203.912)_5	0.672	((-,-),(-,-),(-,-),(-,-),(-,-),(-,-),(-,-),(-,-),(-,-),(-,-))
OG0000228	((((((Luciliacuprina_2:33.9059,Sarcophagabullata_7:33.9059)_5:27.7616,(Muscadomestica_5:35,Stomoxyscalcitrans_10:35)_6:26.6674)_6:26.1096,(Glossinafuscipes_11:74.0583,Melophagusovinus_1:74.0583)_6:13.7188)_6:21.5662,(Bactroceraoleae_11:30.48,Ceratitiscapitata_6:30.48)_8:78.8632)_6:12.8679,Drosophilamelanogaster_5:122.211)_6:195.866,(Aedesaegypti_6:114.166,Anophelesgambiae_1:114.166)_3:203.912)_5	0.003	((0.017373,0.0868941),(0.525806,0.81851),(0.579124,0.0129648),(0.81851,0.731645),(0.0232913,0.0072451),(0.793563,0.275516),(0.0766427,0.245139),(0.721092,0.921216),(0.426257,0.794159),(0.114533,0.460351))
OG0000229	((((((Luciliacuprina_2:33.9059,Sarcophagabullata_1:33.9059)_2:27.7616,(Muscadomestica_5:35,Stomoxyscalcitrans_7:35)_5:26.6674)_4:26.1096,(Glossinafuscipes_4:74.0583,Melophagusovinus_0:74.0583)_4:13.7188)_4:21.5662,(Bactroceraoleae_14:30.48,Ceratitiscapitata_9:30.48)_10:78.8632)_5:12.8679,Drosophilamelanogaster_8:122.211)_5:195.866,(Aedesaegypti_13:114.166,Anophelesgambiae_2:114.166)_6:203.912)_6	0.009	((0.710666,0.318394),(0.0456238,0.213736),(0.83111,0.0939052),(0.769761,0.679557),(0.877824,0.00731781),(0.428262,0.0167889),(0.0324784,0.648548),(0.697462,0.161676),(0.93696,0.696352),(0.0141353,0.134911))
OG0000230	((((((Luciliacuprina_15:33.9059,Sarcophagabullata_1:33.9059)_5:27.7616,(Muscadomestica_3:35,Stomoxyscalcitrans_4:35)_4:26.6674)_4:26.1096,(Glossinafuscipes_3:74.0583,Melophagusovinus_1:74.0583)_4:13.7188)_4:21.5662,(Bactroceraoleae_18:30.48,Ceratitiscapitata_6:30.48)_9:78.8632)_5:12.8679,Drosophilamelanogaster_7:122.211)_5:195.866,(Aedesaegypti_4:114.166,Anophelesgambiae_3:114.166)_4:203.912)_5	0.001	((4.56331e-07,0.00120035),(0.22033,0.769761),(0.490124,0.806712),(0.769761,0.679557),(0.638158,0.0576182),(0.428262,0.051543),(2.9463e-05,0.0526063),(0.697462,0.239445),(0.658121,0.931344),(0.701164,0.898187))
OG0000231	((((((Luciliacuprina_2:33.9059,Sarcophagabullata_2:33.9059)_2:27.7616,(Muscadomestica_4:35,Stomoxyscalcitrans_4:35)_4:26.6674)_4:26.1096,(Glossinafuscipes_4:74.0583,Melophagusovinus_1:74.0583)_4:13.7188)_4:21.5662,(Bactroceraoleae_10:30.48,Ceratitiscapitata_7:30.48)_8:78.8632)_5:12.8679,Drosophilamelanogaster_10:122.211)_5:195.866,(Aedesaegypti_20:114.166,Anophelesgambiae_1:114.166)_8:203.912)_7	0.023	((-,-),(-,-),(-,-),(-,-),(-,-),(-,-),(-,-),(-,-),(-,-),(-,-))
OG0000232	((((((Luciliacuprina_4:33.9059,Sarcophagabullata_2:33.9059)_4:27.7616,(Muscadomestica_7:35,Stomoxyscalcitrans_8:35)_6:26.6674)_5:26.1096,(Glossinafuscipes_6:74.0583,Melophagusovinus_2:74.0583)_5:13.7188)_5:21.5662,(Bactroceraoleae_12:30.48,Ceratitiscapitata_5:30.48)_8:78.8632)_6:12.8679,Drosophilamelanogaster_8:122.211)_6:195.866,(Aedesaegypti_7:114.166,Anophelesgambiae_4:114.166)_5:203.912)_6	0.116	((-,-),(-,-),(-,-),(-,-),(-,-),(-,-),(-,-),(-,-),(-,-),(-,-))
OG0000233	((((((Luciliacuprina_1:33.9059,Sarcophagabullata_1:33.9059)_1:27.7616,(Muscadomestica_2:35,Stomoxyscalcitrans_9:35)_4:26.6674)_4:26.1096,(Glossinafuscipes_11:74.0583,Melophagusovinus_1:74.0583)_5:13.7188)_5:21.5662,(Bactroceraoleae_11:30.48,Ceratitiscapitata_5:30.48)_7:78.8632)_6:12.8679,Drosophilamelanogaster_8:122.211)_6:195.866,(Aedesaegypti_13:114.166,Anophelesgambiae_3:114.166)_7:203.912)_7	0.001	((0.629158,0.629158),(0.00570396,0.769761),(0.137107,0.00131437),(0.476169,0.707777),(0.00674893,0.0270995),(0.470718,0.543528),(0.0131306,0.215676),(0.721092,0.28353),(0.942213,0.720954),(0.0359296,0.166942))
OG0000234	((((((Luciliacuprina_4:33.9059,Sarcophagabullata_3:33.9059)_4:27.7616,(Muscadomestica_6:35,Stomoxyscalcitrans_4:35)_5:26.6674)_5:26.1096,(Glossinafuscipes_12:74.0583,Melophagusovinus_4:74.0583)_6:13.7188)_6:21.5662,(Bactroceraoleae_14:30.48,Ceratitiscapitata_8:30.48)_10:78.8632)_6:12.8679,Drosophilamelanogaster_5:122.211)_6:195.866,(Aedesaegypti_4:114.166,Anophelesgambiae_1:114.166)_3:203.912)_5	0.141	((-,-),(-,-),(-,-),(-,-),(-,-),(-,-),(-,-),(-,-),(-,-),(-,-))
OG0000235	((((((Luciliacuprina_1:33.9059,Sarcophagabullata_1:33.9059)_1:27.7616,(Muscadomestica_1:35,Stomoxyscalcitrans_1:35)_1:26.6674)_1:26.1096,(Glossinafuscipes_11:74.0583,Melophagusovinus_1:74.0583)_3:13.7188)_3:21.5662,(Bactroceraoleae_1:30.48,Ceratitiscapitata_1:30.48)_1:78.8632)_3:12.8679,Drosophilamelanogaster_18:122.211)_4:195.866,(Aedesaegypti_27:114.166,Anophelesgambiae_2:114.166)_10:203.912)_7	0.007	((0.629158,0.629158),(0.609709,0.606319),(0.635319,0.635319),(0.0249969,0.646021),(0.000183839,0.216416),(0.704007,0.226895),(0.61962,0.61962),(0.260182,2.75895e-05),(0.610624,0.284631),(9.88575e-05,0.00564519))
OG0000236	((((((Luciliacuprina_8:33.9059,Sarcophagabullata_1:33.9059)_4:27.7616,(Muscadomestica_2:35,Stomoxyscalcitrans_6:35)_4:26.6674)_4:26.1096,(Glossinafuscipes_3:74.0583,Melophagusovinus_1:74.0583)_4:13.7188)_4:21.5662,(Bactroceraoleae_20:30.48,Ceratitiscapitata_6:30.48)_10:78.8632)_6:12.8679,Drosophilamelanogaster_13:122.211)_6:195.866,(Aedesaegypti_3:114.166,Anophelesgambiae_2:114.166)_3:203.912)_5	0.002	((0.0036145,0.00966916),(0.774631,0.769761),(0.137107,0.0686875),(0.769761,0.679557),(0.638158,0.0576182),(0.059762,0.0754466),(8.49029e-06,0.0174197),(0.721092,0.0169604),(0.426257,0.794159),(0.650103,0.880346))
OG0000237	((((((Luciliacuprina_2:33.9059,Sarcophagabullata_1:33.9059)_2:27.7616,(Muscadomestica_2:35,Stomoxyscalcitrans_3:35)_2:26.6674)_2:26.1096,(Glossinafuscipes_3:74.0583,Melophagusovinus_1:74.0583)_3:13.7188)_3:21.5662,(Bactroceraoleae_30:30.48,Ceratitiscapitata_4:30.48)_10:78.8632)_4:12.8679,Drosophilamelanogaster_6:122.211)_4:195.866,(Aedesaegypti_12:114.166,Anophelesgambiae_1:114.166)_5:203.912)_5	0.008	((0.710666,0.318394),(0.684753,0.680037),(0.718474,0.144092),(0.357831,0.646021),(0.855899,0.216416),(0.376523,0.00390315),(6.92484e-13,0.000374167),(0.669832,0.272886),(0.929958,0.66381),(0.00844359,0.0656492))
OG0000238	((((((Luciliacuprina_1:33.9059,Sarcophagabullata_1:33.9059)_1:27.7616,(Muscadomestica_1:35,Stomoxyscalcitrans_9:35)_3:26.6674)_3:26.1096,(Glossinafuscipes_3:74.0583,Melophagusovinus_1:74.0583)_3:13.7188)_3:21.5662,(Bactroceraoleae_10:30.48,Ceratitiscapitata_8:30.48)_8:78.8632)_5:12.8679,Drosophilamelanogaster_14:122.211)_5:195.866,(Aedesaegypti_11:114.166,Anophelesgambiae_6:114.166)_8:203.912)_7	0.006	((0.629158,0.629158),(0.0267861,0.732144),(0.0424466,7.84946e-05),(0.732144,0.646021),(0.855899,0.216416),(0.0440152,0.092012),(0.143048,0.860159),(0.697462,0.00254877),(0.827033,0.519693),(0.261742,0.66397))
OG0000239	((((((Luciliacuprina_1:33.9059,Sarcophagabullata_1:33.9059)_1:27.7616,(Muscadomestica_7:35,Stomoxyscalcitrans_5:35)_5:26.6674)_4:26.1096,(Glossinafuscipes_5:74.0583,Melophagusovinus_1:74.0583)_4:13.7188)_4:21.5662,(Bactroceraoleae_19:30.48,Ceratitiscapitata_8:30.48)_11:78.8632)_5:12.8679,Drosophilamelanogaster_5:122.211)_5:195.866,(Aedesaegypti_12:114.166,Anophelesgambiae_1:114.166)_5:203.912)_5	0.001	((0.629158,0.629158),(0.00570396,0.213736),(0.0939052,0.83111),(0.769761,0.679557),(0.435709,0.0576182),(0.428262,0.00794002),(0.000237331,0.12683),(0.697462,0.74369),(0.658121,0.66381),(0.00844359,0.0656492))
OG0000240	((((((Luciliacuprina_6:33.9059,Sarcophagabullata_1:33.9059)_5:27.7616,(Muscadomestica_6:35,Stomoxyscalcitrans_12:35)_7:26.6674)_6:26.1096,(Glossinafuscipes_8:74.0583,Melophagusovinus_1:74.0583)_6:13.7188)_6:21.5662,(Bactroceraoleae_10:30.48,Ceratitiscapitata_5:30.48)_7:78.8632)_6:12.8679,Drosophilamelanogaster_7:122.211)_6:195.866,(Aedesaegypti_8:114.166,Anophelesgambiae_1:114.166)_4:203.912)_5	0.001	((0.307015,0.00120035),(0.525806,0.297345),(0.609998,0.0044193),(0.81851,0.731645),(0.263442,0.0072451),(0.793563,0.543528),(0.0601319,0.215676),(0.721092,0.491092),(0.426257,0.931344),(0.0634759,0.172611))
OG0000241	((((((Luciliacuprina_6:33.9059,Sarcophagabullata_2:33.9059)_4:27.7616,(Muscadomestica_1:35,Stomoxyscalcitrans_6:35)_4:26.6674)_4:26.1096,(Glossinafuscipes_5:74.0583,Melophagusovinus_1:74.0583)_4:13.7188)_4:21.5662,(Bactroceraoleae_7:30.48,Ceratitiscapitata_10:30.48)_8:78.8632)_6:12.8679,Drosophilamelanogaster_16:122.211)_6:195.866,(Aedesaegypti_9:114.166,Anophelesgambiae_1:114.166)_4:203.912)_5	0.002	((0.0633265,0.127897),(0.774631,0.769761),(0.0112249,0.0686875),(0.769761,0.679557),(0.435709,0.0576182),(0.059762,0.275516),(0.607179,0.143048),(0.721092,0.00200633),(0.426257,0.931344),(0.0235664,0.172611))
OG0000242	((((((Luciliacuprina_9:33.9059,Sarcophagabullata_1:33.9059)_4:27.7616,(Muscadomestica_1:35,Stomoxyscalcitrans_8:35)_4:26.6674)_4:26.1096,(Glossinafuscipes_6:74.0583,Melophagusovinus_1:74.0583)_4:13.7188)_4:21.5662,(Bactroceraoleae_20:30.48,Ceratitiscapitata_5:30.48)_9:78.8632)_5:12.8679,Drosophilamelanogaster_7:122.211)_5:195.866,(Aedesaegypti_4:114.166,Anophelesgambiae_2:114.166)_3:203.912)_4	0.002	((0.00106628,0.00966916),(0.774631,0.769761),(0.0112249,0.00427913),(0.769761,0.679557),(0.169934,0.0576182),(0.428262,0.051543),(1.32649e-06,0.0129959),(0.697462,0.239445),(0.363812,0.921536),(0.304827,0.880346))
OG0000243	((((((Luciliacuprina_1:33.9059,Sarcophagabullata_1:33.9059)_1:27.7616,(Muscadomestica_2:35,Stomoxyscalcitrans_1:35)_2:26.6674)_2:26.1096,(Glossinafuscipes_1:74.0583,Melophagusovinus_2:74.0583)_2:13.7188)_2:21.5662,(Bactroceraoleae_22:30.48,Ceratitiscapitata_1:30.48)_8:78.8632)_5:12.8679,Drosophilamelanogaster_16:122.211)_5:195.866,(Aedesaegypti_16:114.166,Anophelesgambiae_1:114.166)_6:203.912)_6	0.006	((0.629158,0.629158),(0.278572,0.680037),(0.718474,0.330481),(0.680037,0.605969),(0.489606,0.816417),(0.00551367,0.092012),(3.18233e-09,5.31476e-06),(0.697462,0.000594838),(0.93696,0.696352),(0.00152645,0.0391206))
OG0000244	((((((Luciliacuprina_4:33.9059,Sarcophagabullata_3:33.9059)_4:27.7616,(Muscadomestica_6:35,Stomoxyscalcitrans_5:35)_5:26.6674)_4:26.1096,(Glossinafuscipes_3:74.0583,Melophagusovinus_2:74.0583)_4:13.7188)_4:21.5662,(Bactroceraoleae_22:30.48,Ceratitiscapitata_4:30.48)_9:78.8632)_5:12.8679,Drosophilamelanogaster_7:122.211)_5:195.866,(Aedesaegypti_6:114.166,Anophelesgambiae_2:114.166)_4:203.912)_5	0.006	((0.799696,0.477241),(0.774631,0.213736),(0.319774,0.83111),(0.769761,0.679557),(0.638158,0.283849),(0.428262,0.051543),(4.41369e-08,0.00279706),(0.697462,0.239445),(0.658121,0.931344),(0.25745,0.527122))
OG0000245	((((((Luciliacuprina_5:33.9059,Sarcophagabullata_2:33.9059)_4:27.7616,(Muscadomestica_10:35,Stomoxyscalcitrans_5:35)_6:26.6674)_5:26.1096,(Glossinafuscipes_5:74.0583,Melophagusovinus_1:74.0583)_5:13.7188)_5:21.5662,(Bactroceraoleae_7:30.48,Ceratitiscapitata_5:30.48)_6:78.8632)_6:12.8679,Drosophilamelanogaster_13:122.211)_6:195.866,(Aedesaegypti_7:114.166,Anophelesgambiae_4:114.166)_5:203.912)_6	0.084	((-,-),(-,-),(-,-),(-,-),(-,-),(-,-),(-,-),(-,-),(-,-),(-,-))
OG0000246	((((((Luciliacuprina_5:33.9059,Sarcophagabullata_1:33.9059)_3:27.7616,(Muscadomestica_7:35,Stomoxyscalcitrans_1:35)_3:26.6674)_3:26.1096,(Glossinafuscipes_3:74.0583,Melophagusovinus_1:74.0583)_3:13.7188)_3:21.5662,(Bactroceraoleae_19:30.48,Ceratitiscapitata_13:30.48)_14:78.8632)_5:12.8679,Drosophilamelanogaster_6:122.211)_5:195.866,(Aedesaegypti_7:114.166,Anophelesgambiae_1:114.166)_4:203.912)_5	0.001	((0.0845739,0.0383342),(0.737171,0.732144),(0.00205602,0.0424466),(0.732144,0.646021),(0.855899,0.216416),(0.0440152,0.00037685),(0.0218525,0.703209),(0.697462,0.446554),(0.658121,0.931344),(0.106899,0.172611))
OG0000247	((((((Luciliacuprina_7:33.9059,Sarcophagabullata_1:33.9059)_5:27.7616,(Muscadomestica_1:35,Stomoxyscalcitrans_9:35)_5:26.6674)_5:26.1096,(Glossinafuscipes_8:74.0583,Melophagusovinus_2:74.0583)_5:13.7188)_5:21.5662,(Bactroceraoleae_6:30.48,Ceratitiscapitata_8:30.48)_7:78.8632)_6:12.8679,Drosophilamelanogaster_12:122.211)_6:195.866,(Aedesaegypti_9:114.166,Anophelesgambiae_1:114.166)_4:203.912)_5	0.001	((0.0868941,0.00120035),(0.802061,0.79753),(0.001481,0.00787925),(0.79753,0.707777),(0.0854626,0.140811),(0.470718,0.543528),(0.580472,0.364818),(0.721092,0.0288588),(0.426257,0.931344),(0.0235664,0.172611))
OG0000248	((((((Luciliacuprina_2:33.9059,Sarcophagabullata_4:33.9059)_4:27.7616,(Muscadomestica_6:35,Stomoxyscalcitrans_5:35)_5:26.6674)_5:26.1096,(Glossinafuscipes_11:74.0583,Melophagusovinus_4:74.0583)_6:13.7188)_6:21.5662,(Bactroceraoleae_20:30.48,Ceratitiscapitata_1:30.48)_8:78.8632)_6:12.8679,Drosophilamelanogaster_6:122.211)_6:195.866,(Aedesaegypti_3:114.166,Anophelesgambiae_2:114.166)_3:203.912)_5	0.002	((0.127897,0.799696),(0.484523,0.79753),(0.319774,0.83111),(0.517717,0.731645),(0.0232913,0.384685),(0.793563,0.275516),(1.58091e-07,5.31476e-06),(0.721092,0.767778),(0.426257,0.794159),(0.650103,0.880346))
OG0000249	((((((Luciliacuprina_2:33.9059,Sarcophagabullata_2:33.9059)_2:27.7616,(Muscadomestica_6:35,Stomoxyscalcitrans_8:35)_6:26.6674)_4:26.1096,(Glossinafuscipes_5:74.0583,Melophagusovinus_0:74.0583)_4:13.7188)_4:21.5662,(Bactroceraoleae_18:30.48,Ceratitiscapitata_5:30.48)_9:78.8632)_6:12.8679,Drosophilamelanogaster_12:122.211)_6:195.866,(Aedesaegypti_5:114.166,Anophelesgambiae_1:114.166)_3:203.912)_5	0.001	((0.710666,0.710666),(0.0456238,0.0926386),(0.848742,0.119831),(0.769761,0.679557),(0.435709,0.00731781),(0.059762,0.121135),(2.9463e-05,0.0129959),(0.721092,0.0288588),(0.426257,0.794159),(0.183502,0.460351))
OG0000250	((((((Luciliacuprina_2:33.9059,Sarcophagabullata_3:33.9059)_3:27.7616,(Muscadomestica_3:35,Stomoxyscalcitrans_9:35)_4:26.6674)_3:26.1096,(Glossinafuscipes_2:74.0583,Melophagusovinus_1:74.0583)_3:13.7188)_3:21.5662,(Bactroceraoleae_9:30.48,Ceratitiscapitata_3:30.48)_5:78.8632)_4:12.8679,Drosophilamelanogaster_13:122.211)_4:195.866,(Aedesaegypti_17:114.166,Anophelesgambiae_2:114.166)_7:203.912)_6	0.001	((0.410106,0.763801),(0.737171,0.16487),(0.490124,0.00131437),(0.732144,0.646021),(0.580739,0.216416),(0.376523,0.447948),(0.00511692,0.149703),(0.669832,0.00147975),(0.811408,0.481765),(0.00305974,0.0557631))
OG0000251	((((((Luciliacuprina_5:33.9059,Sarcophagabullata_5:33.9059)_5:27.7616,(Muscadomestica_9:35,Stomoxyscalcitrans_13:35)_9:26.6674)_6:26.1096,(Glossinafuscipes_1:74.0583,Melophagusovinus_3:74.0583)_4:13.7188)_5:21.5662,(Bactroceraoleae_5:30.48,Ceratitiscapitata_7:30.48)_6:78.8632)_5:12.8679,Drosophilamelanogaster_4:122.211)_5:195.866,(Aedesaegypti_6:114.166,Anophelesgambiae_6:114.166)_6:203.912)_6	0.315	((-,-),(-,-),(-,-),(-,-),(-,-),(-,-),(-,-),(-,-),(-,-),(-,-))
OG0000252	((((((Luciliacuprina_1:33.9059,Sarcophagabullata_0:33.9059)_1:27.7616,(Muscadomestica_11:35,Stomoxyscalcitrans_6:35)_6:26.6674)_2:26.1096,(Glossinafuscipes_2:74.0583,Melophagusovinus_1:74.0583)_2:13.7188)_2:21.5662,(Bactroceraoleae_2:30.48,Ceratitiscapitata_2:30.48)_2:78.8632)_2:12.8679,Drosophilamelanogaster_3:122.211)_2:195.866,(Aedesaegypti_31:114.166,Anophelesgambiae_4:114.166)_12:203.912)_6	0.011	((-,-),(-,-),(-,-),(-,-),(-,-),(-,-),(-,-),(-,-),(-,-),(-,-))
OG0000253	((((((Luciliacuprina_5:33.9059,Sarcophagabullata_1:33.9059)_4:27.7616,(Muscadomestica_5:35,Stomoxyscalcitrans_8:35)_6:26.6674)_5:26.1096,(Glossinafuscipes_7:74.0583,Melophagusovinus_1:74.0583)_5:13.7188)_5:21.5662,(Bactroceraoleae_13:30.48,Ceratitiscapitata_4:30.48)_7:78.8632)_6:12.8679,Drosophilamelanogaster_12:122.211)_6:195.866,(Aedesaegypti_6:114.166,Anophelesgambiae_1:114.166)_3:203.912)_5	0.001	((0.257663,0.00966916),(0.484523,0.257858),(0.579124,0.119831),(0.79753,0.707777),(0.219365,0.0270995),(0.470718,0.543528),(0.000978381,0.0310736),(0.721092,0.0288588),(0.426257,0.794159),(0.114533,0.460351))
OG0000254	((((((Luciliacuprina_2:33.9059,Sarcophagabullata_2:33.9059)_2:27.7616,(Muscadomestica_7:35,Stomoxyscalcitrans_6:35)_6:26.6674)_4:26.1096,(Glossinafuscipes_4:74.0583,Melophagusovinus_1:74.0583)_4:13.7188)_4:21.5662,(Bactroceraoleae_17:30.48,Ceratitiscapitata_6:30.48)_9:78.8632)_6:12.8679,Drosophilamelanogaster_12:122.211)_6:195.866,(Aedesaegypti_5:114.166,Anophelesgambiae_1:114.166)_3:203.912)_5	0.003	((0.710666,0.710666),(0.0456238,0.0926386),(0.363052,0.848742),(0.769761,0.679557),(0.877824,0.0576182),(0.059762,0.121135),(8.65941e-05,0.0526063),(0.721092,0.0288588),(0.426257,0.794159),(0.183502,0.460351))
OG0000255	((((((Luciliacuprina_12:33.9059,Sarcophagabullata_1:33.9059)_4:27.7616,(Muscadomestica_6:35,Stomoxyscalcitrans_3:35)_4:26.6674)_4:26.1096,(Glossinafuscipes_5:74.0583,Melophagusovinus_0:74.0583)_4:13.7188)_4:21.5662,(Bactroceraoleae_2:30.48,Ceratitiscapitata_2:30.48)_2:78.8632)_4:12.8679,Drosophilamelanogaster_6:122.211)_4:195.866,(Aedesaegypti_23:114.166,Anophelesgambiae_3:114.166)_10:203.912)_7	0.006	((5.1553e-06,0.00966916),(0.774631,0.769761),(0.0686875,0.490124),(0.769761,0.679557),(0.435709,0.00731781),(0.74168,0.295663),(0.6982,0.6982),(0.669832,0.272886),(0.610624,0.284631),(0.00135386,0.0194963))
OG0000256	((((((Luciliacuprina_5:33.9059,Sarcophagabullata_1:33.9059)_4:27.7616,(Muscadomestica_12:35,Stomoxyscalcitrans_12:35)_10:26.6674)_6:26.1096,(Glossinafuscipes_8:74.0583,Melophagusovinus_1:74.0583)_5:13.7188)_5:21.5662,(Bactroceraoleae_4:30.48,Ceratitiscapitata_3:30.48)_4:78.8632)_5:12.8679,Drosophilamelanogaster_9:122.211)_5:195.866,(Aedesaegypti_5:114.166,Anophelesgambiae_3:114.166)_4:203.912)_5	0.012	((-,-),(-,-),(-,-),(-,-),(-,-),(-,-),(-,-),(-,-),(-,-),(-,-))
OG0000257	((((((Luciliacuprina_4:33.9059,Sarcophagabullata_3:33.9059)_4:27.7616,(Muscadomestica_4:35,Stomoxyscalcitrans_6:35)_5:26.6674)_5:26.1096,(Glossinafuscipes_4:74.0583,Melophagusovinus_4:74.0583)_5:13.7188)_5:21.5662,(Bactroceraoleae_5:30.48,Ceratitiscapitata_16:30.48)_9:78.8632)_6:12.8679,Drosophilamelanogaster_8:122.211)_6:195.866,(Aedesaegypti_6:114.166,Anophelesgambiae_3:114.166)_5:203.912)_6	0.067	((-,-),(-,-),(-,-),(-,-),(-,-),(-,-),(-,-),(-,-),(-,-),(-,-))
OG0000258	((((((Luciliacuprina_1:33.9059,Sarcophagabullata_1:33.9059)_1:27.7616,(Muscadomestica_10:35,Stomoxyscalcitrans_5:35)_6:26.6674)_4:26.1096,(Glossinafuscipes_8:74.0583,Melophagusovinus_1:74.0583)_5:13.7188)_5:21.5662,(Bactroceraoleae_10:30.48,Ceratitiscapitata_17:30.48)_12:78.8632)_6:12.8679,Drosophilamelanogaster_7:122.211)_6:195.866,(Aedesaegypti_3:114.166,Anophelesgambiae_0:114.166)_2:203.912)_4	0.001	((0.629158,0.629158),(0.00570396,0.0926386),(0.0129648,0.579124),(0.476169,0.707777),(0.0854626,0.0270995),(0.470718,0.0147761),(0.341124,0.0142328),(0.721092,0.491092),(0.266103,0.764812),(0.349258,0.205542))
OG0000259	((((((Luciliacuprina_3:33.9059,Sarcophagabullata_2:33.9059)_3:27.7616,(Muscadomestica_3:35,Stomoxyscalcitrans_6:35)_4:26.6674)_4:26.1096,(Glossinafuscipes_3:74.0583,Melophagusovinus_2:74.0583)_4:13.7188)_4:21.5662,(Bactroceraoleae_17:30.48,Ceratitiscapitata_4:30.48)_8:78.8632)_6:12.8679,Drosophilamelanogaster_15:122.211)_6:195.866,(Aedesaegypti_4:114.166,Anophelesgambiae_4:114.166)_4:203.912)_5	0.002	((0.763801,0.410106),(0.432635,0.769761),(0.490124,0.0686875),(0.769761,0.679557),(0.638158,0.283849),(0.059762,0.275516),(1.3568e-05,0.0092092),(0.721092,0.00393688),(0.426257,0.931344),(0.701164,0.701164))
OG0000260	((((((Luciliacuprina_5:33.9059,Sarcophagabullata_1:33.9059)_4:27.7616,(Muscadomestica_9:35,Stomoxyscalcitrans_17:35)_9:26.6674)_5:26.1096,(Glossinafuscipes_3:74.0583,Melophagusovinus_1:74.0583)_4:13.7188)_5:21.5662,(Bactroceraoleae_7:30.48,Ceratitiscapitata_8:30.48)_7:78.8632)_5:12.8679,Drosophilamelanogaster_12:122.211)_5:195.866,(Aedesaegypti_0:114.166,Anophelesgambiae_0:114.166)_0:203.912)_2	0.001	((0.257663,0.00966916),(0.484523,0.00336552),(0.88062,0.000196103),(0.79753,0.322132),(0.638158,0.0576182),(0.77077,0.23055),(0.848565,0.364818),(0.697462,0.0101469),(0.0823062,0.625002),(0.5,0.5))
OG0000261	((((((Luciliacuprina_1:33.9059,Sarcophagabullata_1:33.9059)_1:27.7616,(Muscadomestica_4:35,Stomoxyscalcitrans_5:35)_4:26.6674)_3:26.1096,(Glossinafuscipes_4:74.0583,Melophagusovinus_1:74.0583)_4:13.7188)_4:21.5662,(Bactroceraoleae_11:30.48,Ceratitiscapitata_9:30.48)_9:78.8632)_6:12.8679,Drosophilamelanogaster_16:122.211)_6:195.866,(Aedesaegypti_6:114.166,Anophelesgambiae_4:114.166)_5:203.912)_6	0.129	((-,-),(-,-),(-,-),(-,-),(-,-),(-,-),(-,-),(-,-),(-,-),(-,-))
OG0000262	((((((Luciliacuprina_6:33.9059,Sarcophagabullata_1:33.9059)_5:27.7616,(Muscadomestica_10:35,Stomoxyscalcitrans_12:35)_9:26.6674)_6:26.1096,(Glossinafuscipes_3:74.0583,Melophagusovinus_0:74.0583)_4:13.7188)_5:21.5662,(Bactroceraoleae_11:30.48,Ceratitiscapitata_5:30.48)_7:78.8632)_5:12.8679,Drosophilamelanogaster_6:122.211)_5:195.866,(Aedesaegypti_4:114.166,Anophelesgambiae_4:114.166)_4:203.912)_5	0.002	((0.307015,0.00120035),(0.525806,0.033423),(0.460141,0.118401),(0.257858,0.322132),(0.638158,0.00731781),(0.77077,0.23055),(0.0131306,0.215676),(0.697462,0.446554),(0.658121,0.931344),(0.701164,0.701164))
OG0000263	((((((Luciliacuprina_1:33.9059,Sarcophagabullata_1:33.9059)_1:27.7616,(Muscadomestica_11:35,Stomoxyscalcitrans_1:35)_3:26.6674)_2:26.1096,(Glossinafuscipes_1:74.0583,Melophagusovinus_1:74.0583)_2:13.7188)_2:21.5662,(Bactroceraoleae_13:30.48,Ceratitiscapitata_10:30.48)_10:78.8632)_4:12.8679,Drosophilamelanogaster_7:122.211)_4:195.866,(Aedesaegypti_15:114.166,Anophelesgambiae_1:114.166)_6:203.912)_5	0.001	((0.629158,0.629158),(0.278572,0.111683),(2.6263e-06,0.0424466),(0.680037,0.605969),(0.489606,0.489606),(0.0294563,0.00390315),(0.110475,0.877159),(0.669832,0.116006),(0.929958,0.433482),(0.0051971,0.0391206))
OG0000264	((((((Luciliacuprina_2:33.9059,Sarcophagabullata_1:33.9059)_2:27.7616,(Muscadomestica_2:35,Stomoxyscalcitrans_2:35)_2:26.6674)_2:26.1096,(Glossinafuscipes_4:74.0583,Melophagusovinus_1:74.0583)_3:13.7188)_3:21.5662,(Bactroceraoleae_19:30.48,Ceratitiscapitata_10:30.48)_12:78.8632)_5:12.8679,Drosophilamelanogaster_11:122.211)_5:195.866,(Aedesaegypti_9:114.166,Anophelesgambiae_1:114.166)_4:203.912)_5	0.011	((-,-),(-,-),(-,-),(-,-),(-,-),(-,-),(-,-),(-,-),(-,-),(-,-))
OG0000265	((((((Luciliacuprina_1:33.9059,Sarcophagabullata_1:33.9059)_1:27.7616,(Muscadomestica_5:35,Stomoxyscalcitrans_8:35)_5:26.6674)_4:26.1096,(Glossinafuscipes_8:74.0583,Melophagusovinus_1:74.0583)_5:13.7188)_5:21.5662,(Bactroceraoleae_11:30.48,Ceratitiscapitata_6:30.48)_8:78.8632)_6:12.8679,Drosophilamelanogaster_14:122.211)_6:195.866,(Aedesaegypti_6:114.166,Anophelesgambiae_1:114.166)_3:203.912)_5	0.006	((0.629158,0.629158),(0.00570396,0.213736),(0.83111,0.0412762),(0.476169,0.707777),(0.0854626,0.0270995),(0.470718,0.275516),(0.0766427,0.245139),(0.721092,0.0102826),(0.426257,0.794159),(0.114533,0.460351))
OG0000266	((((((Luciliacuprina_9:33.9059,Sarcophagabullata_5:33.9059)_6:27.7616,(Muscadomestica_4:35,Stomoxyscalcitrans_4:35)_4:26.6674)_5:26.1096,(Glossinafuscipes_10:74.0583,Melophagusovinus_1:74.0583)_5:13.7188)_5:21.5662,(Bactroceraoleae_0:30.48,Ceratitiscapitata_7:30.48)_4:78.8632)_5:12.8679,Drosophilamelanogaster_17:122.211)_5:195.866,(Aedesaegypti_1:114.166,Anophelesgambiae_4:114.166)_3:203.912)_4	0.001	((0.0533122,0.567417),(0.265337,0.476169),(0.806712,0.806712),(0.79753,0.707777),(0.0147604,0.0270995),(0.77077,0.685929),(0.000288314,0.0181716),(0.697462,0.000281),(0.363812,0.921536),(0.460351,0.304827))
OG0000267	((((((Luciliacuprina_6:33.9059,Sarcophagabullata_1:33.9059)_4:27.7616,(Muscadomestica_12:35,Stomoxyscalcitrans_7:35)_7:26.6674)_5:26.1096,(Glossinafuscipes_4:74.0583,Melophagusovinus_1:74.0583)_4:13.7188)_5:21.5662,(Bactroceraoleae_12:30.48,Ceratitiscapitata_5:30.48)_7:78.8632)_5:12.8679,Drosophilamelanogaster_6:122.211)_5:195.866,(Aedesaegypti_7:114.166,Anophelesgambiae_1:114.166)_4:203.912)_5	0.001	((0.0633265,0.00966916),(0.484523,0.0624929),(0.0044193,0.861997),(0.79753,0.322132),(0.877824,0.0576182),(0.77077,0.23055),(0.00265811,0.215676),(0.697462,0.446554),(0.658121,0.931344),(0.106899,0.172611))
OG0000268	((((((Luciliacuprina_3:33.9059,Sarcophagabullata_3:33.9059)_3:27.7616,(Muscadomestica_8:35,Stomoxyscalcitrans_4:35)_5:26.6674)_5:26.1096,(Glossinafuscipes_15:74.0583,Melophagusovinus_1:74.0583)_5:13.7188)_5:21.5662,(Bactroceraoleae_18:30.48,Ceratitiscapitata_5:30.48)_9:78.8632)_5:12.8679,Drosophilamelanogaster_5:122.211)_5:195.866,(Aedesaegypti_0:114.166,Anophelesgambiae_0:114.166)_0:203.912)_2	0.001	((0.763801,0.763801),(0.13235,0.79753),(0.0412762,0.540314),(0.79753,0.707777),(0.000103985,0.0270995),(0.77077,0.051543),(2.9463e-05,0.0129959),(0.697462,0.74369),(0.0823062,0.625002),(0.5,0.5))
OG0000269	((((((Luciliacuprina_2:33.9059,Sarcophagabullata_3:33.9059)_3:27.7616,(Muscadomestica_2:35,Stomoxyscalcitrans_4:35)_3:26.6674)_3:26.1096,(Glossinafuscipes_4:74.0583,Melophagusovinus_2:74.0583)_4:13.7188)_4:21.5662,(Bactroceraoleae_23:30.48,Ceratitiscapitata_6:30.48)_10:78.8632)_5:12.8679,Drosophilamelanogaster_6:122.211)_5:195.866,(Aedesaegypti_7:114.166,Anophelesgambiae_2:114.166)_4:203.912)_5	0.006	((0.410106,0.763801),(0.737171,0.732144),(0.423115,0.210758),(0.424185,0.679557),(0.877824,0.283849),(0.428262,0.0167889),(1.38432e-07,0.0174197),(0.697462,0.446554),(0.658121,0.931344),(0.106899,0.527122))
OG0000270	((((((Luciliacuprina_9:33.9059,Sarcophagabullata_7:33.9059)_8:27.7616,(Muscadomestica_8:35,Stomoxyscalcitrans_12:35)_9:26.6674)_8:26.1096,(Glossinafuscipes_18:74.0583,Melophagusovinus_1:74.0583)_6:13.7188)_6:21.5662,(Bactroceraoleae_0:30.48,Ceratitiscapitata_0:30.48)_0:78.8632)_4:12.8679,Drosophilamelanogaster_2:122.211)_4:195.866,(Aedesaegypti_2:114.166,Anophelesgambiae_2:114.166)_2:203.912)_3	0.001	((0.418737,0.624698),(0.851014,0.363924),(0.65614,0.118401),(0.0812393,0.731645),(2.62566e-05,0.0072451),(0.0677932,0.0085643),(0.5,0.5),(0.669832,0.538875),(0.399719,0.905843),(0.566941,0.566941))
OG0000271	((((((Luciliacuprina_1:33.9059,Sarcophagabullata_3:33.9059)_3:27.7616,(Muscadomestica_12:35,Stomoxyscalcitrans_1:35)_4:26.6674)_4:26.1096,(Glossinafuscipes_27:74.0583,Melophagusovinus_1:74.0583)_5:13.7188)_5:21.5662,(Bactroceraoleae_4:30.48,Ceratitiscapitata_1:30.48)_3:78.8632)_5:12.8679,Drosophilamelanogaster_9:122.211)_5:195.866,(Aedesaegypti_1:114.166,Anophelesgambiae_1:114.166)_1:203.912)_3	0.007	((0.0383342,0.763801),(0.432635,0.769761),(7.39178e-06,0.0112249),(0.476169,0.707777),(1.5401e-10,0.0270995),(0.77077,0.35148),(0.185898,0.0323979),(0.697462,0.0738214),(0.182054,0.71794),(0.793677,0.793677))
OG0000272	((((((Luciliacuprina_5:33.9059,Sarcophagabullata_1:33.9059)_4:27.7616,(Muscadomestica_4:35,Stomoxyscalcitrans_9:35)_5:26.6674)_4:26.1096,(Glossinafuscipes_5:74.0583,Melophagusovinus_0:74.0583)_4:13.7188)_4:21.5662,(Bactroceraoleae_25:30.48,Ceratitiscapitata_9:30.48)_12:78.8632)_4:12.8679,Drosophilamelanogaster_2:122.211)_4:195.866,(Aedesaegypti_1:114.166,Anophelesgambiae_0:114.166)_1:203.912)_3	0.006	((0.257663,0.00966916),(0.774631,0.213736),(0.540314,0.00787925),(0.769761,0.679557),(0.435709,0.00731781),(0.74168,0.000530945),(2.6412e-07,0.142528),(0.669832,0.538875),(0.399719,0.71794),(0.793677,0.408542))
OG0000273	((((((Luciliacuprina_1:33.9059,Sarcophagabullata_1:33.9059)_1:27.7616,(Muscadomestica_9:35,Stomoxyscalcitrans_5:35)_5:26.6674)_4:26.1096,(Glossinafuscipes_9:74.0583,Melophagusovinus_0:74.0583)_5:13.7188)_5:21.5662,(Bactroceraoleae_11:30.48,Ceratitiscapitata_13:30.48)_11:78.8632)_6:12.8679,Drosophilamelanogaster_6:122.211)_6:195.866,(Aedesaegypti_1:114.166,Anophelesgambiae_5:114.166)_3:203.912)_5	0.004	((0.629158,0.629158),(0.00570396,0.213736),(0.00787925,0.83111),(0.476169,0.707777),(0.0464584,0.00181981),(0.470718,0.0263596),(0.883607,0.205666),(0.721092,0.767778),(0.426257,0.794159),(0.460351,0.183502))
OG0000274	((((((Luciliacuprina_4:33.9059,Sarcophagabullata_2:33.9059)_3:27.7616,(Muscadomestica_3:35,Stomoxyscalcitrans_2:35)_3:26.6674)_3:26.1096,(Glossinafuscipes_5:74.0583,Melophagusovinus_1:74.0583)_3:13.7188)_3:21.5662,(Bactroceraoleae_15:30.48,Ceratitiscapitata_11:30.48)_11:78.8632)_4:12.8679,Drosophilamelanogaster_2:122.211)_4:195.866,(Aedesaegypti_15:114.166,Anophelesgambiae_1:114.166)_6:203.912)_5	0.015	((-,-),(-,-),(-,-),(-,-),(-,-),(-,-),(-,-),(-,-),(-,-),(-,-))
OG0000275	((((((Luciliacuprina_6:33.9059,Sarcophagabullata_1:33.9059)_4:27.7616,(Muscadomestica_1:35,Stomoxyscalcitrans_16:35)_5:26.6674)_5:26.1096,(Glossinafuscipes_12:74.0583,Melophagusovinus_1:74.0583)_5:13.7188)_5:21.5662,(Bactroceraoleae_8:30.48,Ceratitiscapitata_5:30.48)_6:78.8632)_5:12.8679,Drosophilamelanogaster_5:122.211)_5:195.866,(Aedesaegypti_5:114.166,Anophelesgambiae_1:114.166)_3:203.912)_4	0.001	((0.0633265,0.00966916),(0.484523,0.79753),(0.001481,1.40147e-07),(0.79753,0.707777),(0.00342886,0.0270995),(0.77077,0.502236),(0.098455,0.547965),(0.697462,0.74369),(0.363812,0.921536),(0.183502,0.460351))
OG0000276	((((((Luciliacuprina_2:33.9059,Sarcophagabullata_1:33.9059)_2:27.7616,(Muscadomestica_9:35,Stomoxyscalcitrans_8:35)_7:26.6674)_5:26.1096,(Glossinafuscipes_14:74.0583,Melophagusovinus_3:74.0583)_5:13.7188)_5:21.5662,(Bactroceraoleae_13:30.48,Ceratitiscapitata_2:30.48)_6:78.8632)_5:12.8679,Drosophilamelanogaster_5:122.211)_5:195.866,(Aedesaegypti_3:114.166,Anophelesgambiae_1:114.166)_2:203.912)_4	0.001	((0.710666,0.318394),(0.0106234,0.0624929),(0.145598,0.400211),(0.79753,0.707777),(0.000290788,0.339184),(0.77077,0.502236),(7.42531e-05,0.00371874),(0.697462,0.74369),(0.363812,0.764812),(0.349258,0.852428))
OG0000277	((((((Luciliacuprina_3:33.9059,Sarcophagabullata_3:33.9059)_3:27.7616,(Muscadomestica_7:35,Stomoxyscalcitrans_4:35)_5:26.6674)_4:26.1096,(Glossinafuscipes_6:74.0583,Melophagusovinus_2:74.0583)_4:13.7188)_4:21.5662,(Bactroceraoleae_4:30.48,Ceratitiscapitata_4:30.48)_4:78.8632)_4:12.8679,Drosophilamelanogaster_7:122.211)_4:195.866,(Aedesaegypti_18:114.166,Anophelesgambiae_3:114.166)_8:203.912)_6	0.369	((-,-),(-,-),(-,-),(-,-),(-,-),(-,-),(-,-),(-,-),(-,-),(-,-))
OG0000278	((((((Luciliacuprina_4:33.9059,Sarcophagabullata_1:33.9059)_3:27.7616,(Muscadomestica_3:35,Stomoxyscalcitrans_7:35)_4:26.6674)_4:26.1096,(Glossinafuscipes_2:74.0583,Melophagusovinus_2:74.0583)_3:13.7188)_4:21.5662,(Bactroceraoleae_13:30.48,Ceratitiscapitata_7:30.48)_9:78.8632)_6:12.8679,Drosophilamelanogaster_12:122.211)_6:195.866,(Aedesaegypti_9:114.166,Anophelesgambiae_1:114.166)_4:203.912)_5	0.009	((0.200997,0.0383342),(0.432635,0.769761),(0.490124,0.0253494),(0.769761,0.275591),(0.580739,0.580739),(0.059762,0.121135),(0.0252075,0.272257),(0.721092,0.0288588),(0.426257,0.931344),(0.0235664,0.172611))
OG0000279	((((((Luciliacuprina_4:33.9059,Sarcophagabullata_3:33.9059)_4:27.7616,(Muscadomestica_5:35,Stomoxyscalcitrans_8:35)_6:26.6674)_5:26.1096,(Glossinafuscipes_12:74.0583,Melophagusovinus_3:74.0583)_6:13.7188)_6:21.5662,(Bactroceraoleae_7:30.48,Ceratitiscapitata_6:30.48)_6:78.8632)_6:12.8679,Drosophilamelanogaster_8:122.211)_6:195.866,(Aedesaegypti_4:114.166,Anophelesgambiae_1:114.166)_3:203.912)_5	0.334	((-,-),(-,-),(-,-),(-,-),(-,-),(-,-),(-,-),(-,-),(-,-),(-,-))
OG0000280	((((((Luciliacuprina_3:33.9059,Sarcophagabullata_1:33.9059)_3:27.7616,(Muscadomestica_5:35,Stomoxyscalcitrans_18:35)_8:26.6674)_6:26.1096,(Glossinafuscipes_10:74.0583,Melophagusovinus_4:74.0583)_6:13.7188)_6:21.5662,(Bactroceraoleae_4:30.48,Ceratitiscapitata_6:30.48)_5:78.8632)_6:12.8679,Drosophilamelanogaster_10:122.211)_6:195.866,(Aedesaegypti_0:114.166,Anophelesgambiae_0:114.166)_0:203.912)_3	0.001	((0.763801,0.0383342),(0.0170084,0.0812393),(0.0560703,6.57872e-06),(0.81851,0.731645),(0.0685961,0.384685),(0.793563,0.904729),(0.507559,0.286839),(0.721092,0.100237),(0.113158,0.405438),(0.5,0.5))
OG0000281	((((((Luciliacuprina_1:33.9059,Sarcophagabullata_1:33.9059)_2:27.7616,(Muscadomestica_8:35,Stomoxyscalcitrans_10:35)_7:26.6674)_5:26.1096,(Glossinafuscipes_8:74.0583,Melophagusovinus_1:74.0583)_5:13.7188)_5:21.5662,(Bactroceraoleae_1:30.48,Ceratitiscapitata_10:30.48)_5:78.8632)_6:12.8679,Drosophilamelanogaster_15:122.211)_6:195.866,(Aedesaegypti_3:114.166,Anophelesgambiae_2:114.166)_3:203.912)_5	0.001	((0.318394,0.318394),(0.0106234,0.0624929),(0.400211,0.0787782),(0.79753,0.707777),(0.0854626,0.0270995),(0.470718,0.904729),(0.000849516,0.00194346),(0.721092,0.00393688),(0.426257,0.794159),(0.650103,0.880346))
OG0000282	((((((Luciliacuprina_9:33.9059,Sarcophagabullata_6:33.9059)_7:27.7616,(Muscadomestica_17:35,Stomoxyscalcitrans_11:35)_11:26.6674)_7:26.1096,(Glossinafuscipes_0:74.0583,Melophagusovinus_0:74.0583)_2:13.7188)_3:21.5662,(Bactroceraoleae_3:30.48,Ceratitiscapitata_3:30.48)_3:78.8632)_3:12.8679,Drosophilamelanogaster_2:122.211)_3:195.866,(Aedesaegypti_7:114.166,Anophelesgambiae_2:114.166)_4:203.912)_4	0.004	((0.135794,0.598933),(0.83851,0.00892345),(0.00481556,0.893223),(0.000823515,0.221757),(0.136402,0.136402),(0.704007,0.860567),(0.751198,0.751198),(0.637385,0.882987),(0.919956,0.617854),(0.106899,0.527122))
OG0000283	((((((Luciliacuprina_6:33.9059,Sarcophagabullata_2:33.9059)_4:27.7616,(Muscadomestica_2:35,Stomoxyscalcitrans_8:35)_4:26.6674)_4:26.1096,(Glossinafuscipes_5:74.0583,Melophagusovinus_0:74.0583)_4:13.7188)_4:21.5662,(Bactroceraoleae_15:30.48,Ceratitiscapitata_6:30.48)_9:78.8632)_5:12.8679,Drosophilamelanogaster_10:122.211)_5:195.866,(Aedesaegypti_5:114.166,Anophelesgambiae_1:114.166)_3:203.912)_4	0.001	((0.0633265,0.127897),(0.774631,0.769761),(0.137107,0.00427913),(0.769761,0.679557),(0.435709,0.00731781),(0.428262,0.051543),(0.00135617,0.0526063),(0.697462,0.0439306),(0.363812,0.921536),(0.183502,0.460351))
OG0000284	((((((Luciliacuprina_5:33.9059,Sarcophagabullata_16:33.9059)_7:27.7616,(Muscadomestica_5:35,Stomoxyscalcitrans_3:35)_5:26.6674)_5:26.1096,(Glossinafuscipes_4:74.0583,Melophagusovinus_4:74.0583)_4:13.7188)_4:21.5662,(Bactroceraoleae_3:30.48,Ceratitiscapitata_8:30.48)_5:78.8632)_4:12.8679,Drosophilamelanogaster_1:122.211)_4:195.866,(Aedesaegypti_6:114.166,Anophelesgambiae_5:114.166)_5:203.912)_5	0.006	((0.235978,1.12273e-05),(0.0659449,0.79753),(0.83111,0.17737),(0.213736,0.679557),(0.877824,0.877824),(0.74168,0.447948),(0.149703,0.0302388),(0.669832,0.185349),(0.929958,0.66381),(0.432855,0.735371))
OG0000285	((((((Luciliacuprina_2:33.9059,Sarcophagabullata_2:33.9059)_2:27.7616,(Muscadomestica_8:35,Stomoxyscalcitrans_8:35)_7:26.6674)_4:26.1096,(Glossinafuscipes_1:74.0583,Melophagusovinus_1:74.0583)_3:13.7188)_4:21.5662,(Bactroceraoleae_8:30.48,Ceratitiscapitata_9:30.48)_8:78.8632)_5:12.8679,Drosophilamelanogaster_8:122.211)_5:195.866,(Aedesaegypti_11:114.166,Anophelesgambiae_2:114.166)_6:203.912)_6	0.087	((-,-),(-,-),(-,-),(-,-),(-,-),(-,-),(-,-),(-,-),(-,-),(-,-))
OG0000286	((((((Luciliacuprina_2:33.9059,Sarcophagabullata_1:33.9059)_2:27.7616,(Muscadomestica_8:35,Stomoxyscalcitrans_8:35)_7:26.6674)_4:26.1096,(Glossinafuscipes_3:74.0583,Melophagusovinus_1:74.0583)_4:13.7188)_4:21.5662,(Bactroceraoleae_12:30.48,Ceratitiscapitata_10:30.48)_10:78.8632)_5:12.8679,Drosophilamelanogaster_5:122.211)_5:195.866,(Aedesaegypti_9:114.166,Anophelesgambiae_1:114.166)_4:203.912)_5	0.035	((-,-),(-,-),(-,-),(-,-),(-,-),(-,-),(-,-),(-,-),(-,-),(-,-))
OG0000287	((((((Luciliacuprina_4:33.9059,Sarcophagabullata_1:33.9059)_3:27.7616,(Muscadomestica_3:35,Stomoxyscalcitrans_5:35)_4:26.6674)_4:26.1096,(Glossinafuscipes_7:74.0583,Melophagusovinus_1:74.0583)_4:13.7188)_4:21.5662,(Bactroceraoleae_17:30.48,Ceratitiscapitata_4:30.48)_8:78.8632)_4:12.8679,Drosophilamelanogaster_4:122.211)_4:195.866,(Aedesaegypti_12:114.166,Anophelesgambiae_2:114.166)_6:203.912)_5	0.001	((0.200997,0.0383342),(0.432635,0.769761),(0.490124,0.2693),(0.769761,0.679557),(0.100361,0.0576182),(0.74168,0.0308351),(1.3568e-05,0.0092092),(0.669832,0.710246),(0.929958,0.433482),(0.0249191,0.134911))
OG0000288	((((((Luciliacuprina_3:33.9059,Sarcophagabullata_2:33.9059)_3:27.7616,(Muscadomestica_1:35,Stomoxyscalcitrans_3:35)_3:26.6674)_3:26.1096,(Glossinafuscipes_5:74.0583,Melophagusovinus_1:74.0583)_4:13.7188)_4:21.5662,(Bactroceraoleae_20:30.48,Ceratitiscapitata_7:30.48)_10:78.8632)_5:12.8679,Drosophilamelanogaster_8:122.211)_5:195.866,(Aedesaegypti_8:114.166,Anophelesgambiae_2:114.166)_5:203.912)_5	0.002	((0.763801,0.410106),(0.737171,0.732144),(0.0424466,0.771499),(0.424185,0.679557),(0.435709,0.0576182),(0.428262,0.0167889),(8.49029e-06,0.0642848),(0.697462,0.161676),(0.658121,0.66381),(0.149466,0.224961))
OG0000289	((((((Luciliacuprina_1:33.9059,Sarcophagabullata_1:33.9059)_1:27.7616,(Muscadomestica_9:35,Stomoxyscalcitrans_9:35)_7:26.6674)_3:26.1096,(Glossinafuscipes_2:74.0583,Melophagusovinus_1:74.0583)_3:13.7188)_3:21.5662,(Bactroceraoleae_16:30.48,Ceratitiscapitata_2:30.48)_6:78.8632)_4:12.8679,Drosophilamelanogaster_7:122.211)_4:195.866,(Aedesaegypti_11:114.166,Anophelesgambiae_1:114.166)_5:203.912)_5	0.001	((0.629158,0.629158),(0.0267861,0.000823515),(0.145598,0.145598),(0.732144,0.646021),(0.580739,0.216416),(0.376523,0.179495),(5.19478e-07,0.00371874),(0.669832,0.116006),(0.929958,0.66381),(0.0227002,0.0656492))
OG0000290	((((((Luciliacuprina_5:33.9059,Sarcophagabullata_1:33.9059)_4:27.7616,(Muscadomestica_2:35,Stomoxyscalcitrans_4:35)_4:26.6674)_4:26.1096,(Glossinafuscipes_6:74.0583,Melophagusovinus_4:74.0583)_5:13.7188)_5:21.5662,(Bactroceraoleae_1:30.48,Ceratitiscapitata_11:30.48)_6:78.8632)_6:12.8679,Drosophilamelanogaster_13:122.211)_6:195.866,(Aedesaegypti_9:114.166,Anophelesgambiae_4:114.166)_6:203.912)_6	0.002	((0.257663,0.00966916),(0.774631,0.769761),(0.137107,0.806712),(0.476169,0.707777),(0.490472,0.677689),(0.470718,0.714256),(0.000198245,0.00162711),(0.721092,0.0169604),(0.690975,0.696352),(0.190531,0.612034))
OG0000291	((((((Luciliacuprina_2:33.9059,Sarcophagabullata_1:33.9059)_2:27.7616,(Muscadomestica_1:35,Stomoxyscalcitrans_5:35)_2:26.6674)_2:26.1096,(Glossinafuscipes_1:74.0583,Melophagusovinus_1:74.0583)_2:13.7188)_2:21.5662,(Bactroceraoleae_16:30.48,Ceratitiscapitata_5:30.48)_7:78.8632)_3:12.8679,Drosophilamelanogaster_3:122.211)_3:195.866,(Aedesaegypti_24:114.166,Anophelesgambiae_1:114.166)_8:203.912)_6	0.006	((0.710666,0.318394),(0.684753,0.680037),(0.330481,0.00483659),(0.680037,0.605969),(0.489606,0.489606),(0.312605,0.0159932),(6.06663e-06,0.215676),(0.637385,0.659768),(0.578412,0.312187),(5.13153e-05,0.00580853))
OG0000292	((((((Luciliacuprina_4:33.9059,Sarcophagabullata_3:33.9059)_4:27.7616,(Muscadomestica_6:35,Stomoxyscalcitrans_7:35)_6:26.6674)_5:26.1096,(Glossinafuscipes_6:74.0583,Melophagusovinus_2:74.0583)_5:13.7188)_5:21.5662,(Bactroceraoleae_9:30.48,Ceratitiscapitata_7:30.48)_7:78.8632)_5:12.8679,Drosophilamelanogaster_5:122.211)_5:195.866,(Aedesaegypti_8:114.166,Anophelesgambiae_3:114.166)_5:203.912)_5	0.745	((-,-),(-,-),(-,-),(-,-),(-,-),(-,-),(-,-),(-,-),(-,-),(-,-))
OG0000293	((((((Luciliacuprina_6:33.9059,Sarcophagabullata_1:33.9059)_4:27.7616,(Muscadomestica_5:35,Stomoxyscalcitrans_6:35)_5:26.6674)_4:26.1096,(Glossinafuscipes_3:74.0583,Melophagusovinus_1:74.0583)_4:13.7188)_4:21.5662,(Bactroceraoleae_16:30.48,Ceratitiscapitata_8:30.48)_10:78.8632)_5:12.8679,Drosophilamelanogaster_6:122.211)_5:195.866,(Aedesaegypti_7:114.166,Anophelesgambiae_1:114.166)_4:203.912)_5	0.006	((0.0633265,0.00966916),(0.774631,0.213736),(0.83111,0.319774),(0.769761,0.679557),(0.638158,0.0576182),(0.428262,0.0167889),(0.00197742,0.297171),(0.697462,0.446554),(0.658121,0.931344),(0.106899,0.172611))
OG0000294	((((((Luciliacuprina_2:33.9059,Sarcophagabullata_1:33.9059)_2:27.7616,(Muscadomestica_5:35,Stomoxyscalcitrans_3:35)_3:26.6674)_3:26.1096,(Glossinafuscipes_5:74.0583,Melophagusovinus_1:74.0583)_4:13.7188)_4:21.5662,(Bactroceraoleae_19:30.48,Ceratitiscapitata_13:30.48)_14:78.8632)_5:12.8679,Drosophilamelanogaster_6:122.211)_5:195.866,(Aedesaegypti_4:114.166,Anophelesgambiae_1:114.166)_3:203.912)_4	0.029	((-,-),(-,-),(-,-),(-,-),(-,-),(-,-),(-,-),(-,-),(-,-),(-,-))
OG0000295	((((((Luciliacuprina_6:33.9059,Sarcophagabullata_1:33.9059)_4:27.7616,(Muscadomestica_4:35,Stomoxyscalcitrans_6:35)_5:26.6674)_5:26.1096,(Glossinafuscipes_6:74.0583,Melophagusovinus_2:74.0583)_5:13.7188)_5:21.5662,(Bactroceraoleae_18:30.48,Ceratitiscapitata_7:30.48)_10:78.8632)_5:12.8679,Drosophilamelanogaster_4:122.211)_5:195.866,(Aedesaegypti_5:114.166,Anophelesgambiae_1:114.166)_3:203.912)_4	0.002	((0.0633265,0.00966916),(0.484523,0.79753),(0.540314,0.319774),(0.79753,0.707777),(0.490472,0.140811),(0.77077,0.0167889),(0.000146239,0.0642848),(0.697462,0.912763),(0.363812,0.921536),(0.183502,0.460351))
OG0000296	((((((Luciliacuprina_1:33.9059,Sarcophagabullata_1:33.9059)_1:27.7616,(Muscadomestica_3:35,Stomoxyscalcitrans_14:35)_5:26.6674)_4:26.1096,(Glossinafuscipes_13:74.0583,Melophagusovinus_1:74.0583)_5:13.7188)_5:21.5662,(Bactroceraoleae_17:30.48,Ceratitiscapitata_1:30.48)_7:78.8632)_5:12.8679,Drosophilamelanogaster_5:122.211)_5:195.866,(Aedesaegypti_2:114.166,Anophelesgambiae_2:114.166)_2:203.912)_4	0.001	((0.629158,0.629158),(0.00570396,0.213736),(0.17737,3.54373e-06),(0.476169,0.707777),(0.000794275,0.0270995),(0.77077,0.23055),(1.65936e-06,2.13235e-05),(0.697462,0.74369),(0.363812,0.764812),(0.566941,0.566941))
OG0000297	((((((Luciliacuprina_4:33.9059,Sarcophagabullata_1:33.9059)_4:27.7616,(Muscadomestica_5:35,Stomoxyscalcitrans_7:35)_5:26.6674)_5:26.1096,(Glossinafuscipes_8:74.0583,Melophagusovinus_1:74.0583)_5:13.7188)_5:21.5662,(Bactroceraoleae_17:30.48,Ceratitiscapitata_7:30.48)_10:78.8632)_6:12.8679,Drosophilamelanogaster_7:122.211)_6:195.866,(Aedesaegypti_2:114.166,Anophelesgambiae_1:114.166)_2:203.912)_4	0.004	((0.799696,0.00966916),(0.484523,0.79753),(0.83111,0.0939052),(0.79753,0.707777),(0.0854626,0.0270995),(0.470718,0.0754466),(0.000793974,0.0642848),(0.721092,0.491092),(0.266103,0.764812),(0.566941,0.852428))
OG0000298	((((((Luciliacuprina_8:33.9059,Sarcophagabullata_0:33.9059)_5:27.7616,(Muscadomestica_8:35,Stomoxyscalcitrans_11:35)_8:26.6674)_6:26.1096,(Glossinafuscipes_9:74.0583,Melophagusovinus_2:74.0583)_6:13.7188)_6:21.5662,(Bactroceraoleae_1:30.48,Ceratitiscapitata_10:30.48)_5:78.8632)_6:12.8679,Drosophilamelanogaster_10:122.211)_6:195.866,(Aedesaegypti_0:114.166,Anophelesgambiae_1:114.166)_1:203.912)_4	0.001	((0.0367284,4.59366e-05),(0.525806,0.0812393),(0.872324,0.098611),(0.81851,0.731645),(0.112962,0.042005),(0.793563,0.904729),(0.000849516,0.00194346),(0.721092,0.100237),(0.266103,0.486928),(0.408542,0.793677))
OG0000299	((((((Luciliacuprina_9:33.9059,Sarcophagabullata_7:33.9059)_7:27.7616,(Muscadomestica_12:35,Stomoxyscalcitrans_5:35)_7:26.6674)_6:26.1096,(Glossinafuscipes_3:74.0583,Melophagusovinus_0:74.0583)_4:13.7188)_5:21.5662,(Bactroceraoleae_9:30.48,Ceratitiscapitata_7:30.48)_7:78.8632)_5:12.8679,Drosophilamelanogaster_4:122.211)_5:195.866,(Aedesaegypti_0:114.166,Anophelesgambiae_4:114.166)_2:203.912)_4	0.018	((-,-),(-,-),(-,-),(-,-),(-,-),(-,-),(-,-),(-,-),(-,-),(-,-))
OG0000300	((((((Luciliacuprina_13:33.9059,Sarcophagabullata_2:33.9059)_7:27.7616,(Muscadomestica_18:35,Stomoxyscalcitrans_8:35)_10:26.6674)_7:26.1096,(Glossinafuscipes_4:74.0583,Melophagusovinus_4:74.0583)_5:13.7188)_5:21.5662,(Bactroceraoleae_0:30.48,Ceratitiscapitata_0:30.48)_0:78.8632)_5:12.8679,Drosophilamelanogaster_11:122.211)_5:195.866,(Aedesaegypti_0:114.166,Anophelesgambiae_0:114.166)_0:203.912)_2	0.001	((0.00142685,0.000652477),(0.83851,0.0459909),(0.000323492,0.333423),(0.0624929,0.707777),(0.677689,0.677689),(0.77077,0.00223668),(0.5,0.5),(0.697462,0.0268154),(0.0823062,0.625002),(0.5,0.5))
OG0000301	((((((Luciliacuprina_7:33.9059,Sarcophagabullata_4:33.9059)_6:27.7616,(Muscadomestica_14:35,Stomoxyscalcitrans_11:35)_10:26.6674)_6:26.1096,(Glossinafuscipes_5:74.0583,Melophagusovinus_0:74.0583)_4:13.7188)_4:21.5662,(Bactroceraoleae_6:30.48,Ceratitiscapitata_2:30.48)_4:78.8632)_4:12.8679,Drosophilamelanogaster_2:122.211)_4:195.866,(Aedesaegypti_6:114.166,Anophelesgambiae_2:114.166)_4:203.912)_4	0.006	((0.349714,0.202658),(0.822656,0.00573189),(0.0455123,0.48454),(0.0926386,0.679557),(0.435709,0.00731781),(0.74168,0.881559),(0.112864,0.0543737),(0.669832,0.538875),(0.611937,0.617854),(0.25745,0.527122))
OG0000302	((((((Luciliacuprina_8:33.9059,Sarcophagabullata_6:33.9059)_7:27.7616,(Muscadomestica_10:35,Stomoxyscalcitrans_10:35)_9:26.6674)_7:26.1096,(Glossinafuscipes_3:74.0583,Melophagusovinus_2:74.0583)_4:13.7188)_4:21.5662,(Bactroceraoleae_1:30.48,Ceratitiscapitata_3:30.48)_3:78.8632)_4:12.8679,Drosophilamelanogaster_5:122.211)_4:195.866,(Aedesaegypti_7:114.166,Anophelesgambiae_4:114.166)_5:203.912)_5	0.423	((-,-),(-,-),(-,-),(-,-),(-,-),(-,-),(-,-),(-,-),(-,-),(-,-))
OG0000303	((((((Luciliacuprina_1:33.9059,Sarcophagabullata_2:33.9059)_2:27.7616,(Muscadomestica_9:35,Stomoxyscalcitrans_7:35)_6:26.6674)_4:26.1096,(Glossinafuscipes_4:74.0583,Melophagusovinus_1:74.0583)_4:13.7188)_4:21.5662,(Bactroceraoleae_4:30.48,Ceratitiscapitata_11:30.48)_6:78.8632)_4:12.8679,Drosophilamelanogaster_4:122.211)_4:195.866,(Aedesaegypti_12:114.166,Anophelesgambiae_4:114.166)_7:203.912)_6	0.018	((-,-),(-,-),(-,-),(-,-),(-,-),(-,-),(-,-),(-,-),(-,-),(-,-))
OG0000304	((((((Luciliacuprina_6:33.9059,Sarcophagabullata_4:33.9059)_5:27.7616,(Muscadomestica_6:35,Stomoxyscalcitrans_8:35)_6:26.6674)_5:26.1096,(Glossinafuscipes_4:74.0583,Melophagusovinus_2:74.0583)_5:13.7188)_5:21.5662,(Bactroceraoleae_8:30.48,Ceratitiscapitata_5:30.48)_6:78.8632)_5:12.8679,Drosophilamelanogaster_9:122.211)_5:195.866,(Aedesaegypti_2:114.166,Anophelesgambiae_5:114.166)_4:203.912)_5	0.621	((-,-),(-,-),(-,-),(-,-),(-,-),(-,-),(-,-),(-,-),(-,-),(-,-))
OG0000305	((((((Luciliacuprina_2:33.9059,Sarcophagabullata_2:33.9059)_2:27.7616,(Muscadomestica_11:35,Stomoxyscalcitrans_16:35)_10:26.6674)_4:26.1096,(Glossinafuscipes_1:74.0583,Melophagusovinus_1:74.0583)_3:13.7188)_4:21.5662,(Bactroceraoleae_10:30.48,Ceratitiscapitata_5:30.48)_6:78.8632)_4:12.8679,Drosophilamelanogaster_7:122.211)_4:195.866,(Aedesaegypti_2:114.166,Anophelesgambiae_2:114.166)_2:203.912)_3	0.002	((0.710666,0.710666),(0.0456238,4.67958e-05),(0.48454,0.00348434),(0.769761,0.275591),(0.216416,0.216416),(0.74168,0.179495),(0.00857702,0.547965),(0.669832,0.116006),(0.399719,0.905843),(0.566941,0.566941))
OG0000306	((((((Luciliacuprina_27:33.9059,Sarcophagabullata_0:33.9059)_7:27.7616,(Muscadomestica_10:35,Stomoxyscalcitrans_5:35)_6:26.6674)_6:26.1096,(Glossinafuscipes_4:74.0583,Melophagusovinus_4:74.0583)_4:13.7188)_4:21.5662,(Bactroceraoleae_3:30.48,Ceratitiscapitata_3:30.48)_3:78.8632)_3:12.8679,Drosophilamelanogaster_0:122.211)_3:195.866,(Aedesaegypti_3:114.166,Anophelesgambiae_0:114.166)_2:203.912)_3	0.007	((1.50709e-13,1.27014e-06),(0.305413,0.81851),(0.0129648,0.579124),(0.0926386,0.679557),(0.877824,0.877824),(0.137068,0.860567),(0.751198,0.751198),(0.637385,0.124944),(0.540197,0.905843),(0.349258,0.205542))
OG0000307	((((((Luciliacuprina_6:33.9059,Sarcophagabullata_1:33.9059)_4:27.7616,(Muscadomestica_10:35,Stomoxyscalcitrans_7:35)_7:26.6674)_5:26.1096,(Glossinafuscipes_3:74.0583,Melophagusovinus_1:74.0583)_4:13.7188)_5:21.5662,(Bactroceraoleae_15:30.48,Ceratitiscapitata_5:30.48)_8:78.8632)_5:12.8679,Drosophilamelanogaster_6:122.211)_5:195.866,(Aedesaegypti_3:114.166,Anophelesgambiae_2:114.166)_3:203.912)_4	0.001	((0.0633265,0.00966916),(0.484523,0.0624929),(0.0787782,0.861997),(0.79753,0.322132),(0.638158,0.0576182),(0.77077,0.092012),(0.000273645,0.041454),(0.697462,0.446554),(0.363812,0.921536),(0.650103,0.880346))
OG0000308	((((((Luciliacuprina_2:33.9059,Sarcophagabullata_0:33.9059)_2:27.7616,(Muscadomestica_3:35,Stomoxyscalcitrans_1:35)_2:26.6674)_2:26.1096,(Glossinafuscipes_6:74.0583,Melophagusovinus_0:74.0583)_3:13.7188)_3:21.5662,(Bactroceraoleae_19:30.48,Ceratitiscapitata_9:30.48)_11:78.8632)_4:12.8679,Drosophilamelanogaster_4:122.211)_4:195.866,(Aedesaegypti_14:114.166,Anophelesgambiae_1:114.166)_6:203.912)_5	0.001	((0.710666,0.0168258),(0.684753,0.680037),(0.144092,0.330481),(0.357831,0.646021),(0.0574176,0.0304212),(0.376523,0.00145954),(0.000237331,0.320063),(0.669832,0.710246),(0.929958,0.433482),(0.0082791,0.0391206))
OG0000309	((((((Luciliacuprina_4:33.9059,Sarcophagabullata_1:33.9059)_3:27.7616,(Muscadomestica_6:35,Stomoxyscalcitrans_2:35)_4:26.6674)_4:26.1096,(Glossinafuscipes_12:74.0583,Melophagusovinus_1:74.0583)_5:13.7188)_5:21.5662,(Bactroceraoleae_11:30.48,Ceratitiscapitata_8:30.48)_9:78.8632)_6:12.8679,Drosophilamelanogaster_9:122.211)_6:195.866,(Aedesaegypti_3:114.166,Anophelesgambiae_2:114.166)_3:203.912)_5	0.011	((-,-),(-,-),(-,-),(-,-),(-,-),(-,-),(-,-),(-,-),(-,-),(-,-))
OG0000310	((((((Luciliacuprina_4:33.9059,Sarcophagabullata_4:33.9059)_4:27.7616,(Muscadomestica_4:35,Stomoxyscalcitrans_6:35)_4:26.6674)_4:26.1096,(Glossinafuscipes_1:74.0583,Melophagusovinus_2:74.0583)_3:13.7188)_4:21.5662,(Bactroceraoleae_8:30.48,Ceratitiscapitata_8:30.48)_8:78.8632)_5:12.8679,Drosophilamelanogaster_9:122.211)_5:195.866,(Aedesaegypti_11:114.166,Anophelesgambiae_2:114.166)_6:203.912)_6	0.46	((-,-),(-,-),(-,-),(-,-),(-,-),(-,-),(-,-),(-,-),(-,-),(-,-))
OG0000311	((((((Luciliacuprina_4:33.9059,Sarcophagabullata_2:33.9059)_3:27.7616,(Muscadomestica_2:35,Stomoxyscalcitrans_5:35)_3:26.6674)_3:26.1096,(Glossinafuscipes_5:74.0583,Melophagusovinus_2:74.0583)_4:13.7188)_4:21.5662,(Bactroceraoleae_9:30.48,Ceratitiscapitata_5:30.48)_6:78.8632)_5:12.8679,Drosophilamelanogaster_17:122.211)_5:195.866,(Aedesaegypti_6:114.166,Anophelesgambiae_2:114.166)_4:203.912)_5	0.082	((-,-),(-,-),(-,-),(-,-),(-,-),(-,-),(-,-),(-,-),(-,-),(-,-))
OG0000312	((((((Luciliacuprina_5:33.9059,Sarcophagabullata_2:33.9059)_4:27.7616,(Muscadomestica_6:35,Stomoxyscalcitrans_1:35)_4:26.6674)_4:26.1096,(Glossinafuscipes_5:74.0583,Melophagusovinus_2:74.0583)_4:13.7188)_4:21.5662,(Bactroceraoleae_14:30.48,Ceratitiscapitata_11:30.48)_11:78.8632)_5:12.8679,Drosophilamelanogaster_8:122.211)_5:195.866,(Aedesaegypti_4:114.166,Anophelesgambiae_1:114.166)_3:203.912)_4	0.037	((-,-),(-,-),(-,-),(-,-),(-,-),(-,-),(-,-),(-,-),(-,-),(-,-))
OG0000313	((((((Luciliacuprina_5:33.9059,Sarcophagabullata_1:33.9059)_4:27.7616,(Muscadomestica_5:35,Stomoxyscalcitrans_4:35)_4:26.6674)_4:26.1096,(Glossinafuscipes_4:74.0583,Melophagusovinus_1:74.0583)_4:13.7188)_4:21.5662,(Bactroceraoleae_16:30.48,Ceratitiscapitata_6:30.48)_9:78.8632)_5:12.8679,Drosophilamelanogaster_9:122.211)_5:195.866,(Aedesaegypti_5:114.166,Anophelesgambiae_3:114.166)_4:203.912)_5	0.011	((-,-),(-,-),(-,-),(-,-),(-,-),(-,-),(-,-),(-,-),(-,-),(-,-))
OG0000314	((((((Luciliacuprina_1:33.9059,Sarcophagabullata_0:33.9059)_1:27.7616,(Muscadomestica_2:35,Stomoxyscalcitrans_1:35)_2:26.6674)_2:26.1096,(Glossinafuscipes_4:74.0583,Melophagusovinus_1:74.0583)_3:13.7188)_3:21.5662,(Bactroceraoleae_39:30.48,Ceratitiscapitata_5:30.48)_13:78.8632)_4:12.8679,Drosophilamelanogaster_3:122.211)_4:195.866,(Aedesaegypti_1:114.166,Anophelesgambiae_1:114.166)_1:203.912)_3	0.041	((-,-),(-,-),(-,-),(-,-),(-,-),(-,-),(-,-),(-,-),(-,-),(-,-))
OG0000315	((((((Luciliacuprina_3:33.9059,Sarcophagabullata_4:33.9059)_4:27.7616,(Muscadomestica_7:35,Stomoxyscalcitrans_19:35)_8:26.6674)_5:26.1096,(Glossinafuscipes_3:74.0583,Melophagusovinus_1:74.0583)_4:13.7188)_4:21.5662,(Bactroceraoleae_4:30.48,Ceratitiscapitata_3:30.48)_4:78.8632)_4:12.8679,Drosophilamelanogaster_6:122.211)_4:195.866,(Aedesaegypti_5:114.166,Anophelesgambiae_3:114.166)_4:203.912)_4	0.007	((0.477241,0.799696),(0.484523,0.0223171),(0.635173,1.68875e-06),(0.213736,0.679557),(0.638158,0.0576182),(0.74168,0.881559),(0.787989,0.456154),(0.669832,0.272886),(0.611937,0.617854),(0.376416,0.898187))
OG0000316	((((((Luciliacuprina_4:33.9059,Sarcophagabullata_5:33.9059)_5:27.7616,(Muscadomestica_6:35,Stomoxyscalcitrans_8:35)_6:26.6674)_5:26.1096,(Glossinafuscipes_6:74.0583,Melophagusovinus_2:74.0583)_5:13.7188)_5:21.5662,(Bactroceraoleae_7:30.48,Ceratitiscapitata_7:30.48)_7:78.8632)_5:12.8679,Drosophilamelanogaster_6:122.211)_5:195.866,(Aedesaegypti_4:114.166,Anophelesgambiae_3:114.166)_4:203.912)_5	0.855	((-,-),(-,-),(-,-),(-,-),(-,-),(-,-),(-,-),(-,-),(-,-),(-,-))
OG0000317	((((((Luciliacuprina_1:33.9059,Sarcophagabullata_1:33.9059)_1:27.7616,(Muscadomestica_4:35,Stomoxyscalcitrans_8:35)_5:26.6674)_4:26.1096,(Glossinafuscipes_5:74.0583,Melophagusovinus_1:74.0583)_4:13.7188)_4:21.5662,(Bactroceraoleae_16:30.48,Ceratitiscapitata_10:30.48)_11:78.8632)_5:12.8679,Drosophilamelanogaster_6:122.211)_5:195.866,(Aedesaegypti_5:114.166,Anophelesgambiae_1:114.166)_3:203.912)_4	0.015	((-,-),(-,-),(-,-),(-,-),(-,-),(-,-),(-,-),(-,-),(-,-),(-,-))
OG0000318	((((((Luciliacuprina_2:33.9059,Sarcophagabullata_1:33.9059)_2:27.7616,(Muscadomestica_3:35,Stomoxyscalcitrans_2:35)_3:26.6674)_3:26.1096,(Glossinafuscipes_5:74.0583,Melophagusovinus_2:74.0583)_4:13.7188)_4:21.5662,(Bactroceraoleae_12:30.48,Ceratitiscapitata_10:30.48)_10:78.8632)_5:12.8679,Drosophilamelanogaster_8:122.211)_5:195.866,(Aedesaegypti_8:114.166,Anophelesgambiae_5:114.166)_6:203.912)_6	0.636	((-,-),(-,-),(-,-),(-,-),(-,-),(-,-),(-,-),(-,-),(-,-),(-,-))
OG0000319	((((((Luciliacuprina_2:33.9059,Sarcophagabullata_1:33.9059)_2:27.7616,(Muscadomestica_2:35,Stomoxyscalcitrans_4:35)_2:26.6674)_2:26.1096,(Glossinafuscipes_2:74.0583,Melophagusovinus_1:74.0583)_2:13.7188)_2:21.5662,(Bactroceraoleae_20:30.48,Ceratitiscapitata_5:30.48)_9:78.8632)_4:12.8679,Drosophilamelanogaster_7:122.211)_4:195.866,(Aedesaegypti_12:114.166,Anophelesgambiae_2:114.166)_6:203.912)_5	0.002	((0.710666,0.318394),(0.684753,0.680037),(0.718474,0.0468365),(0.680037,0.605969),(0.816417,0.489606),(0.0294563,0.0158838),(1.32649e-06,0.0129959),(0.669832,0.116006),(0.929958,0.433482),(0.0249191,0.134911))
OG0000320	((((((Luciliacuprina_5:33.9059,Sarcophagabullata_1:33.9059)_4:27.7616,(Muscadomestica_1:35,Stomoxyscalcitrans_10:35)_4:26.6674)_4:26.1096,(Glossinafuscipes_6:74.0583,Melophagusovinus_1:74.0583)_4:13.7188)_4:21.5662,(Bactroceraoleae_19:30.48,Ceratitiscapitata_6:30.48)_9:78.8632)_4:12.8679,Drosophilamelanogaster_2:122.211)_4:195.866,(Aedesaegypti_6:114.166,Anophelesgambiae_1:114.166)_3:203.912)_4	0.001	((0.257663,0.00966916),(0.774631,0.769761),(0.0112249,0.000183287),(0.769761,0.679557),(0.169934,0.0576182),(0.74168,0.0158838),(4.35761e-06,0.0526063),(0.669832,0.538875),(0.611937,0.921536),(0.114533,0.460351))
OG0000321	((((((Luciliacuprina_2:33.9059,Sarcophagabullata_1:33.9059)_2:27.7616,(Muscadomestica_2:35,Stomoxyscalcitrans_4:35)_2:26.6674)_2:26.1096,(Glossinafuscipes_2:74.0583,Melophagusovinus_1:74.0583)_2:13.7188)_2:21.5662,(Bactroceraoleae_7:30.48,Ceratitiscapitata_4:30.48)_5:78.8632)_3:12.8679,Drosophilamelanogaster_7:122.211)_3:195.866,(Aedesaegypti_25:114.166,Anophelesgambiae_3:114.166)_10:203.912)_6	0.047	((-,-),(-,-),(-,-),(-,-),(-,-),(-,-),(-,-),(-,-),(-,-),(-,-))
OG0000322	((((((Luciliacuprina_2:33.9059,Sarcophagabullata_1:33.9059)_2:27.7616,(Muscadomestica_2:35,Stomoxyscalcitrans_4:35)_3:26.6674)_3:26.1096,(Glossinafuscipes_20:74.0583,Melophagusovinus_0:74.0583)_4:13.7188)_4:21.5662,(Bactroceraoleae_18:30.48,Ceratitiscapitata_1:30.48)_6:78.8632)_4:12.8679,Drosophilamelanogaster_2:122.211)_4:195.866,(Aedesaegypti_7:114.166,Anophelesgambiae_1:114.166)_3:203.912)_4	0.002	((0.710666,0.318394),(0.366018,0.732144),(0.423115,0.210758),(0.424185,0.679557),(5.1819e-08,0.00731781),(0.74168,0.179495),(1.70292e-08,0.000198245),(0.669832,0.538875),(0.611937,0.921536),(0.0328006,0.460351))
OG0000323	((((((Luciliacuprina_3:33.9059,Sarcophagabullata_1:33.9059)_3:27.7616,(Muscadomestica_2:35,Stomoxyscalcitrans_4:35)_3:26.6674)_3:26.1096,(Glossinafuscipes_13:74.0583,Melophagusovinus_1:74.0583)_4:13.7188)_4:21.5662,(Bactroceraoleae_11:30.48,Ceratitiscapitata_3:30.48)_6:78.8632)_5:12.8679,Drosophilamelanogaster_7:122.211)_5:195.866,(Aedesaegypti_11:114.166,Anophelesgambiae_2:114.166)_6:203.912)_6	0.001	((0.763801,0.0383342),(0.737171,0.732144),(0.423115,0.210758),(0.424185,0.679557),(0.000143195,0.0576182),(0.428262,0.502236),(0.00162711,0.0217521),(0.697462,0.239445),(0.93696,0.696352),(0.0585445,0.134911))
OG0000324	((((((Luciliacuprina_4:33.9059,Sarcophagabullata_1:33.9059)_3:27.7616,(Muscadomestica_3:35,Stomoxyscalcitrans_3:35)_3:26.6674)_3:26.1096,(Glossinafuscipes_2:74.0583,Melophagusovinus_1:74.0583)_3:13.7188)_3:21.5662,(Bactroceraoleae_15:30.48,Ceratitiscapitata_5:30.48)_8:78.8632)_4:12.8679,Drosophilamelanogaster_4:122.211)_4:195.866,(Aedesaegypti_19:114.166,Anophelesgambiae_1:114.166)_7:203.912)_6	0.001	((0.200997,0.0383342),(0.737171,0.732144),(0.771499,0.771499),(0.732144,0.646021),(0.580739,0.216416),(0.376523,0.0308351),(0.000273645,0.041454),(0.669832,0.710246),(0.811408,0.481765),(0.000573502,0.0150504))
OG0000325	((((((Luciliacuprina_2:33.9059,Sarcophagabullata_1:33.9059)_2:27.7616,(Muscadomestica_4:35,Stomoxyscalcitrans_3:35)_3:26.6674)_3:26.1096,(Glossinafuscipes_5:74.0583,Melophagusovinus_1:74.0583)_3:13.7188)_3:21.5662,(Bactroceraoleae_5:30.48,Ceratitiscapitata_3:30.48)_4:78.8632)_4:12.8679,Drosophilamelanogaster_6:122.211)_4:195.866,(Aedesaegypti_25:114.166,Anophelesgambiae_3:114.166)_10:203.912)_7	0.055	((-,-),(-,-),(-,-),(-,-),(-,-),(-,-),(-,-),(-,-),(-,-),(-,-))
OG0000326	((((((Luciliacuprina_10:33.9059,Sarcophagabullata_1:33.9059)_5:27.7616,(Muscadomestica_7:35,Stomoxyscalcitrans_2:35)_5:26.6674)_5:26.1096,(Glossinafuscipes_10:74.0583,Melophagusovinus_1:74.0583)_5:13.7188)_5:21.5662,(Bactroceraoleae_5:30.48,Ceratitiscapitata_3:30.48)_4:78.8632)_5:12.8679,Drosophilamelanogaster_16:122.211)_5:195.866,(Aedesaegypti_2:114.166,Anophelesgambiae_1:114.166)_2:203.912)_4	0.001	((0.00268094,0.00120035),(0.802061,0.79753),(0.0939052,0.0199479),(0.79753,0.707777),(0.0147604,0.0270995),(0.77077,0.685929),(0.239464,0.456154),(0.697462,0.000594838),(0.363812,0.764812),(0.566941,0.852428))
OG0000327	((((((Luciliacuprina_4:33.9059,Sarcophagabullata_1:33.9059)_3:27.7616,(Muscadomestica_1:35,Stomoxyscalcitrans_2:35)_2:26.6674)_3:26.1096,(Glossinafuscipes_6:74.0583,Melophagusovinus_1:74.0583)_4:13.7188)_4:21.5662,(Bactroceraoleae_18:30.48,Ceratitiscapitata_12:30.48)_13:78.8632)_6:12.8679,Drosophilamelanogaster_10:122.211)_6:195.866,(Aedesaegypti_2:114.166,Anophelesgambiae_1:114.166)_2:203.912)_4	0.015	((-,-),(-,-),(-,-),(-,-),(-,-),(-,-),(-,-),(-,-),(-,-),(-,-))
OG0000328	((((((Luciliacuprina_3:33.9059,Sarcophagabullata_4:33.9059)_3:27.7616,(Muscadomestica_3:35,Stomoxyscalcitrans_3:35)_3:26.6674)_3:26.1096,(Glossinafuscipes_4:74.0583,Melophagusovinus_1:74.0583)_3:13.7188)_3:21.5662,(Bactroceraoleae_17:30.48,Ceratitiscapitata_4:30.48)_8:78.8632)_4:12.8679,Drosophilamelanogaster_7:122.211)_4:195.866,(Aedesaegypti_8:114.166,Anophelesgambiae_4:114.166)_6:203.912)_5	0.012	((-,-),(-,-),(-,-),(-,-),(-,-),(-,-),(-,-),(-,-),(-,-),(-,-))
OG0000329	((((((Luciliacuprina_1:33.9059,Sarcophagabullata_1:33.9059)_1:27.7616,(Muscadomestica_1:35,Stomoxyscalcitrans_3:35)_2:26.6674)_2:26.1096,(Glossinafuscipes_5:74.0583,Melophagusovinus_1:74.0583)_3:13.7188)_3:21.5662,(Bactroceraoleae_23:30.48,Ceratitiscapitata_1:30.48)_7:78.8632)_4:12.8679,Drosophilamelanogaster_7:122.211)_4:195.866,(Aedesaegypti_14:114.166,Anophelesgambiae_1:114.166)_6:203.912)_5	0.006	((0.629158,0.629158),(0.278572,0.680037),(0.330481,0.144092),(0.357831,0.646021),(0.117224,0.216416),(0.376523,0.108781),(4.1477e-11,2.13235e-05),(0.669832,0.116006),(0.929958,0.433482),(0.0082791,0.0391206))
OG0000330	((((((Luciliacuprina_2:33.9059,Sarcophagabullata_3:33.9059)_3:27.7616,(Muscadomestica_3:35,Stomoxyscalcitrans_5:35)_4:26.6674)_4:26.1096,(Glossinafuscipes_4:74.0583,Melophagusovinus_3:74.0583)_4:13.7188)_4:21.5662,(Bactroceraoleae_10:30.48,Ceratitiscapitata_9:30.48)_9:78.8632)_5:12.8679,Drosophilamelanogaster_11:122.211)_5:195.866,(Aedesaegypti_4:114.166,Anophelesgambiae_4:114.166)_4:203.912)_5	0.774	((-,-),(-,-),(-,-),(-,-),(-,-),(-,-),(-,-),(-,-),(-,-),(-,-))
OG0000331	((((((Luciliacuprina_4:33.9059,Sarcophagabullata_1:33.9059)_3:27.7616,(Muscadomestica_2:35,Stomoxyscalcitrans_9:35)_4:26.6674)_4:26.1096,(Glossinafuscipes_8:74.0583,Melophagusovinus_1:74.0583)_4:13.7188)_4:21.5662,(Bactroceraoleae_9:30.48,Ceratitiscapitata_4:30.48)_6:78.8632)_5:12.8679,Drosophilamelanogaster_11:122.211)_5:195.866,(Aedesaegypti_8:114.166,Anophelesgambiae_1:114.166)_4:203.912)_5	0.001	((0.200997,0.0383342),(0.432635,0.769761),(0.137107,0.00131437),(0.769761,0.679557),(0.0276079,0.0576182),(0.428262,0.502236),(0.044465,0.183816),(0.697462,0.0268154),(0.658121,0.931344),(0.0634759,0.172611))
OG0000332	((((((Luciliacuprina_5:33.9059,Sarcophagabullata_3:33.9059)_4:27.7616,(Muscadomestica_4:35,Stomoxyscalcitrans_3:35)_4:26.6674)_4:26.1096,(Glossinafuscipes_5:74.0583,Melophagusovinus_1:74.0583)_4:13.7188)_4:21.5662,(Bactroceraoleae_8:30.48,Ceratitiscapitata_11:30.48)_9:78.8632)_5:12.8679,Drosophilamelanogaster_7:122.211)_5:195.866,(Aedesaegypti_10:114.166,Anophelesgambiae_1:114.166)_5:203.912)_5	0.226	((-,-),(-,-),(-,-),(-,-),(-,-),(-,-),(-,-),(-,-),(-,-),(-,-))
OG0000333	((((((Luciliacuprina_2:33.9059,Sarcophagabullata_1:33.9059)_2:27.7616,(Muscadomestica_15:35,Stomoxyscalcitrans_2:35)_4:26.6674)_3:26.1096,(Glossinafuscipes_3:74.0583,Melophagusovinus_2:74.0583)_3:13.7188)_3:21.5662,(Bactroceraoleae_14:30.48,Ceratitiscapitata_3:30.48)_6:78.8632)_4:12.8679,Drosophilamelanogaster_8:122.211)_4:195.866,(Aedesaegypti_7:114.166,Anophelesgambiae_1:114.166)_3:203.912)_4	0.001	((0.710666,0.318394),(0.366018,0.16487),(4.90715e-08,0.137107),(0.732144,0.646021),(0.855899,0.580739),(0.376523,0.179495),(1.85056e-05,0.0217521),(0.669832,0.0712977),(0.611937,0.921536),(0.0328006,0.460351))
OG0000334	((((((Luciliacuprina_5:33.9059,Sarcophagabullata_2:33.9059)_4:27.7616,(Muscadomestica_2:35,Stomoxyscalcitrans_10:35)_5:26.6674)_5:26.1096,(Glossinafuscipes_8:74.0583,Melophagusovinus_2:74.0583)_5:13.7188)_5:21.5662,(Bactroceraoleae_7:30.48,Ceratitiscapitata_8:30.48)_7:78.8632)_6:12.8679,Drosophilamelanogaster_12:122.211)_6:195.866,(Aedesaegypti_1:114.166,Anophelesgambiae_1:114.166)_1:203.912)_4	0.015	((-,-),(-,-),(-,-),(-,-),(-,-),(-,-),(-,-),(-,-),(-,-),(-,-))
OG0000335	((((((Luciliacuprina_1:33.9059,Sarcophagabullata_1:33.9059)_1:27.7616,(Muscadomestica_2:35,Stomoxyscalcitrans_13:35)_4:26.6674)_3:26.1096,(Glossinafuscipes_4:74.0583,Melophagusovinus_1:74.0583)_3:13.7188)_3:21.5662,(Bactroceraoleae_14:30.48,Ceratitiscapitata_9:30.48)_10:78.8632)_4:12.8679,Drosophilamelanogaster_6:122.211)_4:195.866,(Aedesaegypti_6:114.166,Anophelesgambiae_1:114.166)_3:203.912)_4	0.001	((0.629158,0.629158),(0.0267861,0.16487),(0.137107,1.41986e-06),(0.732144,0.646021),(0.361563,0.216416),(0.376523,0.00390315),(0.0324784,0.648548),(0.669832,0.272886),(0.611937,0.921536),(0.114533,0.460351))
OG0000336	((((((Luciliacuprina_2:33.9059,Sarcophagabullata_2:33.9059)_2:27.7616,(Muscadomestica_3:35,Stomoxyscalcitrans_4:35)_3:26.6674)_2:26.1096,(Glossinafuscipes_2:74.0583,Melophagusovinus_1:74.0583)_2:13.7188)_2:21.5662,(Bactroceraoleae_34:30.48,Ceratitiscapitata_3:30.48)_10:78.8632)_3:12.8679,Drosophilamelanogaster_2:122.211)_3:195.866,(Aedesaegypti_3:114.166,Anophelesgambiae_2:114.166)_3:203.912)_3	0.041	((-,-),(-,-),(-,-),(-,-),(-,-),(-,-),(-,-),(-,-),(-,-),(-,-))
OG0000337	((((((Luciliacuprina_6:33.9059,Sarcophagabullata_1:33.9059)_4:27.7616,(Muscadomestica_5:35,Stomoxyscalcitrans_7:35)_5:26.6674)_4:26.1096,(Glossinafuscipes_5:74.0583,Melophagusovinus_1:74.0583)_4:13.7188)_4:21.5662,(Bactroceraoleae_7:30.48,Ceratitiscapitata_9:30.48)_7:78.8632)_5:12.8679,Drosophilamelanogaster_7:122.211)_5:195.866,(Aedesaegypti_9:114.166,Anophelesgambiae_1:114.166)_4:203.912)_5	0.044	((-,-),(-,-),(-,-),(-,-),(-,-),(-,-),(-,-),(-,-),(-,-),(-,-))
OG0000338	((((((Luciliacuprina_5:33.9059,Sarcophagabullata_1:33.9059)_4:27.7616,(Muscadomestica_6:35,Stomoxyscalcitrans_10:35)_6:26.6674)_5:26.1096,(Glossinafuscipes_6:74.0583,Melophagusovinus_1:74.0583)_5:13.7188)_5:21.5662,(Bactroceraoleae_18:30.48,Ceratitiscapitata_7:30.48)_10:78.8632)_5:12.8679,Drosophilamelanogaster_4:122.211)_5:195.866,(Aedesaegypti_0:114.166,Anophelesgambiae_0:114.166)_0:203.912)_2	0.001	((0.257663,0.00966916),(0.484523,0.257858),(0.848742,0.0129648),(0.79753,0.707777),(0.490472,0.0270995),(0.77077,0.0167889),(0.000146239,0.0642848),(0.697462,0.912763),(0.0823062,0.625002),(0.5,0.5))
OG0000339	((((((Luciliacuprina_7:33.9059,Sarcophagabullata_5:33.9059)_6:27.7616,(Muscadomestica_9:35,Stomoxyscalcitrans_12:35)_9:26.6674)_6:26.1096,(Glossinafuscipes_3:74.0583,Melophagusovinus_0:74.0583)_4:13.7188)_5:21.5662,(Bactroceraoleae_6:30.48,Ceratitiscapitata_8:30.48)_7:78.8632)_5:12.8679,Drosophilamelanogaster_8:122.211)_5:195.866,(Aedesaegypti_0:114.166,Anophelesgambiae_0:114.166)_0:203.912)_2	0.096	((-,-),(-,-),(-,-),(-,-),(-,-),(-,-),(-,-),(-,-),(-,-),(-,-))
OG0000340	((((((Luciliacuprina_3:33.9059,Sarcophagabullata_3:33.9059)_3:27.7616,(Muscadomestica_9:35,Stomoxyscalcitrans_13:35)_8:26.6674)_4:26.1096,(Glossinafuscipes_2:74.0583,Melophagusovinus_2:74.0583)_3:13.7188)_4:21.5662,(Bactroceraoleae_11:30.48,Ceratitiscapitata_7:30.48)_8:78.8632)_4:12.8679,Drosophilamelanogaster_5:122.211)_4:195.866,(Aedesaegypti_1:114.166,Anophelesgambiae_1:114.166)_1:203.912)_3	0.069	((-,-),(-,-),(-,-),(-,-),(-,-),(-,-),(-,-),(-,-),(-,-),(-,-))
OG0000341	((((((Luciliacuprina_4:33.9059,Sarcophagabullata_4:33.9059)_4:27.7616,(Muscadomestica_8:35,Stomoxyscalcitrans_12:35)_8:26.6674)_5:26.1096,(Glossinafuscipes_9:74.0583,Melophagusovinus_2:74.0583)_5:13.7188)_5:21.5662,(Bactroceraoleae_4:30.48,Ceratitiscapitata_4:30.48)_4:78.8632)_5:12.8679,Drosophilamelanogaster_4:122.211)_5:195.866,(Aedesaegypti_4:114.166,Anophelesgambiae_2:114.166)_3:203.912)_4	0.323	((-,-),(-,-),(-,-),(-,-),(-,-),(-,-),(-,-),(-,-),(-,-),(-,-))
OG0000342	((((((Luciliacuprina_3:33.9059,Sarcophagabullata_1:33.9059)_3:27.7616,(Muscadomestica_3:35,Stomoxyscalcitrans_4:35)_3:26.6674)_3:26.1096,(Glossinafuscipes_1:74.0583,Melophagusovinus_1:74.0583)_2:13.7188)_3:21.5662,(Bactroceraoleae_35:30.48,Ceratitiscapitata_2:30.48)_10:78.8632)_4:12.8679,Drosophilamelanogaster_5:122.211)_4:195.866,(Aedesaegypti_1:114.166,Anophelesgambiae_1:114.166)_1:203.912)_3	0.041	((-,-),(-,-),(-,-),(-,-),(-,-),(-,-),(-,-),(-,-),(-,-),(-,-))
OG0000343	((((((Luciliacuprina_1:33.9059,Sarcophagabullata_1:33.9059)_1:27.7616,(Muscadomestica_3:35,Stomoxyscalcitrans_11:35)_4:26.6674)_3:26.1096,(Glossinafuscipes_5:74.0583,Melophagusovinus_0:74.0583)_3:13.7188)_3:21.5662,(Bactroceraoleae_23:30.48,Ceratitiscapitata_4:30.48)_9:78.8632)_4:12.8679,Drosophilamelanogaster_4:122.211)_4:195.866,(Aedesaegypti_4:114.166,Anophelesgambiae_1:114.166)_3:203.912)_4	0.006	((0.629158,0.629158),(0.0267861,0.16487),(0.490124,3.74342e-05),(0.732144,0.646021),(0.117224,0.0304212),(0.376523,0.0158838),(1.60081e-08,0.00279706),(0.669832,0.710246),(0.611937,0.921536),(0.304827,0.460351))
OG0000344	((((((Luciliacuprina_2:33.9059,Sarcophagabullata_1:33.9059)_2:27.7616,(Muscadomestica_7:35,Stomoxyscalcitrans_5:35)_5:26.6674)_4:26.1096,(Glossinafuscipes_5:74.0583,Melophagusovinus_1:74.0583)_4:13.7188)_4:21.5662,(Bactroceraoleae_9:30.48,Ceratitiscapitata_8:30.48)_8:78.8632)_5:12.8679,Drosophilamelanogaster_7:122.211)_5:195.866,(Aedesaegypti_11:114.166,Anophelesgambiae_1:114.166)_5:203.912)_5	0.096	((-,-),(-,-),(-,-),(-,-),(-,-),(-,-),(-,-),(-,-),(-,-),(-,-))
OG0000345	((((((Luciliacuprina_2:33.9059,Sarcophagabullata_2:33.9059)_2:27.7616,(Muscadomestica_7:35,Stomoxyscalcitrans_7:35)_6:26.6674)_4:26.1096,(Glossinafuscipes_2:74.0583,Melophagusovinus_1:74.0583)_3:13.7188)_4:21.5662,(Bactroceraoleae_4:30.48,Ceratitiscapitata_17:30.48)_8:78.8632)_5:12.8679,Drosophilamelanogaster_6:122.211)_5:195.866,(Aedesaegypti_8:114.166,Anophelesgambiae_1:114.166)_4:203.912)_5	0.001	((0.710666,0.710666),(0.0456238,0.0926386),(0.363052,0.363052),(0.769761,0.275591),(0.580739,0.216416),(0.428262,0.092012),(0.0092092,1.3568e-05),(0.697462,0.446554),(0.658121,0.931344),(0.0634759,0.172611))
OG0000346	((((((Luciliacuprina_2:33.9059,Sarcophagabullata_1:33.9059)_2:27.7616,(Muscadomestica_6:35,Stomoxyscalcitrans_8:35)_6:26.6674)_4:26.1096,(Glossinafuscipes_4:74.0583,Melophagusovinus_1:74.0583)_4:13.7188)_4:21.5662,(Bactroceraoleae_7:30.48,Ceratitiscapitata_6:30.48)_6:78.8632)_5:12.8679,Drosophilamelanogaster_9:122.211)_5:195.866,(Aedesaegypti_11:114.166,Anophelesgambiae_2:114.166)_6:203.912)_6	0.13	((-,-),(-,-),(-,-),(-,-),(-,-),(-,-),(-,-),(-,-),(-,-),(-,-))
OG0000347	((((((Luciliacuprina_2:33.9059,Sarcophagabullata_1:33.9059)_2:27.7616,(Muscadomestica_7:35,Stomoxyscalcitrans_3:35)_4:26.6674)_4:26.1096,(Glossinafuscipes_10:74.0583,Melophagusovinus_2:74.0583)_5:13.7188)_5:21.5662,(Bactroceraoleae_12:30.48,Ceratitiscapitata_2:30.48)_6:78.8632)_6:12.8679,Drosophilamelanogaster_14:122.211)_6:195.866,(Aedesaegypti_3:114.166,Anophelesgambiae_1:114.166)_2:203.912)_4	0.001	((0.710666,0.318394),(0.0456238,0.769761),(0.0253494,0.490124),(0.476169,0.707777),(0.0147604,0.140811),(0.470718,0.714256),(0.000489397,0.00371874),(0.721092,0.0102826),(0.266103,0.764812),(0.349258,0.852428))
OG0000348	((((((Luciliacuprina_2:33.9059,Sarcophagabullata_2:33.9059)_2:27.7616,(Muscadomestica_2:35,Stomoxyscalcitrans_7:35)_3:26.6674)_3:26.1096,(Glossinafuscipes_5:74.0583,Melophagusovinus_1:74.0583)_3:13.7188)_3:21.5662,(Bactroceraoleae_12:30.48,Ceratitiscapitata_8:30.48)_8:78.8632)_3:12.8679,Drosophilamelanogaster_2:122.211)_3:195.866,(Aedesaegypti_15:114.166,Anophelesgambiae_1:114.166)_6:203.912)_5	0.008	((0.710666,0.710666),(0.366018,0.732144),(0.423115,0.00205602),(0.732144,0.646021),(0.117224,0.216416),(0.704007,0.00583834),(0.0187124,0.860159),(0.637385,0.882987),(0.790626,0.433482),(0.0051971,0.0391206))
OG0000349	((((((Luciliacuprina_10:33.9059,Sarcophagabullata_2:33.9059)_6:27.7616,(Muscadomestica_2:35,Stomoxyscalcitrans_11:35)_6:26.6674)_6:26.1096,(Glossinafuscipes_8:74.0583,Melophagusovinus_3:74.0583)_6:13.7188)_6:21.5662,(Bactroceraoleae_1:30.48,Ceratitiscapitata_5:30.48)_4:78.8632)_6:12.8679,Drosophilamelanogaster_12:122.211)_6:195.866,(Aedesaegypti_2:114.166,Anophelesgambiae_1:114.166)_2:203.912)_4	0.001	((0.0111027,0.00503182),(0.822656,0.81851),(0.0060338,0.00275254),(0.81851,0.731645),(0.263442,0.177432),(0.793563,0.397019),(0.00755184,0.239464),(0.721092,0.0288588),(0.266103,0.764812),(0.566941,0.852428))
OG0000350	((((((Luciliacuprina_2:33.9059,Sarcophagabullata_1:33.9059)_2:27.7616,(Muscadomestica_9:35,Stomoxyscalcitrans_13:35)_9:26.6674)_5:26.1096,(Glossinafuscipes_13:74.0583,Melophagusovinus_0:74.0583)_5:13.7188)_5:21.5662,(Bactroceraoleae_4:30.48,Ceratitiscapitata_7:30.48)_5:78.8632)_5:12.8679,Drosophilamelanogaster_4:122.211)_5:195.866,(Aedesaegypti_3:114.166,Anophelesgambiae_1:114.166)_2:203.912)_4	0.001	((0.710666,0.318394),(0.0106234,0.00336552),(0.88062,0.0359612),(0.79753,0.707777),(0.000794275,0.00181981),(0.77077,0.895115),(0.507559,0.076386),(0.697462,0.912763),(0.363812,0.764812),(0.349258,0.852428))
OG0000351	((((((Luciliacuprina_2:33.9059,Sarcophagabullata_2:33.9059)_2:27.7616,(Muscadomestica_4:35,Stomoxyscalcitrans_6:35)_4:26.6674)_4:26.1096,(Glossinafuscipes_6:74.0583,Melophagusovinus_1:74.0583)_4:13.7188)_4:21.5662,(Bactroceraoleae_12:30.48,Ceratitiscapitata_7:30.48)_8:78.8632)_5:12.8679,Drosophilamelanogaster_11:122.211)_5:195.866,(Aedesaegypti_4:114.166,Anophelesgambiae_2:114.166)_3:203.912)_4	0.154	((-,-),(-,-),(-,-),(-,-),(-,-),(-,-),(-,-),(-,-),(-,-),(-,-))
OG0000352	((((((Luciliacuprina_1:33.9059,Sarcophagabullata_0:33.9059)_1:27.7616,(Muscadomestica_1:35,Stomoxyscalcitrans_5:35)_2:26.6674)_2:26.1096,(Glossinafuscipes_1:74.0583,Melophagusovinus_2:74.0583)_2:13.7188)_2:21.5662,(Bactroceraoleae_10:30.48,Ceratitiscapitata_29:30.48)_14:78.8632)_4:12.8679,Drosophilamelanogaster_4:122.211)_4:195.866,(Aedesaegypti_3:114.166,Anophelesgambiae_1:114.166)_2:203.912)_3	0.007	((0.629158,0.188922),(0.278572,0.680037),(0.330481,0.00483659),(0.680037,0.605969),(0.489606,0.816417),(0.0294563,6.57974e-05),(0.0401209,5.7502e-08),(0.669832,0.710246),(0.399719,0.905843),(0.349258,0.852428))
OG0000353	((((((Luciliacuprina_7:33.9059,Sarcophagabullata_1:33.9059)_5:27.7616,(Muscadomestica_10:35,Stomoxyscalcitrans_1:35)_5:26.6674)_5:26.1096,(Glossinafuscipes_11:74.0583,Melophagusovinus_1:74.0583)_5:13.7188)_5:21.5662,(Bactroceraoleae_1:30.48,Ceratitiscapitata_13:30.48)_6:78.8632)_5:12.8679,Drosophilamelanogaster_12:122.211)_5:195.866,(Aedesaegypti_0:114.166,Anophelesgambiae_0:114.166)_0:203.912)_2	0.001	((0.0868941,0.00120035),(0.802061,0.79753),(0.00325677,0.001481),(0.79753,0.707777),(0.00674893,0.0270995),(0.77077,0.502236),(0.000198245,7.42531e-05),(0.697462,0.0101469),(0.0823062,0.625002),(0.5,0.5))
OG0000354	((((((Luciliacuprina_8:33.9059,Sarcophagabullata_5:33.9059)_6:27.7616,(Muscadomestica_5:35,Stomoxyscalcitrans_7:35)_5:26.6674)_5:26.1096,(Glossinafuscipes_2:74.0583,Melophagusovinus_3:74.0583)_4:13.7188)_4:21.5662,(Bactroceraoleae_4:30.48,Ceratitiscapitata_4:30.48)_4:78.8632)_4:12.8679,Drosophilamelanogaster_2:122.211)_4:195.866,(Aedesaegypti_8:114.166,Anophelesgambiae_8:114.166)_7:203.912)_6	0.868	((-,-),(-,-),(-,-),(-,-),(-,-),(-,-),(-,-),(-,-),(-,-),(-,-))
OG0000355	((((((Luciliacuprina_2:33.9059,Sarcophagabullata_2:33.9059)_3:27.7616,(Muscadomestica_4:35,Stomoxyscalcitrans_12:35)_6:26.6674)_5:26.1096,(Glossinafuscipes_7:74.0583,Melophagusovinus_3:74.0583)_5:13.7188)_5:21.5662,(Bactroceraoleae_6:30.48,Ceratitiscapitata_12:30.48)_8:78.8632)_5:12.8679,Drosophilamelanogaster_5:122.211)_5:195.866,(Aedesaegypti_2:114.166,Anophelesgambiae_1:114.166)_2:203.912)_4	0.016	((-,-),(-,-),(-,-),(-,-),(-,-),(-,-),(-,-),(-,-),(-,-),(-,-))
OG0000356	((((((Luciliacuprina_8:33.9059,Sarcophagabullata_7:33.9059)_7:27.7616,(Muscadomestica_6:35,Stomoxyscalcitrans_7:35)_6:26.6674)_6:26.1096,(Glossinafuscipes_1:74.0583,Melophagusovinus_2:74.0583)_3:13.7188)_4:21.5662,(Bactroceraoleae_3:30.48,Ceratitiscapitata_2:30.48)_3:78.8632)_4:12.8679,Drosophilamelanogaster_6:122.211)_4:195.866,(Aedesaegypti_7:114.166,Anophelesgambiae_7:114.166)_7:203.912)_6	0.745	((-,-),(-,-),(-,-),(-,-),(-,-),(-,-),(-,-),(-,-),(-,-),(-,-))
OG0000357	((((((Luciliacuprina_2:33.9059,Sarcophagabullata_2:33.9059)_2:27.7616,(Muscadomestica_5:35,Stomoxyscalcitrans_8:35)_5:26.6674)_4:26.1096,(Glossinafuscipes_4:74.0583,Melophagusovinus_1:74.0583)_4:13.7188)_4:21.5662,(Bactroceraoleae_16:30.48,Ceratitiscapitata_11:30.48)_12:78.8632)_5:12.8679,Drosophilamelanogaster_5:122.211)_5:195.866,(Aedesaegypti_1:114.166,Anophelesgambiae_1:114.166)_1:203.912)_3	0.074	((-,-),(-,-),(-,-),(-,-),(-,-),(-,-),(-,-),(-,-),(-,-),(-,-))
OG0000358	((((((Luciliacuprina_7:33.9059,Sarcophagabullata_1:33.9059)_5:27.7616,(Muscadomestica_7:35,Stomoxyscalcitrans_9:35)_7:26.6674)_5:26.1096,(Glossinafuscipes_8:74.0583,Melophagusovinus_1:74.0583)_5:13.7188)_5:21.5662,(Bactroceraoleae_11:30.48,Ceratitiscapitata_4:30.48)_6:78.8632)_5:12.8679,Drosophilamelanogaster_4:122.211)_5:195.866,(Aedesaegypti_3:114.166,Anophelesgambiae_1:114.166)_2:203.912)_4	0.003	((0.0868941,0.00120035),(0.802061,0.0624929),(0.861997,0.145598),(0.79753,0.707777),(0.0854626,0.0270995),(0.77077,0.502236),(0.00162711,0.183816),(0.697462,0.912763),(0.363812,0.764812),(0.349258,0.852428))
OG0000359	((((((Luciliacuprina_4:33.9059,Sarcophagabullata_1:33.9059)_4:27.7616,(Muscadomestica_6:35,Stomoxyscalcitrans_7:35)_6:26.6674)_5:26.1096,(Glossinafuscipes_5:74.0583,Melophagusovinus_1:74.0583)_5:13.7188)_5:21.5662,(Bactroceraoleae_14:30.48,Ceratitiscapitata_6:30.48)_8:78.8632)_5:12.8679,Drosophilamelanogaster_7:122.211)_5:195.866,(Aedesaegypti_4:114.166,Anophelesgambiae_1:114.166)_3:203.912)_4	0.019	((-,-),(-,-),(-,-),(-,-),(-,-),(-,-),(-,-),(-,-),(-,-),(-,-))
OG0000360	((((((Luciliacuprina_2:33.9059,Sarcophagabullata_1:33.9059)_2:27.7616,(Muscadomestica_4:35,Stomoxyscalcitrans_3:35)_3:26.6674)_3:26.1096,(Glossinafuscipes_4:74.0583,Melophagusovinus_1:74.0583)_3:13.7188)_3:21.5662,(Bactroceraoleae_18:30.48,Ceratitiscapitata_5:30.48)_9:78.8632)_5:12.8679,Drosophilamelanogaster_12:122.211)_5:195.866,(Aedesaegypti_5:114.166,Anophelesgambiae_1:114.166)_3:203.912)_4	0.002	((0.710666,0.318394),(0.366018,0.732144),(0.210758,0.771499),(0.732144,0.646021),(0.361563,0.216416),(0.0440152,0.051543),(2.9463e-05,0.0129959),(0.697462,0.0101469),(0.363812,0.921536),(0.183502,0.460351))
OG0000361	((((((Luciliacuprina_2:33.9059,Sarcophagabullata_3:33.9059)_3:27.7616,(Muscadomestica_7:35,Stomoxyscalcitrans_3:35)_4:26.6674)_4:26.1096,(Glossinafuscipes_12:74.0583,Melophagusovinus_5:74.0583)_5:13.7188)_5:21.5662,(Bactroceraoleae_2:30.48,Ceratitiscapitata_3:30.48)_3:78.8632)_5:12.8679,Drosophilamelanogaster_12:122.211)_5:195.866,(Aedesaegypti_5:114.166,Anophelesgambiae_2:114.166)_4:203.912)_5	0.124	((-,-),(-,-),(-,-),(-,-),(-,-),(-,-),(-,-),(-,-),(-,-),(-,-))
OG0000362	((((((Luciliacuprina_2:33.9059,Sarcophagabullata_1:33.9059)_2:27.7616,(Muscadomestica_4:35,Stomoxyscalcitrans_1:35)_2:26.6674)_2:26.1096,(Glossinafuscipes_1:74.0583,Melophagusovinus_1:74.0583)_2:13.7188)_2:21.5662,(Bactroceraoleae_1:30.48,Ceratitiscapitata_1:30.48)_1:78.8632)_2:12.8679,Drosophilamelanogaster_4:122.211)_2:195.866,(Aedesaegypti_38:114.166,Anophelesgambiae_2:114.166)_12:203.912)_6	0.041	((-,-),(-,-),(-,-),(-,-),(-,-),(-,-),(-,-),(-,-),(-,-),(-,-))
OG0000363	((((((Luciliacuprina_1:33.9059,Sarcophagabullata_1:33.9059)_1:27.7616,(Muscadomestica_5:35,Stomoxyscalcitrans_6:35)_5:26.6674)_4:26.1096,(Glossinafuscipes_4:74.0583,Melophagusovinus_1:74.0583)_4:13.7188)_4:21.5662,(Bactroceraoleae_24:30.48,Ceratitiscapitata_3:30.48)_9:78.8632)_5:12.8679,Drosophilamelanogaster_7:122.211)_5:195.866,(Aedesaegypti_1:114.166,Anophelesgambiae_3:114.166)_2:203.912)_4	0.006	((0.629158,0.629158),(0.00570396,0.213736),(0.83111,0.319774),(0.769761,0.679557),(0.877824,0.0576182),(0.428262,0.051543),(1.33704e-09,0.00021476),(0.697462,0.239445),(0.363812,0.764812),(0.852428,0.349258))
OG0000364	((((((Luciliacuprina_1:33.9059,Sarcophagabullata_2:33.9059)_2:27.7616,(Muscadomestica_1:35,Stomoxyscalcitrans_8:35)_3:26.6674)_3:26.1096,(Glossinafuscipes_1:74.0583,Melophagusovinus_2:74.0583)_3:13.7188)_3:21.5662,(Bactroceraoleae_4:30.48,Ceratitiscapitata_5:30.48)_4:78.8632)_4:12.8679,Drosophilamelanogaster_13:122.211)_4:195.866,(Aedesaegypti_16:114.166,Anophelesgambiae_3:114.166)_8:203.912)_6	0.007	((0.318394,0.710666),(0.366018,0.732144),(0.0424466,0.000410302),(0.732144,0.646021),(0.216416,0.580739),(0.376523,0.881559),(0.787989,0.239464),(0.669832,0.00147975),(0.811408,0.312187),(0.0140994,0.104426))
OG0000365	((((((Luciliacuprina_2:33.9059,Sarcophagabullata_0:33.9059)_2:27.7616,(Muscadomestica_3:35,Stomoxyscalcitrans_4:35)_3:26.6674)_3:26.1096,(Glossinafuscipes_11:74.0583,Melophagusovinus_1:74.0583)_4:13.7188)_4:21.5662,(Bactroceraoleae_15:30.48,Ceratitiscapitata_11:30.48)_11:78.8632)_5:12.8679,Drosophilamelanogaster_5:122.211)_5:195.866,(Aedesaegypti_3:114.166,Anophelesgambiae_1:114.166)_2:203.912)_4	0.009	((0.710666,0.0168258),(0.366018,0.732144),(0.771499,0.210758),(0.424185,0.679557),(0.00119017,0.0576182),(0.428262,0.00794002),(0.0403828,0.883607),(0.697462,0.74369),(0.363812,0.764812),(0.349258,0.852428))
OG0000366	((((((Luciliacuprina_6:33.9059,Sarcophagabullata_2:33.9059)_4:27.7616,(Muscadomestica_6:35,Stomoxyscalcitrans_2:35)_4:26.6674)_4:26.1096,(Glossinafuscipes_3:74.0583,Melophagusovinus_1:74.0583)_4:13.7188)_4:21.5662,(Bactroceraoleae_13:30.48,Ceratitiscapitata_13:30.48)_12:78.8632)_5:12.8679,Drosophilamelanogaster_10:122.211)_5:195.866,(Aedesaegypti_0:114.166,Anophelesgambiae_0:114.166)_0:203.912)_2	0.033	((-,-),(-,-),(-,-),(-,-),(-,-),(-,-),(-,-),(-,-),(-,-),(-,-))
OG0000367	((((((Luciliacuprina_4:33.9059,Sarcophagabullata_1:33.9059)_4:27.7616,(Muscadomestica_3:35,Stomoxyscalcitrans_8:35)_5:26.6674)_5:26.1096,(Glossinafuscipes_10:74.0583,Melophagusovinus_1:74.0583)_5:13.7188)_5:21.5662,(Bactroceraoleae_11:30.48,Ceratitiscapitata_3:30.48)_6:78.8632)_5:12.8679,Drosophilamelanogaster_15:122.211)_5:195.866,(Aedesaegypti_0:114.166,Anophelesgambiae_0:114.166)_0:203.912)_2	0.001	((0.799696,0.00966916),(0.484523,0.79753),(0.17737,0.0412762),(0.79753,0.707777),(0.0147604,0.0270995),(0.77077,0.502236),(0.00162711,0.0217521),(0.697462,0.00124127),(0.0823062,0.625002),(0.5,0.5))
OG0000368	((((((Luciliacuprina_1:33.9059,Sarcophagabullata_1:33.9059)_1:27.7616,(Muscadomestica_3:35,Stomoxyscalcitrans_4:35)_3:26.6674)_3:26.1096,(Glossinafuscipes_18:74.0583,Melophagusovinus_1:74.0583)_4:13.7188)_4:21.5662,(Bactroceraoleae_9:30.48,Ceratitiscapitata_5:30.48)_6:78.8632)_4:12.8679,Drosophilamelanogaster_6:122.211)_4:195.866,(Aedesaegypti_6:114.166,Anophelesgambiae_1:114.166)_3:203.912)_4	0.002	((0.629158,0.629158),(0.0267861,0.732144),(0.771499,0.210758),(0.424185,0.679557),(5.2853e-07,0.0576182),(0.74168,0.179495),(0.044465,0.547965),(0.669832,0.272886),(0.611937,0.921536),(0.114533,0.460351))
OG0000369	((((((Luciliacuprina_9:33.9059,Sarcophagabullata_2:33.9059)_5:27.7616,(Muscadomestica_2:35,Stomoxyscalcitrans_9:35)_5:26.6674)_5:26.1096,(Glossinafuscipes_8:74.0583,Melophagusovinus_2:74.0583)_5:13.7188)_5:21.5662,(Bactroceraoleae_6:30.48,Ceratitiscapitata_7:30.48)_6:78.8632)_5:12.8679,Drosophilamelanogaster_8:122.211)_5:195.866,(Aedesaegypti_1:114.166,Anophelesgambiae_1:114.166)_1:203.912)_3	0.008	((0.00669891,0.017373),(0.802061,0.79753),(0.0199479,0.00787925),(0.79753,0.707777),(0.0854626,0.140811),(0.77077,0.502236),(0.833765,0.328408),(0.697462,0.161676),(0.182054,0.71794),(0.793677,0.793677))
OG0000370	((((((Luciliacuprina_1:33.9059,Sarcophagabullata_1:33.9059)_1:27.7616,(Muscadomestica_9:35,Stomoxyscalcitrans_11:35)_8:26.6674)_4:26.1096,(Glossinafuscipes_5:74.0583,Melophagusovinus_1:74.0583)_4:13.7188)_4:21.5662,(Bactroceraoleae_1:30.48,Ceratitiscapitata_5:30.48)_3:78.8632)_4:12.8679,Drosophilamelanogaster_17:122.211)_4:195.866,(Aedesaegypti_2:114.166,Anophelesgambiae_2:114.166)_2:203.912)_3	0.001	((0.629158,0.629158),(0.00570396,0.00177122),(0.432277,0.098611),(0.769761,0.679557),(0.435709,0.0576182),(0.74168,0.647253),(0.0323979,0.0735309),(0.669832,6.25432e-05),(0.399719,0.905843),(0.566941,0.566941))
OG0000371	((((((Luciliacuprina_3:33.9059,Sarcophagabullata_1:33.9059)_3:27.7616,(Muscadomestica_4:35,Stomoxyscalcitrans_6:35)_4:26.6674)_4:26.1096,(Glossinafuscipes_7:74.0583,Melophagusovinus_1:74.0583)_4:13.7188)_4:21.5662,(Bactroceraoleae_21:30.48,Ceratitiscapitata_3:30.48)_8:78.8632)_4:12.8679,Drosophilamelanogaster_5:122.211)_4:195.866,(Aedesaegypti_3:114.166,Anophelesgambiae_1:114.166)_2:203.912)_3	0.002	((0.763801,0.0383342),(0.432635,0.769761),(0.806712,0.0686875),(0.769761,0.679557),(0.100361,0.0576182),(0.74168,0.0308351),(1.68336e-08,0.000826763),(0.669832,0.389341),(0.399719,0.905843),(0.349258,0.852428))
OG0000372	((((((Luciliacuprina_2:33.9059,Sarcophagabullata_1:33.9059)_2:27.7616,(Muscadomestica_1:35,Stomoxyscalcitrans_5:35)_3:26.6674)_3:26.1096,(Glossinafuscipes_9:74.0583,Melophagusovinus_1:74.0583)_4:13.7188)_4:21.5662,(Bactroceraoleae_15:30.48,Ceratitiscapitata_5:30.48)_8:78.8632)_4:12.8679,Drosophilamelanogaster_3:122.211)_4:195.866,(Aedesaegypti_11:114.166,Anophelesgambiae_2:114.166)_5:203.912)_5	0.001	((0.710666,0.318394),(0.366018,0.732144),(0.0424466,0.092021),(0.424185,0.679557),(0.0137915,0.0576182),(0.74168,0.0308351),(0.000273645,0.041454),(0.669832,0.900936),(0.929958,0.66381),(0.0227002,0.224961))
OG0000373	((((((Luciliacuprina_1:33.9059,Sarcophagabullata_1:33.9059)_1:27.7616,(Muscadomestica_4:35,Stomoxyscalcitrans_3:35)_3:26.6674)_3:26.1096,(Glossinafuscipes_4:74.0583,Melophagusovinus_1:74.0583)_3:13.7188)_3:21.5662,(Bactroceraoleae_17:30.48,Ceratitiscapitata_7:30.48)_9:78.8632)_4:12.8679,Drosophilamelanogaster_5:122.211)_4:195.866,(Aedesaegypti_11:114.166,Anophelesgambiae_1:114.166)_5:203.912)_5	0.007	((0.629158,0.629158),(0.0267861,0.732144),(0.210758,0.771499),(0.732144,0.646021),(0.361563,0.216416),(0.376523,0.0158838),(8.65941e-05,0.272257),(0.669832,0.389341),(0.929958,0.66381),(0.0227002,0.0656492))
OG0000374	((((((Luciliacuprina_3:33.9059,Sarcophagabullata_3:33.9059)_3:27.7616,(Muscadomestica_0:35,Stomoxyscalcitrans_0:35)_0:26.6674)_2:26.1096,(Glossinafuscipes_1:74.0583,Melophagusovinus_1:74.0583)_2:13.7188)_2:21.5662,(Bactroceraoleae_19:30.48,Ceratitiscapitata_19:30.48)_16:78.8632)_3:12.8679,Drosophilamelanogaster_2:122.211)_3:195.866,(Aedesaegypti_6:114.166,Anophelesgambiae_1:114.166)_3:203.912)_3	0.007	((0.763801,0.763801),(0.115423,0.0105026),(0.5,0.5),(0.680037,0.605969),(0.489606,0.489606),(0.312605,8.23086e-07),(0.133652,0.133652),(0.637385,0.882987),(0.540197,0.54566),(0.114533,0.460351))
OG0000375	((((((Luciliacuprina_2:33.9059,Sarcophagabullata_1:33.9059)_2:27.7616,(Muscadomestica_4:35,Stomoxyscalcitrans_4:35)_4:26.6674)_4:26.1096,(Glossinafuscipes_9:74.0583,Melophagusovinus_1:74.0583)_4:13.7188)_4:21.5662,(Bactroceraoleae_16:30.48,Ceratitiscapitata_8:30.48)_10:78.8632)_4:12.8679,Drosophilamelanogaster_3:122.211)_4:195.866,(Aedesaegypti_6:114.166,Anophelesgambiae_1:114.166)_3:203.912)_4	0.012	((-,-),(-,-),(-,-),(-,-),(-,-),(-,-),(-,-),(-,-),(-,-),(-,-))
OG0000376	((((((Luciliacuprina_6:33.9059,Sarcophagabullata_5:33.9059)_6:27.7616,(Muscadomestica_8:35,Stomoxyscalcitrans_22:35)_10:26.6674)_6:26.1096,(Glossinafuscipes_5:74.0583,Melophagusovinus_1:74.0583)_4:13.7188)_4:21.5662,(Bactroceraoleae_1:30.48,Ceratitiscapitata_3:30.48)_2:78.8632)_3:12.8679,Drosophilamelanogaster_2:122.211)_3:195.866,(Aedesaegypti_1:114.166,Anophelesgambiae_1:114.166)_1:203.912)_2	0.006	((0.843206,0.567417),(0.822656,0.00573189),(0.333423,1.39254e-06),(0.0926386,0.679557),(0.435709,0.0576182),(0.137068,0.590839),(0.299187,0.12643),(0.637385,0.882987),(0.248398,0.87446),(0.793677,0.793677))
OG0000377	((((((Luciliacuprina_3:33.9059,Sarcophagabullata_8:33.9059)_5:27.7616,(Muscadomestica_4:35,Stomoxyscalcitrans_6:35)_5:26.6674)_5:26.1096,(Glossinafuscipes_4:74.0583,Melophagusovinus_6:74.0583)_5:13.7188)_5:21.5662,(Bactroceraoleae_10:30.48,Ceratitiscapitata_6:30.48)_7:78.8632)_5:12.8679,Drosophilamelanogaster_8:122.211)_5:195.866,(Aedesaegypti_0:114.166,Anophelesgambiae_0:114.166)_0:203.912)_2	0.366	((-,-),(-,-),(-,-),(-,-),(-,-),(-,-),(-,-),(-,-),(-,-),(-,-))
OG0000378	((((((Luciliacuprina_2:33.9059,Sarcophagabullata_1:33.9059)_2:27.7616,(Muscadomestica_1:35,Stomoxyscalcitrans_8:35)_3:26.6674)_3:26.1096,(Glossinafuscipes_6:74.0583,Melophagusovinus_2:74.0583)_4:13.7188)_4:21.5662,(Bactroceraoleae_7:30.48,Ceratitiscapitata_5:30.48)_6:78.8632)_5:12.8679,Drosophilamelanogaster_8:122.211)_5:195.866,(Aedesaegypti_12:114.166,Anophelesgambiae_2:114.166)_6:203.912)_6	0.019	((-,-),(-,-),(-,-),(-,-),(-,-),(-,-),(-,-),(-,-),(-,-),(-,-))
OG0000379	((((((Luciliacuprina_8:33.9059,Sarcophagabullata_1:33.9059)_4:27.7616,(Muscadomestica_4:35,Stomoxyscalcitrans_6:35)_4:26.6674)_4:26.1096,(Glossinafuscipes_7:74.0583,Melophagusovinus_1:74.0583)_4:13.7188)_4:21.5662,(Bactroceraoleae_2:30.48,Ceratitiscapitata_2:30.48)_2:78.8632)_4:12.8679,Drosophilamelanogaster_13:122.211)_4:195.866,(Aedesaegypti_9:114.166,Anophelesgambiae_1:114.166)_4:203.912)_4	0.004	((0.0036145,0.00966916),(0.774631,0.769761),(0.806712,0.0686875),(0.769761,0.679557),(0.100361,0.0576182),(0.74168,0.295663),(0.6982,0.6982),(0.669832,0.00147975),(0.611937,0.617854),(0.0235664,0.172611))
OG0000380	((((((Luciliacuprina_1:33.9059,Sarcophagabullata_1:33.9059)_1:27.7616,(Muscadomestica_1:35,Stomoxyscalcitrans_1:35)_1:26.6674)_1:26.1096,(Glossinafuscipes_2:74.0583,Melophagusovinus_1:74.0583)_2:13.7188)_2:21.5662,(Bactroceraoleae_25:30.48,Ceratitiscapitata_14:30.48)_16:78.8632)_4:12.8679,Drosophilamelanogaster_5:122.211)_4:195.866,(Aedesaegypti_3:114.166,Anophelesgambiae_0:114.166)_2:203.912)_3	0.006	((0.629158,0.629158),(0.609709,0.606319),(0.635319,0.635319),(0.271364,0.605969),(0.816417,0.489606),(0.0294563,7.62043e-06),(0.000362775,0.410528),(0.669832,0.389341),(0.399719,0.905843),(0.349258,0.205542))
OG0000381	((((((Luciliacuprina_4:33.9059,Sarcophagabullata_3:33.9059)_4:27.7616,(Muscadomestica_10:35,Stomoxyscalcitrans_11:35)_8:26.6674)_5:26.1096,(Glossinafuscipes_2:74.0583,Melophagusovinus_2:74.0583)_3:13.7188)_4:21.5662,(Bactroceraoleae_8:30.48,Ceratitiscapitata_4:30.48)_5:78.8632)_4:12.8679,Drosophilamelanogaster_4:122.211)_4:195.866,(Aedesaegypti_5:114.166,Anophelesgambiae_1:114.166)_3:203.912)_4	0.129	((-,-),(-,-),(-,-),(-,-),(-,-),(-,-),(-,-),(-,-),(-,-),(-,-))
OG0000382	((((((Luciliacuprina_5:33.9059,Sarcophagabullata_5:33.9059)_5:27.7616,(Muscadomestica_6:35,Stomoxyscalcitrans_5:35)_5:26.6674)_5:26.1096,(Glossinafuscipes_5:74.0583,Melophagusovinus_2:74.0583)_5:13.7188)_5:21.5662,(Bactroceraoleae_7:30.48,Ceratitiscapitata_9:30.48)_7:78.8632)_5:12.8679,Drosophilamelanogaster_4:122.211)_5:195.866,(Aedesaegypti_3:114.166,Anophelesgambiae_3:114.166)_3:203.912)_4	0.92	((-,-),(-,-),(-,-),(-,-),(-,-),(-,-),(-,-),(-,-),(-,-),(-,-))
OG0000383	((((((Luciliacuprina_1:33.9059,Sarcophagabullata_1:33.9059)_1:27.7616,(Muscadomestica_1:35,Stomoxyscalcitrans_5:35)_2:26.6674)_2:26.1096,(Glossinafuscipes_2:74.0583,Melophagusovinus_1:74.0583)_2:13.7188)_2:21.5662,(Bactroceraoleae_8:30.48,Ceratitiscapitata_7:30.48)_7:78.8632)_4:12.8679,Drosophilamelanogaster_13:122.211)_4:195.866,(Aedesaegypti_12:114.166,Anophelesgambiae_3:114.166)_6:203.912)_5	0.082	((-,-),(-,-),(-,-),(-,-),(-,-),(-,-),(-,-),(-,-),(-,-),(-,-))
OG0000384	((((((Luciliacuprina_3:33.9059,Sarcophagabullata_3:33.9059)_3:27.7616,(Muscadomestica_4:35,Stomoxyscalcitrans_3:35)_3:26.6674)_3:26.1096,(Glossinafuscipes_3:74.0583,Melophagusovinus_1:74.0583)_3:13.7188)_3:21.5662,(Bactroceraoleae_18:30.48,Ceratitiscapitata_6:30.48)_9:78.8632)_3:12.8679,Drosophilamelanogaster_2:122.211)_3:195.866,(Aedesaegypti_10:114.166,Anophelesgambiae_1:114.166)_4:203.912)_4	0.005	((0.763801,0.763801),(0.737171,0.732144),(0.210758,0.771499),(0.732144,0.646021),(0.855899,0.216416),(0.704007,0.00205998),(2.9463e-05,0.0526063),(0.637385,0.882987),(0.919956,0.617854),(0.0114103,0.172611))
OG0000385	((((((Luciliacuprina_4:33.9059,Sarcophagabullata_1:33.9059)_3:27.7616,(Muscadomestica_6:35,Stomoxyscalcitrans_1:35)_3:26.6674)_3:26.1096,(Glossinafuscipes_4:74.0583,Melophagusovinus_1:74.0583)_3:13.7188)_3:21.5662,(Bactroceraoleae_8:30.48,Ceratitiscapitata_4:30.48)_6:78.8632)_5:12.8679,Drosophilamelanogaster_22:122.211)_6:195.866,(Aedesaegypti_1:114.166,Anophelesgambiae_2:114.166)_2:203.912)_4	0.006	((0.200997,0.0383342),(0.737171,0.732144),(0.0128344,0.0424466),(0.732144,0.646021),(0.361563,0.216416),(0.0440152,0.502236),(0.098455,0.183816),(0.344968,2.56765e-05),(0.266103,0.764812),(0.852428,0.566941))
OG0000386	((((((Luciliacuprina_3:33.9059,Sarcophagabullata_1:33.9059)_3:27.7616,(Muscadomestica_3:35,Stomoxyscalcitrans_2:35)_3:26.6674)_3:26.1096,(Glossinafuscipes_4:74.0583,Melophagusovinus_1:74.0583)_3:13.7188)_3:21.5662,(Bactroceraoleae_12:30.48,Ceratitiscapitata_7:30.48)_8:78.8632)_4:12.8679,Drosophilamelanogaster_7:122.211)_4:195.866,(Aedesaegypti_13:114.166,Anophelesgambiae_1:114.166)_5:203.912)_5	0.05	((-,-),(-,-),(-,-),(-,-),(-,-),(-,-),(-,-),(-,-),(-,-),(-,-))
OG0000387	((((((Luciliacuprina_4:33.9059,Sarcophagabullata_1:33.9059)_3:27.7616,(Muscadomestica_2:35,Stomoxyscalcitrans_1:35)_2:26.6674)_3:26.1096,(Glossinafuscipes_8:74.0583,Melophagusovinus_0:74.0583)_4:13.7188)_4:21.5662,(Bactroceraoleae_5:30.48,Ceratitiscapitata_7:30.48)_6:78.8632)_5:12.8679,Drosophilamelanogaster_9:122.211)_5:195.866,(Aedesaegypti_15:114.166,Anophelesgambiae_2:114.166)_7:203.912)_6	0.011	((-,-),(-,-),(-,-),(-,-),(-,-),(-,-),(-,-),(-,-),(-,-),(-,-))
OG0000388	((((((Luciliacuprina_4:33.9059,Sarcophagabullata_1:33.9059)_3:27.7616,(Muscadomestica_9:35,Stomoxyscalcitrans_1:35)_4:26.6674)_4:26.1096,(Glossinafuscipes_7:74.0583,Melophagusovinus_1:74.0583)_4:13.7188)_4:21.5662,(Bactroceraoleae_11:30.48,Ceratitiscapitata_1:30.48)_5:78.8632)_4:12.8679,Drosophilamelanogaster_6:122.211)_4:195.866,(Aedesaegypti_12:114.166,Anophelesgambiae_1:114.166)_5:203.912)_5	0.001	((0.200997,0.0383342),(0.432635,0.769761),(0.00131437,0.0112249),(0.769761,0.679557),(0.100361,0.0576182),(0.74168,0.447948),(0.000218655,0.000849516),(0.669832,0.272886),(0.929958,0.66381),(0.00844359,0.0656492))
OG0000389	((((((Luciliacuprina_1:33.9059,Sarcophagabullata_1:33.9059)_1:27.7616,(Muscadomestica_4:35,Stomoxyscalcitrans_13:35)_5:26.6674)_4:26.1096,(Glossinafuscipes_5:74.0583,Melophagusovinus_1:74.0583)_4:13.7188)_4:21.5662,(Bactroceraoleae_8:30.48,Ceratitiscapitata_7:30.48)_7:78.8632)_5:12.8679,Drosophilamelanogaster_11:122.211)_5:195.866,(Aedesaegypti_2:114.166,Anophelesgambiae_1:114.166)_2:203.912)_4	0.004	((0.629158,0.629158),(0.00570396,0.213736),(0.540314,1.71229e-05),(0.769761,0.679557),(0.435709,0.0576182),(0.428262,0.23055),(0.364818,0.848565),(0.697462,0.0268154),(0.363812,0.764812),(0.566941,0.852428))
OG0000390	((((((Luciliacuprina_2:33.9059,Sarcophagabullata_1:33.9059)_2:27.7616,(Muscadomestica_9:35,Stomoxyscalcitrans_3:35)_4:26.6674)_3:26.1096,(Glossinafuscipes_1:74.0583,Melophagusovinus_2:74.0583)_3:13.7188)_3:21.5662,(Bactroceraoleae_18:30.48,Ceratitiscapitata_11:30.48)_12:78.8632)_4:12.8679,Drosophilamelanogaster_5:122.211)_4:195.866,(Aedesaegypti_1:114.166,Anophelesgambiae_1:114.166)_1:203.912)_3	0.005	((0.710666,0.318394),(0.366018,0.16487),(0.00131437,0.490124),(0.732144,0.646021),(0.216416,0.580739),(0.376523,0.000530945),(0.00378146,0.679286),(0.669832,0.389341),(0.399719,0.71794),(0.793677,0.793677))
OG0000391	((((((Luciliacuprina_3:33.9059,Sarcophagabullata_0:33.9059)_3:27.7616,(Muscadomestica_11:35,Stomoxyscalcitrans_8:35)_7:26.6674)_4:26.1096,(Glossinafuscipes_2:74.0583,Melophagusovinus_1:74.0583)_3:13.7188)_4:21.5662,(Bactroceraoleae_7:30.48,Ceratitiscapitata_3:30.48)_5:78.8632)_4:12.8679,Drosophilamelanogaster_7:122.211)_4:195.866,(Aedesaegypti_9:114.166,Anophelesgambiae_3:114.166)_5:203.912)_5	0.009	((0.763801,0.00423272),(0.432635,0.0131662),(0.0194648,0.400211),(0.769761,0.275591),(0.580739,0.216416),(0.74168,0.447948),(0.076386,0.149703),(0.669832,0.116006),(0.929958,0.66381),(0.100735,0.575483))
OG0000392	((((((Luciliacuprina_2:33.9059,Sarcophagabullata_1:33.9059)_2:27.7616,(Muscadomestica_4:35,Stomoxyscalcitrans_7:35)_5:26.6674)_4:26.1096,(Glossinafuscipes_6:74.0583,Melophagusovinus_1:74.0583)_4:13.7188)_4:21.5662,(Bactroceraoleae_11:30.48,Ceratitiscapitata_4:30.48)_6:78.8632)_4:12.8679,Drosophilamelanogaster_6:122.211)_4:195.866,(Aedesaegypti_10:114.166,Anophelesgambiae_2:114.166)_5:203.912)_5	0.02	((-,-),(-,-),(-,-),(-,-),(-,-),(-,-),(-,-),(-,-),(-,-),(-,-))
OG0000393	((((((Luciliacuprina_2:33.9059,Sarcophagabullata_1:33.9059)_2:27.7616,(Muscadomestica_2:35,Stomoxyscalcitrans_2:35)_2:26.6674)_2:26.1096,(Glossinafuscipes_13:74.0583,Melophagusovinus_1:74.0583)_4:13.7188)_4:21.5662,(Bactroceraoleae_24:30.48,Ceratitiscapitata_2:30.48)_8:78.8632)_5:12.8679,Drosophilamelanogaster_6:122.211)_5:195.866,(Aedesaegypti_0:114.166,Anophelesgambiae_1:114.166)_1:203.912)_3	0.006	((0.710666,0.318394),(0.684753,0.680037),(0.718474,0.718474),(0.0427926,0.679557),(0.000143195,0.0576182),(0.428262,0.092012),(1.07081e-10,0.00011412),(0.697462,0.446554),(0.182054,0.71794),(0.408542,0.793677))
OG0000394	((((((Luciliacuprina_3:33.9059,Sarcophagabullata_2:33.9059)_3:27.7616,(Muscadomestica_3:35,Stomoxyscalcitrans_3:35)_3:26.6674)_3:26.1096,(Glossinafuscipes_1:74.0583,Melophagusovinus_0:74.0583)_2:13.7188)_3:21.5662,(Bactroceraoleae_15:30.48,Ceratitiscapitata_5:30.48)_8:78.8632)_5:12.8679,Drosophilamelanogaster_16:122.211)_5:195.866,(Aedesaegypti_3:114.166,Anophelesgambiae_2:114.166)_3:203.912)_4	0.004	((0.763801,0.410106),(0.737171,0.732144),(0.771499,0.771499),(0.732144,0.221757),(0.489606,0.136402),(0.0440152,0.092012),(0.000273645,0.041454),(0.697462,0.000594838),(0.363812,0.921536),(0.650103,0.880346))
OG0000395	((((((Luciliacuprina_3:33.9059,Sarcophagabullata_6:33.9059)_4:27.7616,(Muscadomestica_2:35,Stomoxyscalcitrans_4:35)_4:26.6674)_4:26.1096,(Glossinafuscipes_7:74.0583,Melophagusovinus_4:74.0583)_4:13.7188)_4:21.5662,(Bactroceraoleae_3:30.48,Ceratitiscapitata_3:30.48)_3:78.8632)_4:12.8679,Drosophilamelanogaster_5:122.211)_4:195.866,(Aedesaegypti_12:114.166,Anophelesgambiae_4:114.166)_7:203.912)_6	0.759	((-,-),(-,-),(-,-),(-,-),(-,-),(-,-),(-,-),(-,-),(-,-),(-,-))
OG0000396	((((((Luciliacuprina_6:33.9059,Sarcophagabullata_1:33.9059)_4:27.7616,(Muscadomestica_5:35,Stomoxyscalcitrans_4:35)_4:26.6674)_4:26.1096,(Glossinafuscipes_8:74.0583,Melophagusovinus_1:74.0583)_4:13.7188)_4:21.5662,(Bactroceraoleae_10:30.48,Ceratitiscapitata_3:30.48)_5:78.8632)_4:12.8679,Drosophilamelanogaster_8:122.211)_4:195.866,(Aedesaegypti_6:114.166,Anophelesgambiae_1:114.166)_3:203.912)_4	0.006	((0.0633265,0.00966916),(0.774631,0.769761),(0.2693,0.806712),(0.769761,0.679557),(0.0276079,0.0576182),(0.74168,0.447948),(0.00194346,0.149703),(0.669832,0.0712977),(0.611937,0.921536),(0.114533,0.460351))
OG0000397	((((((Luciliacuprina_4:33.9059,Sarcophagabullata_1:33.9059)_3:27.7616,(Muscadomestica_4:35,Stomoxyscalcitrans_5:35)_4:26.6674)_4:26.1096,(Glossinafuscipes_5:74.0583,Melophagusovinus_1:74.0583)_4:13.7188)_4:21.5662,(Bactroceraoleae_4:30.48,Ceratitiscapitata_5:30.48)_4:78.8632)_4:12.8679,Drosophilamelanogaster_9:122.211)_4:195.866,(Aedesaegypti_11:114.166,Anophelesgambiae_4:114.166)_7:203.912)_6	0.435	((-,-),(-,-),(-,-),(-,-),(-,-),(-,-),(-,-),(-,-),(-,-),(-,-))
OG0000398	((((((Luciliacuprina_4:33.9059,Sarcophagabullata_1:33.9059)_3:27.7616,(Muscadomestica_4:35,Stomoxyscalcitrans_9:35)_5:26.6674)_4:26.1096,(Glossinafuscipes_5:74.0583,Melophagusovinus_1:74.0583)_4:13.7188)_4:21.5662,(Bactroceraoleae_15:30.48,Ceratitiscapitata_7:30.48)_9:78.8632)_4:12.8679,Drosophilamelanogaster_4:122.211)_4:195.866,(Aedesaegypti_2:114.166,Anophelesgambiae_1:114.166)_2:203.912)_3	0.006	((0.200997,0.0383342),(0.432635,0.213736),(0.540314,0.00787925),(0.769761,0.679557),(0.435709,0.0576182),(0.74168,0.0158838),(0.00135617,0.272257),(0.669832,0.710246),(0.399719,0.905843),(0.566941,0.852428))
OG0000399	((((((Luciliacuprina_2:33.9059,Sarcophagabullata_1:33.9059)_2:27.7616,(Muscadomestica_5:35,Stomoxyscalcitrans_7:35)_5:26.6674)_4:26.1096,(Glossinafuscipes_8:74.0583,Melophagusovinus_11:74.0583)_6:13.7188)_5:21.5662,(Bactroceraoleae_10:30.48,Ceratitiscapitata_5:30.48)_7:78.8632)_5:12.8679,Drosophilamelanogaster_2:122.211)_5:195.866,(Aedesaegypti_1:114.166,Anophelesgambiae_1:114.166)_1:203.912)_3	0.082	((-,-),(-,-),(-,-),(-,-),(-,-),(-,-),(-,-),(-,-),(-,-),(-,-))
OG0000400	((((((Luciliacuprina_5:33.9059,Sarcophagabullata_4:33.9059)_5:27.7616,(Muscadomestica_5:35,Stomoxyscalcitrans_7:35)_5:26.6674)_5:26.1096,(Glossinafuscipes_6:74.0583,Melophagusovinus_2:74.0583)_5:13.7188)_5:21.5662,(Bactroceraoleae_4:30.48,Ceratitiscapitata_9:30.48)_6:78.8632)_5:12.8679,Drosophilamelanogaster_6:122.211)_5:195.866,(Aedesaegypti_3:114.166,Anophelesgambiae_2:114.166)_3:203.912)_4	0.558	((-,-),(-,-),(-,-),(-,-),(-,-),(-,-),(-,-),(-,-),(-,-),(-,-))
OG0000401	((((((Luciliacuprina_5:33.9059,Sarcophagabullata_2:33.9059)_4:27.7616,(Muscadomestica_7:35,Stomoxyscalcitrans_5:35)_5:26.6674)_4:26.1096,(Glossinafuscipes_3:74.0583,Melophagusovinus_1:74.0583)_4:13.7188)_4:21.5662,(Bactroceraoleae_9:30.48,Ceratitiscapitata_3:30.48)_5:78.8632)_4:12.8679,Drosophilamelanogaster_3:122.211)_4:195.866,(Aedesaegypti_13:114.166,Anophelesgambiae_2:114.166)_6:203.912)_5	0.035	((-,-),(-,-),(-,-),(-,-),(-,-),(-,-),(-,-),(-,-),(-,-),(-,-))
OG0000402	((((((Luciliacuprina_4:33.9059,Sarcophagabullata_2:33.9059)_3:27.7616,(Muscadomestica_3:35,Stomoxyscalcitrans_3:35)_3:26.6674)_3:26.1096,(Glossinafuscipes_4:74.0583,Melophagusovinus_1:74.0583)_3:13.7188)_3:21.5662,(Bactroceraoleae_12:30.48,Ceratitiscapitata_7:30.48)_8:78.8632)_4:12.8679,Drosophilamelanogaster_8:122.211)_4:195.866,(Aedesaegypti_5:114.166,Anophelesgambiae_4:114.166)_4:203.912)_4	0.483	((-,-),(-,-),(-,-),(-,-),(-,-),(-,-),(-,-),(-,-),(-,-),(-,-))
OG0000403	((((((Luciliacuprina_4:33.9059,Sarcophagabullata_1:33.9059)_3:27.7616,(Muscadomestica_4:35,Stomoxyscalcitrans_10:35)_5:26.6674)_4:26.1096,(Glossinafuscipes_4:74.0583,Melophagusovinus_1:74.0583)_4:13.7188)_4:21.5662,(Bactroceraoleae_14:30.48,Ceratitiscapitata_2:30.48)_6:78.8632)_4:12.8679,Drosophilamelanogaster_6:122.211)_4:195.866,(Aedesaegypti_6:114.166,Anophelesgambiae_1:114.166)_3:203.912)_4	0.001	((0.200997,0.0383342),(0.432635,0.213736),(0.540314,0.00325677),(0.769761,0.679557),(0.877824,0.0576182),(0.74168,0.179495),(1.85056e-05,0.00371874),(0.669832,0.272886),(0.611937,0.921536),(0.114533,0.460351))
OG0000404	((((((Luciliacuprina_6:33.9059,Sarcophagabullata_3:33.9059)_4:27.7616,(Muscadomestica_4:35,Stomoxyscalcitrans_2:35)_4:26.6674)_4:26.1096,(Glossinafuscipes_4:74.0583,Melophagusovinus_1:74.0583)_4:13.7188)_4:21.5662,(Bactroceraoleae_5:30.48,Ceratitiscapitata_8:30.48)_6:78.8632)_5:12.8679,Drosophilamelanogaster_15:122.211)_5:195.866,(Aedesaegypti_4:114.166,Anophelesgambiae_1:114.166)_3:203.912)_4	0.12	((-,-),(-,-),(-,-),(-,-),(-,-),(-,-),(-,-),(-,-),(-,-),(-,-))
OG0000405	((((((Luciliacuprina_2:33.9059,Sarcophagabullata_1:33.9059)_2:27.7616,(Muscadomestica_4:35,Stomoxyscalcitrans_6:35)_4:26.6674)_4:26.1096,(Glossinafuscipes_12:74.0583,Melophagusovinus_1:74.0583)_5:13.7188)_5:21.5662,(Bactroceraoleae_10:30.48,Ceratitiscapitata_4:30.48)_6:78.8632)_5:12.8679,Drosophilamelanogaster_9:122.211)_5:195.866,(Aedesaegypti_3:114.166,Anophelesgambiae_1:114.166)_2:203.912)_4	0.009	((0.710666,0.318394),(0.0456238,0.769761),(0.806712,0.0686875),(0.476169,0.707777),(0.00342886,0.0270995),(0.77077,0.502236),(0.00857702,0.183816),(0.697462,0.0738214),(0.363812,0.764812),(0.349258,0.852428))
OG0000406	((((((Luciliacuprina_6:33.9059,Sarcophagabullata_1:33.9059)_4:27.7616,(Muscadomestica_2:35,Stomoxyscalcitrans_9:35)_4:26.6674)_4:26.1096,(Glossinafuscipes_6:74.0583,Melophagusovinus_1:74.0583)_4:13.7188)_4:21.5662,(Bactroceraoleae_3:30.48,Ceratitiscapitata_6:30.48)_4:78.8632)_4:12.8679,Drosophilamelanogaster_7:122.211)_4:195.866,(Aedesaegypti_11:114.166,Anophelesgambiae_1:114.166)_5:203.912)_5	0.002	((0.0633265,0.00966916),(0.774631,0.769761),(0.137107,0.00131437),(0.769761,0.679557),(0.169934,0.0576182),(0.74168,0.881559),(0.456154,0.112864),(0.669832,0.116006),(0.929958,0.66381),(0.0227002,0.0656492))
OG0000407	((((((Luciliacuprina_4:33.9059,Sarcophagabullata_1:33.9059)_3:27.7616,(Muscadomestica_4:35,Stomoxyscalcitrans_4:35)_4:26.6674)_3:26.1096,(Glossinafuscipes_3:74.0583,Melophagusovinus_1:74.0583)_3:13.7188)_3:21.5662,(Bactroceraoleae_17:30.48,Ceratitiscapitata_7:30.48)_9:78.8632)_4:12.8679,Drosophilamelanogaster_6:122.211)_4:195.866,(Aedesaegypti_5:114.166,Anophelesgambiae_1:114.166)_3:203.912)_4	0.015	((-,-),(-,-),(-,-),(-,-),(-,-),(-,-),(-,-),(-,-),(-,-),(-,-))
OG0000408	((((((Luciliacuprina_7:33.9059,Sarcophagabullata_0:33.9059)_5:27.7616,(Muscadomestica_17:35,Stomoxyscalcitrans_16:35)_13:26.6674)_6:26.1096,(Glossinafuscipes_0:74.0583,Melophagusovinus_2:74.0583)_2:13.7188)_3:21.5662,(Bactroceraoleae_5:30.48,Ceratitiscapitata_4:30.48)_4:78.8632)_3:12.8679,Drosophilamelanogaster_2:122.211)_3:195.866,(Aedesaegypti_0:114.166,Anophelesgambiae_0:114.166)_0:203.912)_2	0.001	((0.0868941,4.59366e-05),(0.525806,3.5279e-05),(0.0769757,0.123535),(0.00643005,0.221757),(0.136402,0.816417),(0.704007,0.373646),(0.239464,0.787989),(0.637385,0.882987),(0.248398,0.625002),(0.5,0.5))
OG0000409	((((((Luciliacuprina_4:33.9059,Sarcophagabullata_1:33.9059)_3:27.7616,(Muscadomestica_5:35,Stomoxyscalcitrans_4:35)_4:26.6674)_3:26.1096,(Glossinafuscipes_3:74.0583,Melophagusovinus_1:74.0583)_3:13.7188)_3:21.5662,(Bactroceraoleae_15:30.48,Ceratitiscapitata_4:30.48)_7:78.8632)_4:12.8679,Drosophilamelanogaster_4:122.211)_4:195.866,(Aedesaegypti_10:114.166,Anophelesgambiae_1:114.166)_5:203.912)_5	0.002	((0.200997,0.0383342),(0.737171,0.16487),(0.2693,0.806712),(0.732144,0.646021),(0.855899,0.216416),(0.376523,0.108781),(5.02875e-05,0.0310736),(0.669832,0.710246),(0.929958,0.66381),(0.0385047,0.0656492))
OG0000410	((((((Luciliacuprina_4:33.9059,Sarcophagabullata_4:33.9059)_4:27.7616,(Muscadomestica_7:35,Stomoxyscalcitrans_4:35)_5:26.6674)_4:26.1096,(Glossinafuscipes_2:74.0583,Melophagusovinus_1:74.0583)_3:13.7188)_4:21.5662,(Bactroceraoleae_8:30.48,Ceratitiscapitata_5:30.48)_6:78.8632)_4:12.8679,Drosophilamelanogaster_4:122.211)_4:195.866,(Aedesaegypti_9:114.166,Anophelesgambiae_4:114.166)_6:203.912)_5	0.681	((-,-),(-,-),(-,-),(-,-),(-,-),(-,-),(-,-),(-,-),(-,-),(-,-))
OG0000411	((((((Luciliacuprina_4:33.9059,Sarcophagabullata_1:33.9059)_3:27.7616,(Muscadomestica_4:35,Stomoxyscalcitrans_6:35)_4:26.6674)_4:26.1096,(Glossinafuscipes_6:74.0583,Melophagusovinus_2:74.0583)_4:13.7188)_4:21.5662,(Bactroceraoleae_13:30.48,Ceratitiscapitata_6:30.48)_8:78.8632)_4:12.8679,Drosophilamelanogaster_5:122.211)_4:195.866,(Aedesaegypti_4:114.166,Anophelesgambiae_1:114.166)_3:203.912)_4	0.07	((-,-),(-,-),(-,-),(-,-),(-,-),(-,-),(-,-),(-,-),(-,-),(-,-))
OG0000412	((((((Luciliacuprina_6:33.9059,Sarcophagabullata_2:33.9059)_4:27.7616,(Muscadomestica_4:35,Stomoxyscalcitrans_4:35)_4:26.6674)_4:26.1096,(Glossinafuscipes_6:74.0583,Melophagusovinus_2:74.0583)_4:13.7188)_4:21.5662,(Bactroceraoleae_4:30.48,Ceratitiscapitata_5:30.48)_4:78.8632)_4:12.8679,Drosophilamelanogaster_8:122.211)_4:195.866,(Aedesaegypti_8:114.166,Anophelesgambiae_3:114.166)_5:203.912)_5	0.646	((-,-),(-,-),(-,-),(-,-),(-,-),(-,-),(-,-),(-,-),(-,-),(-,-))
OG0000413	((((((Luciliacuprina_2:33.9059,Sarcophagabullata_1:33.9059)_2:27.7616,(Muscadomestica_2:35,Stomoxyscalcitrans_4:35)_3:26.6674)_3:26.1096,(Glossinafuscipes_5:74.0583,Melophagusovinus_1:74.0583)_3:13.7188)_3:21.5662,(Bactroceraoleae_24:30.48,Ceratitiscapitata_5:30.48)_9:78.8632)_3:12.8679,Drosophilamelanogaster_2:122.211)_3:195.866,(Aedesaegypti_5:114.166,Anophelesgambiae_1:114.166)_3:203.912)_3	0.006	((0.710666,0.318394),(0.366018,0.732144),(0.423115,0.210758),(0.732144,0.646021),(0.117224,0.216416),(0.704007,0.00205998),(1.33704e-09,0.0129959),(0.637385,0.882987),(0.540197,0.54566),(0.183502,0.460351))
OG0000414	((((((Luciliacuprina_3:33.9059,Sarcophagabullata_0:33.9059)_3:27.7616,(Muscadomestica_6:35,Stomoxyscalcitrans_6:35)_5:26.6674)_4:26.1096,(Glossinafuscipes_7:74.0583,Melophagusovinus_1:74.0583)_4:13.7188)_4:21.5662,(Bactroceraoleae_7:30.48,Ceratitiscapitata_8:30.48)_7:78.8632)_4:12.8679,Drosophilamelanogaster_4:122.211)_4:195.866,(Aedesaegypti_6:114.166,Anophelesgambiae_4:114.166)_5:203.912)_5	0.154	((-,-),(-,-),(-,-),(-,-),(-,-),(-,-),(-,-),(-,-),(-,-),(-,-))
OG0000415	((((((Luciliacuprina_3:33.9059,Sarcophagabullata_0:33.9059)_3:27.7616,(Muscadomestica_6:35,Stomoxyscalcitrans_4:35)_4:26.6674)_4:26.1096,(Glossinafuscipes_3:74.0583,Melophagusovinus_2:74.0583)_4:13.7188)_4:21.5662,(Bactroceraoleae_6:30.48,Ceratitiscapitata_3:30.48)_5:78.8632)_5:12.8679,Drosophilamelanogaster_15:122.211)_5:195.866,(Aedesaegypti_8:114.166,Anophelesgambiae_2:114.166)_5:203.912)_5	0.035	((-,-),(-,-),(-,-),(-,-),(-,-),(-,-),(-,-),(-,-),(-,-),(-,-))
OG0000416	((((((Luciliacuprina_3:33.9059,Sarcophagabullata_1:33.9059)_3:27.7616,(Muscadomestica_3:35,Stomoxyscalcitrans_5:35)_4:26.6674)_4:26.1096,(Glossinafuscipes_4:74.0583,Melophagusovinus_0:74.0583)_4:13.7188)_4:21.5662,(Bactroceraoleae_14:30.48,Ceratitiscapitata_9:30.48)_10:78.8632)_5:12.8679,Drosophilamelanogaster_8:122.211)_5:195.866,(Aedesaegypti_3:114.166,Anophelesgambiae_2:114.166)_3:203.912)_4	0.069	((-,-),(-,-),(-,-),(-,-),(-,-),(-,-),(-,-),(-,-),(-,-),(-,-))
OG0000417	((((((Luciliacuprina_3:33.9059,Sarcophagabullata_1:33.9059)_3:27.7616,(Muscadomestica_6:35,Stomoxyscalcitrans_7:35)_6:26.6674)_4:26.1096,(Glossinafuscipes_1:74.0583,Melophagusovinus_1:74.0583)_3:13.7188)_4:21.5662,(Bactroceraoleae_9:30.48,Ceratitiscapitata_4:30.48)_6:78.8632)_5:12.8679,Drosophilamelanogaster_9:122.211)_5:195.866,(Aedesaegypti_10:114.166,Anophelesgambiae_1:114.166)_5:203.912)_5	0.021	((-,-),(-,-),(-,-),(-,-),(-,-),(-,-),(-,-),(-,-),(-,-),(-,-))
OG0000418	((((((Luciliacuprina_4:33.9059,Sarcophagabullata_2:33.9059)_4:27.7616,(Muscadomestica_5:35,Stomoxyscalcitrans_5:35)_5:26.6674)_5:26.1096,(Glossinafuscipes_12:74.0583,Melophagusovinus_2:74.0583)_5:13.7188)_5:21.5662,(Bactroceraoleae_7:30.48,Ceratitiscapitata_5:30.48)_6:78.8632)_5:12.8679,Drosophilamelanogaster_7:122.211)_5:195.866,(Aedesaegypti_1:114.166,Anophelesgambiae_2:114.166)_2:203.912)_4	0.295	((-,-),(-,-),(-,-),(-,-),(-,-),(-,-),(-,-),(-,-),(-,-),(-,-))
OG0000419	((((((Luciliacuprina_1:33.9059,Sarcophagabullata_4:33.9059)_3:27.7616,(Muscadomestica_7:35,Stomoxyscalcitrans_3:35)_4:26.6674)_3:26.1096,(Glossinafuscipes_1:74.0583,Melophagusovinus_3:74.0583)_3:13.7188)_3:21.5662,(Bactroceraoleae_9:30.48,Ceratitiscapitata_1:30.48)_4:78.8632)_4:12.8679,Drosophilamelanogaster_7:122.211)_4:195.866,(Aedesaegypti_15:114.166,Anophelesgambiae_1:114.166)_6:203.912)_5	0.001	((0.0383342,0.200997),(0.737171,0.16487),(0.0253494,0.490124),(0.732144,0.646021),(0.216416,0.855899),(0.376523,0.881559),(0.000755027,0.00755184),(0.669832,0.116006),(0.929958,0.433482),(0.0051971,0.0391206))
OG0000420	((((((Luciliacuprina_3:33.9059,Sarcophagabullata_1:33.9059)_3:27.7616,(Muscadomestica_7:35,Stomoxyscalcitrans_7:35)_6:26.6674)_5:26.1096,(Glossinafuscipes_6:74.0583,Melophagusovinus_1:74.0583)_5:13.7188)_5:21.5662,(Bactroceraoleae_10:30.48,Ceratitiscapitata_5:30.48)_7:78.8632)_5:12.8679,Drosophilamelanogaster_8:122.211)_5:195.866,(Aedesaegypti_3:114.166,Anophelesgambiae_1:114.166)_2:203.912)_4	0.081	((-,-),(-,-),(-,-),(-,-),(-,-),(-,-),(-,-),(-,-),(-,-),(-,-))
OG0000421	((((((Luciliacuprina_6:33.9059,Sarcophagabullata_1:33.9059)_4:27.7616,(Muscadomestica_10:35,Stomoxyscalcitrans_7:35)_7:26.6674)_5:26.1096,(Glossinafuscipes_6:74.0583,Melophagusovinus_1:74.0583)_4:13.7188)_4:21.5662,(Bactroceraoleae_9:30.48,Ceratitiscapitata_3:30.48)_5:78.8632)_4:12.8679,Drosophilamelanogaster_4:122.211)_4:195.866,(Aedesaegypti_4:114.166,Anophelesgambiae_1:114.166)_3:203.912)_4	0.006	((0.0633265,0.00966916),(0.484523,0.0624929),(0.0787782,0.861997),(0.213736,0.679557),(0.169934,0.0576182),(0.74168,0.447948),(0.00511692,0.149703),(0.669832,0.710246),(0.611937,0.921536),(0.304827,0.460351))
OG0000422	((((((Luciliacuprina_2:33.9059,Sarcophagabullata_2:33.9059)_2:27.7616,(Muscadomestica_4:35,Stomoxyscalcitrans_2:35)_3:26.6674)_3:26.1096,(Glossinafuscipes_7:74.0583,Melophagusovinus_1:74.0583)_4:13.7188)_4:21.5662,(Bactroceraoleae_6:30.48,Ceratitiscapitata_6:30.48)_6:78.8632)_5:12.8679,Drosophilamelanogaster_12:122.211)_5:195.866,(Aedesaegypti_9:114.166,Anophelesgambiae_1:114.166)_4:203.912)_5	0.183	((-,-),(-,-),(-,-),(-,-),(-,-),(-,-),(-,-),(-,-),(-,-),(-,-))
OG0000423	((((((Luciliacuprina_8:33.9059,Sarcophagabullata_1:33.9059)_5:27.7616,(Muscadomestica_7:35,Stomoxyscalcitrans_7:35)_6:26.6674)_5:26.1096,(Glossinafuscipes_4:74.0583,Melophagusovinus_1:74.0583)_4:13.7188)_4:21.5662,(Bactroceraoleae_7:30.48,Ceratitiscapitata_5:30.48)_6:78.8632)_4:12.8679,Drosophilamelanogaster_6:122.211)_4:195.866,(Aedesaegypti_5:114.166,Anophelesgambiae_1:114.166)_3:203.912)_4	0.045	((-,-),(-,-),(-,-),(-,-),(-,-),(-,-),(-,-),(-,-),(-,-),(-,-))
OG0000424	((((((Luciliacuprina_1:33.9059,Sarcophagabullata_1:33.9059)_1:27.7616,(Muscadomestica_1:35,Stomoxyscalcitrans_5:35)_2:26.6674)_2:26.1096,(Glossinafuscipes_3:74.0583,Melophagusovinus_1:74.0583)_3:13.7188)_3:21.5662,(Bactroceraoleae_17:30.48,Ceratitiscapitata_5:30.48)_8:78.8632)_4:12.8679,Drosophilamelanogaster_7:122.211)_4:195.866,(Aedesaegypti_10:114.166,Anophelesgambiae_1:114.166)_5:203.912)_5	0.001	((0.629158,0.629158),(0.278572,0.680037),(0.330481,0.00483659),(0.357831,0.646021),(0.855899,0.216416),(0.376523,0.0308351),(1.3568e-05,0.041454),(0.669832,0.116006),(0.929958,0.66381),(0.0385047,0.0656492))
OG0000425	((((((Luciliacuprina_4:33.9059,Sarcophagabullata_1:33.9059)_4:27.7616,(Muscadomestica_12:35,Stomoxyscalcitrans_7:35)_7:26.6674)_5:26.1096,(Glossinafuscipes_8:74.0583,Melophagusovinus_1:74.0583)_5:13.7188)_5:21.5662,(Bactroceraoleae_5:30.48,Ceratitiscapitata_1:30.48)_4:78.8632)_5:12.8679,Drosophilamelanogaster_10:122.211)_5:195.866,(Aedesaegypti_2:114.166,Anophelesgambiae_1:114.166)_2:203.912)_4	0.003	((0.799696,0.00966916),(0.484523,0.0624929),(0.0044193,0.861997),(0.79753,0.707777),(0.0854626,0.0270995),(0.77077,0.685929),(0.239464,0.00755184),(0.697462,0.0439306),(0.363812,0.764812),(0.566941,0.852428))
OG0000426	((((((Luciliacuprina_4:33.9059,Sarcophagabullata_6:33.9059)_5:27.7616,(Muscadomestica_11:35,Stomoxyscalcitrans_14:35)_10:26.6674)_6:26.1096,(Glossinafuscipes_3:74.0583,Melophagusovinus_1:74.0583)_4:13.7188)_4:21.5662,(Bactroceraoleae_2:30.48,Ceratitiscapitata_3:30.48)_3:78.8632)_4:12.8679,Drosophilamelanogaster_8:122.211)_4:195.866,(Aedesaegypti_0:114.166,Anophelesgambiae_0:114.166)_0:203.912)_2	0.085	((-,-),(-,-),(-,-),(-,-),(-,-),(-,-),(-,-),(-,-),(-,-),(-,-))
OG0000427	((((((Luciliacuprina_1:33.9059,Sarcophagabullata_3:33.9059)_3:27.7616,(Muscadomestica_8:35,Stomoxyscalcitrans_8:35)_7:26.6674)_5:26.1096,(Glossinafuscipes_10:74.0583,Melophagusovinus_1:74.0583)_5:13.7188)_5:21.5662,(Bactroceraoleae_8:30.48,Ceratitiscapitata_4:30.48)_6:78.8632)_5:12.8679,Drosophilamelanogaster_9:122.211)_5:195.866,(Aedesaegypti_0:114.166,Anophelesgambiae_0:114.166)_0:203.912)_2	0.019	((-,-),(-,-),(-,-),(-,-),(-,-),(-,-),(-,-),(-,-),(-,-),(-,-))
OG0000428	((((((Luciliacuprina_3:33.9059,Sarcophagabullata_1:33.9059)_3:27.7616,(Muscadomestica_3:35,Stomoxyscalcitrans_6:35)_4:26.6674)_4:26.1096,(Glossinafuscipes_6:74.0583,Melophagusovinus_1:74.0583)_4:13.7188)_4:21.5662,(Bactroceraoleae_11:30.48,Ceratitiscapitata_7:30.48)_8:78.8632)_5:12.8679,Drosophilamelanogaster_5:122.211)_5:195.866,(Aedesaegypti_6:114.166,Anophelesgambiae_2:114.166)_4:203.912)_5	0.154	((-,-),(-,-),(-,-),(-,-),(-,-),(-,-),(-,-),(-,-),(-,-),(-,-))
OG0000429	((((((Luciliacuprina_9:33.9059,Sarcophagabullata_4:33.9059)_5:27.7616,(Muscadomestica_4:35,Stomoxyscalcitrans_5:35)_4:26.6674)_4:26.1096,(Glossinafuscipes_2:74.0583,Melophagusovinus_0:74.0583)_2:13.7188)_3:21.5662,(Bactroceraoleae_4:30.48,Ceratitiscapitata_5:30.48)_4:78.8632)_3:12.8679,Drosophilamelanogaster_4:122.211)_3:195.866,(Aedesaegypti_9:114.166,Anophelesgambiae_5:114.166)_6:203.912)_5	0.404	((-,-),(-,-),(-,-),(-,-),(-,-),(-,-),(-,-),(-,-),(-,-),(-,-))
OG0000430	((((((Luciliacuprina_3:33.9059,Sarcophagabullata_3:33.9059)_3:27.7616,(Muscadomestica_5:35,Stomoxyscalcitrans_11:35)_5:26.6674)_3:26.1096,(Glossinafuscipes_4:74.0583,Melophagusovinus_1:74.0583)_3:13.7188)_3:21.5662,(Bactroceraoleae_4:30.48,Ceratitiscapitata_3:30.48)_3:78.8632)_3:12.8679,Drosophilamelanogaster_3:122.211)_3:195.866,(Aedesaegypti_8:114.166,Anophelesgambiae_6:114.166)_6:203.912)_5	0.457	((-,-),(-,-),(-,-),(-,-),(-,-),(-,-),(-,-),(-,-),(-,-),(-,-))
OG0000431	((((((Luciliacuprina_6:33.9059,Sarcophagabullata_3:33.9059)_5:27.7616,(Muscadomestica_5:35,Stomoxyscalcitrans_5:35)_5:26.6674)_5:26.1096,(Glossinafuscipes_4:74.0583,Melophagusovinus_3:74.0583)_5:13.7188)_5:21.5662,(Bactroceraoleae_7:30.48,Ceratitiscapitata_3:30.48)_5:78.8632)_5:12.8679,Drosophilamelanogaster_6:122.211)_5:195.866,(Aedesaegypti_5:114.166,Anophelesgambiae_4:114.166)_5:203.912)_5	0.761	((-,-),(-,-),(-,-),(-,-),(-,-),(-,-),(-,-),(-,-),(-,-),(-,-))
OG0000432	((((((Luciliacuprina_4:33.9059,Sarcophagabullata_0:33.9059)_3:27.7616,(Muscadomestica_5:35,Stomoxyscalcitrans_1:35)_3:26.6674)_3:26.1096,(Glossinafuscipes_3:74.0583,Melophagusovinus_1:74.0583)_3:13.7188)_3:21.5662,(Bactroceraoleae_9:30.48,Ceratitiscapitata_5:30.48)_6:78.8632)_4:12.8679,Drosophilamelanogaster_12:122.211)_4:195.866,(Aedesaegypti_7:114.166,Anophelesgambiae_4:114.166)_5:203.912)_5	0.016	((-,-),(-,-),(-,-),(-,-),(-,-),(-,-),(-,-),(-,-),(-,-),(-,-))
OG0000433	((((((Luciliacuprina_3:33.9059,Sarcophagabullata_1:33.9059)_2:27.7616,(Muscadomestica_2:35,Stomoxyscalcitrans_2:35)_2:26.6674)_2:26.1096,(Glossinafuscipes_3:74.0583,Melophagusovinus_3:74.0583)_3:13.7188)_3:21.5662,(Bactroceraoleae_12:30.48,Ceratitiscapitata_7:30.48)_8:78.8632)_5:12.8679,Drosophilamelanogaster_10:122.211)_5:195.866,(Aedesaegypti_5:114.166,Anophelesgambiae_3:114.166)_4:203.912)_5	0.459	((-,-),(-,-),(-,-),(-,-),(-,-),(-,-),(-,-),(-,-),(-,-),(-,-))
OG0000434	((((((Luciliacuprina_2:33.9059,Sarcophagabullata_1:33.9059)_2:27.7616,(Muscadomestica_1:35,Stomoxyscalcitrans_3:35)_2:26.6674)_2:26.1096,(Glossinafuscipes_4:74.0583,Melophagusovinus_1:74.0583)_3:13.7188)_3:21.5662,(Bactroceraoleae_15:30.48,Ceratitiscapitata_4:30.48)_7:78.8632)_4:12.8679,Drosophilamelanogaster_7:122.211)_4:195.866,(Aedesaegypti_7:114.166,Anophelesgambiae_6:114.166)_6:203.912)_5	0.018	((-,-),(-,-),(-,-),(-,-),(-,-),(-,-),(-,-),(-,-),(-,-),(-,-))
OG0000435	((((((Luciliacuprina_3:33.9059,Sarcophagabullata_1:33.9059)_3:27.7616,(Muscadomestica_6:35,Stomoxyscalcitrans_2:35)_3:26.6674)_3:26.1096,(Glossinafuscipes_4:74.0583,Melophagusovinus_1:74.0583)_3:13.7188)_3:21.5662,(Bactroceraoleae_17:30.48,Ceratitiscapitata_4:30.48)_8:78.8632)_4:12.8679,Drosophilamelanogaster_4:122.211)_4:195.866,(Aedesaegypti_8:114.166,Anophelesgambiae_1:114.166)_4:203.912)_4	0.001	((0.763801,0.0383342),(0.737171,0.732144),(0.0128344,0.423115),(0.732144,0.646021),(0.361563,0.216416),(0.376523,0.0308351),(1.3568e-05,0.0092092),(0.669832,0.710246),(0.611937,0.617854),(0.0634759,0.172611))
OG0000436	((((((Luciliacuprina_3:33.9059,Sarcophagabullata_1:33.9059)_3:27.7616,(Muscadomestica_4:35,Stomoxyscalcitrans_1:35)_3:26.6674)_3:26.1096,(Glossinafuscipes_3:74.0583,Melophagusovinus_1:74.0583)_3:13.7188)_3:21.5662,(Bactroceraoleae_21:30.48,Ceratitiscapitata_6:30.48)_10:78.8632)_4:12.8679,Drosophilamelanogaster_7:122.211)_4:195.866,(Aedesaegypti_3:114.166,Anophelesgambiae_1:114.166)_2:203.912)_3	0.002	((0.763801,0.0383342),(0.737171,0.732144),(0.210758,0.0424466),(0.732144,0.646021),(0.855899,0.216416),(0.376523,0.00390315),(3.40935e-06,0.0174197),(0.669832,0.116006),(0.399719,0.905843),(0.349258,0.852428))
OG0000437	((((((Luciliacuprina_2:33.9059,Sarcophagabullata_1:33.9059)_2:27.7616,(Muscadomestica_10:35,Stomoxyscalcitrans_10:35)_8:26.6674)_4:26.1096,(Glossinafuscipes_7:74.0583,Melophagusovinus_1:74.0583)_4:13.7188)_4:21.5662,(Bactroceraoleae_11:30.48,Ceratitiscapitata_4:30.48)_6:78.8632)_4:12.8679,Drosophilamelanogaster_2:122.211)_4:195.866,(Aedesaegypti_3:114.166,Anophelesgambiae_0:114.166)_2:203.912)_3	0.003	((0.710666,0.318394),(0.0456238,0.00177122),(0.170646,0.170646),(0.769761,0.679557),(0.100361,0.0576182),(0.74168,0.179495),(0.00162711,0.183816),(0.669832,0.538875),(0.399719,0.905843),(0.349258,0.205542))
OG0000438	((((((Luciliacuprina_4:33.9059,Sarcophagabullata_4:33.9059)_4:27.7616,(Muscadomestica_5:35,Stomoxyscalcitrans_9:35)_5:26.6674)_4:26.1096,(Glossinafuscipes_2:74.0583,Melophagusovinus_0:74.0583)_2:13.7188)_3:21.5662,(Bactroceraoleae_3:30.48,Ceratitiscapitata_4:30.48)_3:78.8632)_3:12.8679,Drosophilamelanogaster_5:122.211)_3:195.866,(Aedesaegypti_8:114.166,Anophelesgambiae_7:114.166)_7:203.912)_5	0.59	((-,-),(-,-),(-,-),(-,-),(-,-),(-,-),(-,-),(-,-),(-,-),(-,-))
OG0000439	((((((Luciliacuprina_3:33.9059,Sarcophagabullata_0:33.9059)_2:27.7616,(Muscadomestica_2:35,Stomoxyscalcitrans_4:35)_2:26.6674)_2:26.1096,(Glossinafuscipes_4:74.0583,Melophagusovinus_0:74.0583)_2:13.7188)_2:21.5662,(Bactroceraoleae_23:30.48,Ceratitiscapitata_6:30.48)_9:78.8632)_2:12.8679,Drosophilamelanogaster_1:122.211)_2:195.866,(Aedesaegypti_7:114.166,Anophelesgambiae_1:114.166)_3:203.912)_3	0.006	((0.137126,0.0168258),(0.684753,0.680037),(0.718474,0.0468365),(0.680037,0.605969),(0.0677192,0.136402),(0.65453,0.000261616),(1.60081e-08,0.0526063),(0.599123,0.853389),(0.903959,0.54566),(0.0328006,0.460351))
OG0000440	((((((Luciliacuprina_2:33.9059,Sarcophagabullata_1:33.9059)_2:27.7616,(Muscadomestica_5:35,Stomoxyscalcitrans_2:35)_3:26.6674)_3:26.1096,(Glossinafuscipes_3:74.0583,Melophagusovinus_2:74.0583)_3:13.7188)_3:21.5662,(Bactroceraoleae_17:30.48,Ceratitiscapitata_7:30.48)_9:78.8632)_4:12.8679,Drosophilamelanogaster_4:122.211)_4:195.866,(Aedesaegypti_7:114.166,Anophelesgambiae_1:114.166)_3:203.912)_4	0.015	((-,-),(-,-),(-,-),(-,-),(-,-),(-,-),(-,-),(-,-),(-,-),(-,-))
OG0000441	((((((Luciliacuprina_1:33.9059,Sarcophagabullata_1:33.9059)_1:27.7616,(Muscadomestica_4:35,Stomoxyscalcitrans_4:35)_4:26.6674)_3:26.1096,(Glossinafuscipes_5:74.0583,Melophagusovinus_1:74.0583)_3:13.7188)_3:21.5662,(Bactroceraoleae_20:30.48,Ceratitiscapitata_9:30.48)_11:78.8632)_4:12.8679,Drosophilamelanogaster_4:122.211)_4:195.866,(Aedesaegypti_1:114.166,Anophelesgambiae_1:114.166)_1:203.912)_3	0.009	((0.629158,0.629158),(0.0267861,0.16487),(0.806712,0.806712),(0.732144,0.646021),(0.117224,0.216416),(0.376523,0.00145954),(4.87317e-05,0.320063),(0.669832,0.710246),(0.399719,0.71794),(0.793677,0.793677))
OG0000442	((((((Luciliacuprina_3:33.9059,Sarcophagabullata_2:33.9059)_3:27.7616,(Muscadomestica_4:35,Stomoxyscalcitrans_2:35)_3:26.6674)_3:26.1096,(Glossinafuscipes_5:74.0583,Melophagusovinus_1:74.0583)_3:13.7188)_3:21.5662,(Bactroceraoleae_20:30.48,Ceratitiscapitata_5:30.48)_9:78.8632)_4:12.8679,Drosophilamelanogaster_5:122.211)_4:195.866,(Aedesaegypti_2:114.166,Anophelesgambiae_2:114.166)_2:203.912)_3	0.002	((0.763801,0.410106),(0.737171,0.732144),(0.210758,0.423115),(0.732144,0.646021),(0.117224,0.216416),(0.376523,0.0158838),(1.32649e-06,0.0129959),(0.669832,0.389341),(0.399719,0.905843),(0.566941,0.566941))
OG0000443	((((((Luciliacuprina_1:33.9059,Sarcophagabullata_2:33.9059)_2:27.7616,(Muscadomestica_3:35,Stomoxyscalcitrans_5:35)_3:26.6674)_3:26.1096,(Glossinafuscipes_4:74.0583,Melophagusovinus_1:74.0583)_3:13.7188)_3:21.5662,(Bactroceraoleae_12:30.48,Ceratitiscapitata_5:30.48)_7:78.8632)_4:12.8679,Drosophilamelanogaster_8:122.211)_4:195.866,(Aedesaegypti_8:114.166,Anophelesgambiae_2:114.166)_5:203.912)_5	0.084	((-,-),(-,-),(-,-),(-,-),(-,-),(-,-),(-,-),(-,-),(-,-),(-,-))
OG0000444	((((((Luciliacuprina_1:33.9059,Sarcophagabullata_1:33.9059)_1:27.7616,(Muscadomestica_1:35,Stomoxyscalcitrans_1:35)_1:26.6674)_1:26.1096,(Glossinafuscipes_2:74.0583,Melophagusovinus_1:74.0583)_2:13.7188)_2:21.5662,(Bactroceraoleae_8:30.48,Ceratitiscapitata_7:30.48)_7:78.8632)_3:12.8679,Drosophilamelanogaster_4:122.211)_3:195.866,(Aedesaegypti_22:114.166,Anophelesgambiae_3:114.166)_9:203.912)_6	0.389	((-,-),(-,-),(-,-),(-,-),(-,-),(-,-),(-,-),(-,-),(-,-),(-,-))
OG0000445	((((((Luciliacuprina_1:33.9059,Sarcophagabullata_0:33.9059)_1:27.7616,(Muscadomestica_1:35,Stomoxyscalcitrans_6:35)_3:26.6674)_3:26.1096,(Glossinafuscipes_9:74.0583,Melophagusovinus_1:74.0583)_4:13.7188)_4:21.5662,(Bactroceraoleae_8:30.48,Ceratitiscapitata_11:30.48)_9:78.8632)_5:12.8679,Drosophilamelanogaster_7:122.211)_5:195.866,(Aedesaegypti_6:114.166,Anophelesgambiae_1:114.166)_3:203.912)_4	0.004	((0.629158,0.188922),(0.0267861,0.732144),(0.0424466,0.0128344),(0.424185,0.679557),(0.0137915,0.0576182),(0.428262,0.051543),(0.629532,0.164714),(0.697462,0.239445),(0.363812,0.921536),(0.114533,0.460351))
OG0000446	((((((Luciliacuprina_3:33.9059,Sarcophagabullata_1:33.9059)_2:27.7616,(Muscadomestica_3:35,Stomoxyscalcitrans_1:35)_2:26.6674)_2:26.1096,(Glossinafuscipes_5:74.0583,Melophagusovinus_1:74.0583)_3:13.7188)_3:21.5662,(Bactroceraoleae_15:30.48,Ceratitiscapitata_7:30.48)_9:78.8632)_5:12.8679,Drosophilamelanogaster_9:122.211)_5:195.866,(Aedesaegypti_5:114.166,Anophelesgambiae_1:114.166)_3:203.912)_4	0.019	((-,-),(-,-),(-,-),(-,-),(-,-),(-,-),(-,-),(-,-),(-,-),(-,-))
OG0000447	((((((Luciliacuprina_2:33.9059,Sarcophagabullata_1:33.9059)_2:27.7616,(Muscadomestica_2:35,Stomoxyscalcitrans_8:35)_3:26.6674)_3:26.1096,(Glossinafuscipes_2:74.0583,Melophagusovinus_1:74.0583)_3:13.7188)_3:21.5662,(Bactroceraoleae_19:30.48,Ceratitiscapitata_8:30.48)_10:78.8632)_4:12.8679,Drosophilamelanogaster_4:122.211)_4:195.866,(Aedesaegypti_3:114.166,Anophelesgambiae_1:114.166)_2:203.912)_3	0.001	((0.710666,0.318394),(0.366018,0.732144),(0.423115,0.000410302),(0.732144,0.646021),(0.580739,0.216416),(0.376523,0.00390315),(5.98055e-05,0.297171),(0.669832,0.710246),(0.399719,0.905843),(0.349258,0.852428))
OG0000448	((((((Luciliacuprina_5:33.9059,Sarcophagabullata_1:33.9059)_4:27.7616,(Muscadomestica_7:35,Stomoxyscalcitrans_5:35)_5:26.6674)_4:26.1096,(Glossinafuscipes_6:74.0583,Melophagusovinus_1:74.0583)_4:13.7188)_4:21.5662,(Bactroceraoleae_6:30.48,Ceratitiscapitata_7:30.48)_6:78.8632)_4:12.8679,Drosophilamelanogaster_7:122.211)_4:195.866,(Aedesaegypti_5:114.166,Anophelesgambiae_1:114.166)_3:203.912)_4	0.166	((-,-),(-,-),(-,-),(-,-),(-,-),(-,-),(-,-),(-,-),(-,-),(-,-))
OG0000449	((((((Luciliacuprina_2:33.9059,Sarcophagabullata_1:33.9059)_2:27.7616,(Muscadomestica_1:35,Stomoxyscalcitrans_3:35)_2:26.6674)_2:26.1096,(Glossinafuscipes_8:74.0583,Melophagusovinus_2:74.0583)_3:13.7188)_3:21.5662,(Bactroceraoleae_11:30.48,Ceratitiscapitata_2:30.48)_5:78.8632)_4:12.8679,Drosophilamelanogaster_5:122.211)_4:195.866,(Aedesaegypti_14:114.166,Anophelesgambiae_2:114.166)_6:203.912)_5	0.003	((0.710666,0.318394),(0.684753,0.680037),(0.330481,0.144092),(0.357831,0.646021),(0.00503306,0.580739),(0.376523,0.447948),(0.000218655,0.0138065),(0.669832,0.389341),(0.929958,0.433482),(0.0082791,0.134911))
OG0000450	((((((Luciliacuprina_2:33.9059,Sarcophagabullata_2:33.9059)_2:27.7616,(Muscadomestica_3:35,Stomoxyscalcitrans_6:35)_4:26.6674)_4:26.1096,(Glossinafuscipes_5:74.0583,Melophagusovinus_2:74.0583)_4:13.7188)_4:21.5662,(Bactroceraoleae_6:30.48,Ceratitiscapitata_4:30.48)_5:78.8632)_4:12.8679,Drosophilamelanogaster_9:122.211)_4:195.866,(Aedesaegypti_10:114.166,Anophelesgambiae_2:114.166)_5:203.912)_5	0.465	((-,-),(-,-),(-,-),(-,-),(-,-),(-,-),(-,-),(-,-),(-,-),(-,-))
OG0000451	((((((Luciliacuprina_2:33.9059,Sarcophagabullata_3:33.9059)_3:27.7616,(Muscadomestica_4:35,Stomoxyscalcitrans_2:35)_3:26.6674)_3:26.1096,(Glossinafuscipes_5:74.0583,Melophagusovinus_1:74.0583)_4:13.7188)_4:21.5662,(Bactroceraoleae_8:30.48,Ceratitiscapitata_6:30.48)_7:78.8632)_5:12.8679,Drosophilamelanogaster_10:122.211)_5:195.866,(Aedesaegypti_9:114.166,Anophelesgambiae_1:114.166)_4:203.912)_5	0.282	((-,-),(-,-),(-,-),(-,-),(-,-),(-,-),(-,-),(-,-),(-,-),(-,-))
OG0000452	((((((Luciliacuprina_2:33.9059,Sarcophagabullata_1:33.9059)_2:27.7616,(Muscadomestica_2:35,Stomoxyscalcitrans_6:35)_2:26.6674)_2:26.1096,(Glossinafuscipes_2:74.0583,Melophagusovinus_1:74.0583)_2:13.7188)_2:21.5662,(Bactroceraoleae_11:30.48,Ceratitiscapitata_2:30.48)_5:78.8632)_3:12.8679,Drosophilamelanogaster_4:122.211)_3:195.866,(Aedesaegypti_19:114.166,Anophelesgambiae_1:114.166)_7:203.912)_5	0.001	((0.710666,0.318394),(0.684753,0.680037),(0.718474,0.000868063),(0.680037,0.605969),(0.816417,0.489606),(0.312605,0.124225),(0.000218655,0.0138065),(0.637385,0.315052),(0.790626,0.34158),(0.000573502,0.0150504))
OG0000453	((((((Luciliacuprina_4:33.9059,Sarcophagabullata_1:33.9059)_3:27.7616,(Muscadomestica_4:35,Stomoxyscalcitrans_8:35)_5:26.6674)_4:26.1096,(Glossinafuscipes_4:74.0583,Melophagusovinus_1:74.0583)_4:13.7188)_4:21.5662,(Bactroceraoleae_5:30.48,Ceratitiscapitata_6:30.48)_5:78.8632)_4:12.8679,Drosophilamelanogaster_5:122.211)_4:195.866,(Aedesaegypti_12:114.166,Anophelesgambiae_1:114.166)_5:203.912)_5	0.074	((-,-),(-,-),(-,-),(-,-),(-,-),(-,-),(-,-),(-,-),(-,-),(-,-))
OG0000454	((((((Luciliacuprina_10:33.9059,Sarcophagabullata_1:33.9059)_4:27.7616,(Muscadomestica_4:35,Stomoxyscalcitrans_3:35)_4:26.6674)_4:26.1096,(Glossinafuscipes_1:74.0583,Melophagusovinus_1:74.0583)_3:13.7188)_4:21.5662,(Bactroceraoleae_11:30.48,Ceratitiscapitata_8:30.48)_9:78.8632)_5:12.8679,Drosophilamelanogaster_9:122.211)_5:195.866,(Aedesaegypti_0:114.166,Anophelesgambiae_3:114.166)_2:203.912)_4	0.004	((0.00014107,0.00966916),(0.774631,0.769761),(0.806712,0.490124),(0.769761,0.275591),(0.216416,0.216416),(0.428262,0.051543),(0.164714,0.629532),(0.697462,0.0738214),(0.363812,0.764812),(0.205542,0.349258))
OG0000455	((((((Luciliacuprina_7:33.9059,Sarcophagabullata_1:33.9059)_4:27.7616,(Muscadomestica_3:35,Stomoxyscalcitrans_9:35)_4:26.6674)_4:26.1096,(Glossinafuscipes_2:74.0583,Melophagusovinus_1:74.0583)_3:13.7188)_4:21.5662,(Bactroceraoleae_10:30.48,Ceratitiscapitata_10:30.48)_9:78.8632)_5:12.8679,Drosophilamelanogaster_7:122.211)_5:195.866,(Aedesaegypti_0:114.166,Anophelesgambiae_1:114.166)_1:203.912)_3	0.006	((0.0223649,0.00966916),(0.774631,0.769761),(0.490124,0.00131437),(0.769761,0.275591),(0.580739,0.216416),(0.428262,0.051543),(0.424903,0.424903),(0.697462,0.239445),(0.182054,0.71794),(0.408542,0.793677))
OG0000456	((((((Luciliacuprina_1:33.9059,Sarcophagabullata_4:33.9059)_2:27.7616,(Muscadomestica_3:35,Stomoxyscalcitrans_2:35)_2:26.6674)_2:26.1096,(Glossinafuscipes_1:74.0583,Melophagusovinus_1:74.0583)_2:13.7188)_2:21.5662,(Bactroceraoleae_22:30.48,Ceratitiscapitata_9:30.48)_12:78.8632)_4:12.8679,Drosophilamelanogaster_8:122.211)_4:195.866,(Aedesaegypti_0:114.166,Anophelesgambiae_0:114.166)_0:203.912)_2	0.006	((0.318394,0.0426266),(0.684753,0.680037),(0.144092,0.718474),(0.680037,0.605969),(0.489606,0.489606),(0.0294563,0.000530945),(2.94427e-05,0.142528),(0.669832,0.0712977),(0.14495,0.625002),(0.5,0.5))
OG0000457	((((((Luciliacuprina_2:33.9059,Sarcophagabullata_0:33.9059)_2:27.7616,(Muscadomestica_12:35,Stomoxyscalcitrans_30:35)_12:26.6674)_3:26.1096,(Glossinafuscipes_1:74.0583,Melophagusovinus_2:74.0583)_2:13.7188)_2:21.5662,(Bactroceraoleae_0:30.48,Ceratitiscapitata_3:30.48)_2:78.8632)_2:12.8679,Drosophilamelanogaster_1:122.211)_2:195.866,(Aedesaegypti_0:114.166,Anophelesgambiae_0:114.166)_0:203.912)_1	0.008	((0.710666,0.0168258),(0.366018,5.19956e-08),(0.898167,7.81255e-10),(0.111683,0.605969),(0.489606,0.816417),(0.65453,0.822599),(0.0139649,0.12643),(0.599123,0.853389),(0.185861,0.751085),(0.5,0.5))
OG0000458	((((((Luciliacuprina_1:33.9059,Sarcophagabullata_1:33.9059)_1:27.7616,(Muscadomestica_1:35,Stomoxyscalcitrans_2:35)_2:26.6674)_2:26.1096,(Glossinafuscipes_7:74.0583,Melophagusovinus_1:74.0583)_4:13.7188)_4:21.5662,(Bactroceraoleae_16:30.48,Ceratitiscapitata_5:30.48)_8:78.8632)_5:12.8679,Drosophilamelanogaster_10:122.211)_5:195.866,(Aedesaegypti_5:114.166,Anophelesgambiae_1:114.166)_3:203.912)_4	0.004	((0.629158,0.629158),(0.278572,0.680037),(0.330481,0.718474),(0.0427926,0.679557),(0.100361,0.0576182),(0.428262,0.092012),(4.93774e-05,0.041454),(0.697462,0.0439306),(0.363812,0.921536),(0.183502,0.460351))
OG0000459	((((((Luciliacuprina_4:33.9059,Sarcophagabullata_0:33.9059)_3:27.7616,(Muscadomestica_8:35,Stomoxyscalcitrans_14:35)_8:26.6674)_4:26.1096,(Glossinafuscipes_4:74.0583,Melophagusovinus_3:74.0583)_4:13.7188)_4:21.5662,(Bactroceraoleae_2:30.48,Ceratitiscapitata_2:30.48)_2:78.8632)_4:12.8679,Drosophilamelanogaster_7:122.211)_4:195.866,(Aedesaegypti_5:114.166,Anophelesgambiae_1:114.166)_3:203.912)_4	0.009	((0.200997,0.00423272),(0.432635,0.00177122),(0.872324,0.00311105),(0.769761,0.679557),(0.877824,0.638158),(0.74168,0.295663),(0.6982,0.6982),(0.669832,0.116006),(0.611937,0.921536),(0.183502,0.460351))
OG0000460	((((((Luciliacuprina_5:33.9059,Sarcophagabullata_1:33.9059)_4:27.7616,(Muscadomestica_1:35,Stomoxyscalcitrans_8:35)_4:26.6674)_4:26.1096,(Glossinafuscipes_10:74.0583,Melophagusovinus_1:74.0583)_4:13.7188)_4:21.5662,(Bactroceraoleae_10:30.48,Ceratitiscapitata_5:30.48)_6:78.8632)_4:12.8679,Drosophilamelanogaster_5:122.211)_4:195.866,(Aedesaegypti_2:114.166,Anophelesgambiae_2:114.166)_2:203.912)_3	0.001	((0.257663,0.00966916),(0.774631,0.769761),(0.0112249,0.00427913),(0.769761,0.679557),(0.00329711,0.0576182),(0.74168,0.179495),(0.00857702,0.547965),(0.669832,0.389341),(0.399719,0.905843),(0.566941,0.566941))
OG0000461	((((((Luciliacuprina_2:33.9059,Sarcophagabullata_1:33.9059)_2:27.7616,(Muscadomestica_6:35,Stomoxyscalcitrans_5:35)_5:26.6674)_4:26.1096,(Glossinafuscipes_6:74.0583,Melophagusovinus_1:74.0583)_4:13.7188)_4:21.5662,(Bactroceraoleae_11:30.48,Ceratitiscapitata_4:30.48)_6:78.8632)_5:12.8679,Drosophilamelanogaster_10:122.211)_5:195.866,(Aedesaegypti_3:114.166,Anophelesgambiae_1:114.166)_2:203.912)_4	0.034	((-,-),(-,-),(-,-),(-,-),(-,-),(-,-),(-,-),(-,-),(-,-),(-,-))
OG0000462	((((((Luciliacuprina_5:33.9059,Sarcophagabullata_6:33.9059)_5:27.7616,(Muscadomestica_7:35,Stomoxyscalcitrans_6:35)_6:26.6674)_5:26.1096,(Glossinafuscipes_0:74.0583,Melophagusovinus_1:74.0583)_3:13.7188)_4:21.5662,(Bactroceraoleae_7:30.48,Ceratitiscapitata_8:30.48)_7:78.8632)_5:12.8679,Drosophilamelanogaster_7:122.211)_5:195.866,(Aedesaegypti_2:114.166,Anophelesgambiae_1:114.166)_2:203.912)_4	0.379	((-,-),(-,-),(-,-),(-,-),(-,-),(-,-),(-,-),(-,-),(-,-),(-,-))
OG0000463	((((((Luciliacuprina_5:33.9059,Sarcophagabullata_7:33.9059)_5:27.7616,(Muscadomestica_4:35,Stomoxyscalcitrans_6:35)_5:26.6674)_5:26.1096,(Glossinafuscipes_5:74.0583,Melophagusovinus_2:74.0583)_4:13.7188)_4:21.5662,(Bactroceraoleae_3:30.48,Ceratitiscapitata_2:30.48)_3:78.8632)_4:12.8679,Drosophilamelanogaster_7:122.211)_4:195.866,(Aedesaegypti_4:114.166,Anophelesgambiae_5:114.166)_4:203.912)_4	0.834	((-,-),(-,-),(-,-),(-,-),(-,-),(-,-),(-,-),(-,-),(-,-),(-,-))
OG0000464	((((((Luciliacuprina_4:33.9059,Sarcophagabullata_3:33.9059)_4:27.7616,(Muscadomestica_8:35,Stomoxyscalcitrans_13:35)_8:26.6674)_5:26.1096,(Glossinafuscipes_3:74.0583,Melophagusovinus_2:74.0583)_4:13.7188)_4:21.5662,(Bactroceraoleae_3:30.48,Ceratitiscapitata_5:30.48)_4:78.8632)_4:12.8679,Drosophilamelanogaster_4:122.211)_4:195.866,(Aedesaegypti_2:114.166,Anophelesgambiae_3:114.166)_3:203.912)_4	0.29	((-,-),(-,-),(-,-),(-,-),(-,-),(-,-),(-,-),(-,-),(-,-),(-,-))
OG0000465	((((((Luciliacuprina_7:33.9059,Sarcophagabullata_5:33.9059)_6:27.7616,(Muscadomestica_8:35,Stomoxyscalcitrans_7:35)_7:26.6674)_6:26.1096,(Glossinafuscipes_3:74.0583,Melophagusovinus_1:74.0583)_4:13.7188)_4:21.5662,(Bactroceraoleae_2:30.48,Ceratitiscapitata_10:30.48)_5:78.8632)_4:12.8679,Drosophilamelanogaster_5:122.211)_4:195.866,(Aedesaegypti_2:114.166,Anophelesgambiae_0:114.166)_1:203.912)_3	0.03	((-,-),(-,-),(-,-),(-,-),(-,-),(-,-),(-,-),(-,-),(-,-),(-,-))
OG0000466	((((((Luciliacuprina_5:33.9059,Sarcophagabullata_4:33.9059)_4:27.7616,(Muscadomestica_7:35,Stomoxyscalcitrans_5:35)_5:26.6674)_4:26.1096,(Glossinafuscipes_5:74.0583,Melophagusovinus_2:74.0583)_4:13.7188)_4:21.5662,(Bactroceraoleae_3:30.48,Ceratitiscapitata_3:30.48)_3:78.8632)_4:12.8679,Drosophilamelanogaster_6:122.211)_4:195.866,(Aedesaegypti_4:114.166,Anophelesgambiae_6:114.166)_5:203.912)_5	0.919	((-,-),(-,-),(-,-),(-,-),(-,-),(-,-),(-,-),(-,-),(-,-),(-,-))
OG0000467	((((((Luciliacuprina_5:33.9059,Sarcophagabullata_7:33.9059)_6:27.7616,(Muscadomestica_7:35,Stomoxyscalcitrans_10:35)_7:26.6674)_6:26.1096,(Glossinafuscipes_3:74.0583,Melophagusovinus_2:74.0583)_4:13.7188)_4:21.5662,(Bactroceraoleae_3:30.48,Ceratitiscapitata_3:30.48)_3:78.8632)_4:12.8679,Drosophilamelanogaster_4:122.211)_4:195.866,(Aedesaegypti_3:114.166,Anophelesgambiae_3:114.166)_3:203.912)_4	0.783	((-,-),(-,-),(-,-),(-,-),(-,-),(-,-),(-,-),(-,-),(-,-),(-,-))
OG0000468	((((((Luciliacuprina_2:33.9059,Sarcophagabullata_1:33.9059)_2:27.7616,(Muscadomestica_4:35,Stomoxyscalcitrans_4:35)_4:26.6674)_3:26.1096,(Glossinafuscipes_4:74.0583,Melophagusovinus_1:74.0583)_3:13.7188)_3:21.5662,(Bactroceraoleae_21:30.48,Ceratitiscapitata_4:30.48)_8:78.8632)_4:12.8679,Drosophilamelanogaster_6:122.211)_4:195.866,(Aedesaegypti_1:114.166,Anophelesgambiae_2:114.166)_2:203.912)_3	0.002	((0.710666,0.318394),(0.366018,0.16487),(0.806712,0.806712),(0.732144,0.646021),(0.361563,0.216416),(0.376523,0.0308351),(1.68336e-08,0.0092092),(0.669832,0.272886),(0.399719,0.905843),(0.852428,0.566941))
OG0000469	((((((Luciliacuprina_3:33.9059,Sarcophagabullata_1:33.9059)_3:27.7616,(Muscadomestica_3:35,Stomoxyscalcitrans_9:35)_4:26.6674)_3:26.1096,(Glossinafuscipes_5:74.0583,Melophagusovinus_1:74.0583)_3:13.7188)_3:21.5662,(Bactroceraoleae_14:30.48,Ceratitiscapitata_4:30.48)_6:78.8632)_3:12.8679,Drosophilamelanogaster_2:122.211)_3:195.866,(Aedesaegypti_6:114.166,Anophelesgambiae_2:114.166)_4:203.912)_4	0.001	((0.763801,0.0383342),(0.737171,0.16487),(0.490124,0.00131437),(0.732144,0.646021),(0.117224,0.216416),(0.704007,0.0628837),(1.85056e-05,0.183816),(0.637385,0.882987),(0.919956,0.617854),(0.25745,0.527122))
OG0000470	((((((Luciliacuprina_10:33.9059,Sarcophagabullata_1:33.9059)_5:27.7616,(Muscadomestica_5:35,Stomoxyscalcitrans_5:35)_5:26.6674)_5:26.1096,(Glossinafuscipes_2:74.0583,Melophagusovinus_1:74.0583)_3:13.7188)_4:21.5662,(Bactroceraoleae_8:30.48,Ceratitiscapitata_4:30.48)_5:78.8632)_4:12.8679,Drosophilamelanogaster_6:122.211)_4:195.866,(Aedesaegypti_7:114.166,Anophelesgambiae_1:114.166)_3:203.912)_4	0.007	((0.00268094,0.00120035),(0.802061,0.79753),(0.83111,0.83111),(0.213736,0.275591),(0.580739,0.216416),(0.74168,0.447948),(0.0302388,0.507559),(0.669832,0.272886),(0.611937,0.921536),(0.0328006,0.460351))
OG0000471	((((((Luciliacuprina_2:33.9059,Sarcophagabullata_4:33.9059)_4:27.7616,(Muscadomestica_5:35,Stomoxyscalcitrans_10:35)_6:26.6674)_5:26.1096,(Glossinafuscipes_6:74.0583,Melophagusovinus_3:74.0583)_5:13.7188)_5:21.5662,(Bactroceraoleae_4:30.48,Ceratitiscapitata_1:30.48)_3:78.8632)_5:12.8679,Drosophilamelanogaster_10:122.211)_5:195.866,(Aedesaegypti_4:114.166,Anophelesgambiae_1:114.166)_3:203.912)_4	0.088	((-,-),(-,-),(-,-),(-,-),(-,-),(-,-),(-,-),(-,-),(-,-),(-,-))
OG0000472	((((((Luciliacuprina_2:33.9059,Sarcophagabullata_3:33.9059)_3:27.7616,(Muscadomestica_3:35,Stomoxyscalcitrans_2:35)_3:26.6674)_3:26.1096,(Glossinafuscipes_5:74.0583,Melophagusovinus_3:74.0583)_4:13.7188)_4:21.5662,(Bactroceraoleae_12:30.48,Ceratitiscapitata_7:30.48)_8:78.8632)_5:12.8679,Drosophilamelanogaster_8:122.211)_5:195.866,(Aedesaegypti_3:114.166,Anophelesgambiae_2:114.166)_3:203.912)_4	0.63	((-,-),(-,-),(-,-),(-,-),(-,-),(-,-),(-,-),(-,-),(-,-),(-,-))
OG0000473	((((((Luciliacuprina_5:33.9059,Sarcophagabullata_2:33.9059)_4:27.7616,(Muscadomestica_5:35,Stomoxyscalcitrans_5:35)_5:26.6674)_4:26.1096,(Glossinafuscipes_6:74.0583,Melophagusovinus_2:74.0583)_4:13.7188)_4:21.5662,(Bactroceraoleae_2:30.48,Ceratitiscapitata_6:30.48)_4:78.8632)_4:12.8679,Drosophilamelanogaster_8:122.211)_4:195.866,(Aedesaegypti_5:114.166,Anophelesgambiae_4:114.166)_4:203.912)_4	0.447	((-,-),(-,-),(-,-),(-,-),(-,-),(-,-),(-,-),(-,-),(-,-),(-,-))
OG0000474	((((((Luciliacuprina_5:33.9059,Sarcophagabullata_1:33.9059)_3:27.7616,(Muscadomestica_2:35,Stomoxyscalcitrans_2:35)_2:26.6674)_3:26.1096,(Glossinafuscipes_3:74.0583,Melophagusovinus_1:74.0583)_3:13.7188)_3:21.5662,(Bactroceraoleae_24:30.48,Ceratitiscapitata_2:30.48)_8:78.8632)_4:12.8679,Drosophilamelanogaster_5:122.211)_4:195.866,(Aedesaegypti_4:114.166,Anophelesgambiae_1:114.166)_3:203.912)_4	0.006	((0.0845739,0.0383342),(0.737171,0.357831),(0.718474,0.718474),(0.732144,0.646021),(0.855899,0.216416),(0.376523,0.0308351),(1.07081e-10,0.00011412),(0.669832,0.389341),(0.611937,0.921536),(0.304827,0.460351))
OG0000475	((((((Luciliacuprina_4:33.9059,Sarcophagabullata_2:33.9059)_4:27.7616,(Muscadomestica_5:35,Stomoxyscalcitrans_2:35)_4:26.6674)_4:26.1096,(Glossinafuscipes_14:74.0583,Melophagusovinus_3:74.0583)_5:13.7188)_5:21.5662,(Bactroceraoleae_4:30.48,Ceratitiscapitata_3:30.48)_4:78.8632)_5:12.8679,Drosophilamelanogaster_7:122.211)_5:195.866,(Aedesaegypti_5:114.166,Anophelesgambiae_1:114.166)_3:203.912)_4	0.1	((-,-),(-,-),(-,-),(-,-),(-,-),(-,-),(-,-),(-,-),(-,-),(-,-))
OG0000476	((((((Luciliacuprina_2:33.9059,Sarcophagabullata_1:33.9059)_2:27.7616,(Muscadomestica_2:35,Stomoxyscalcitrans_2:35)_2:26.6674)_2:26.1096,(Glossinafuscipes_5:74.0583,Melophagusovinus_0:74.0583)_3:13.7188)_3:21.5662,(Bactroceraoleae_22:30.48,Ceratitiscapitata_5:30.48)_9:78.8632)_4:12.8679,Drosophilamelanogaster_3:122.211)_4:195.866,(Aedesaegypti_6:114.166,Anophelesgambiae_2:114.166)_4:203.912)_4	0.006	((0.710666,0.318394),(0.684753,0.680037),(0.718474,0.718474),(0.357831,0.646021),(0.117224,0.0304212),(0.376523,0.0158838),(4.41369e-08,0.0129959),(0.669832,0.900936),(0.611937,0.617854),(0.25745,0.527122))
OG0000477	((((((Luciliacuprina_4:33.9059,Sarcophagabullata_1:33.9059)_3:27.7616,(Muscadomestica_1:35,Stomoxyscalcitrans_4:35)_3:26.6674)_3:26.1096,(Glossinafuscipes_5:74.0583,Melophagusovinus_1:74.0583)_3:13.7188)_3:21.5662,(Bactroceraoleae_14:30.48,Ceratitiscapitata_9:30.48)_10:78.8632)_4:12.8679,Drosophilamelanogaster_3:122.211)_4:195.866,(Aedesaegypti_7:114.166,Anophelesgambiae_1:114.166)_3:203.912)_4	0.021	((-,-),(-,-),(-,-),(-,-),(-,-),(-,-),(-,-),(-,-),(-,-),(-,-))
OG0000478	((((((Luciliacuprina_1:33.9059,Sarcophagabullata_1:33.9059)_1:27.7616,(Muscadomestica_4:35,Stomoxyscalcitrans_7:35)_4:26.6674)_3:26.1096,(Glossinafuscipes_6:74.0583,Melophagusovinus_1:74.0583)_4:13.7188)_4:21.5662,(Bactroceraoleae_6:30.48,Ceratitiscapitata_7:30.48)_6:78.8632)_5:12.8679,Drosophilamelanogaster_11:122.211)_5:195.866,(Aedesaegypti_5:114.166,Anophelesgambiae_1:114.166)_3:203.912)_4	0.132	((-,-),(-,-),(-,-),(-,-),(-,-),(-,-),(-,-),(-,-),(-,-),(-,-))
OG0000479	((((((Luciliacuprina_6:33.9059,Sarcophagabullata_5:33.9059)_5:27.7616,(Muscadomestica_1:35,Stomoxyscalcitrans_11:35)_5:26.6674)_5:26.1096,(Glossinafuscipes_1:74.0583,Melophagusovinus_1:74.0583)_3:13.7188)_4:21.5662,(Bactroceraoleae_2:30.48,Ceratitiscapitata_11:30.48)_5:78.8632)_4:12.8679,Drosophilamelanogaster_7:122.211)_4:195.866,(Aedesaegypti_4:114.166,Anophelesgambiae_1:114.166)_3:203.912)_4	0.001	((0.307015,0.824872),(0.802061,0.79753),(0.001481,0.000425544),(0.213736,0.275591),(0.216416,0.216416),(0.74168,0.447948),(0.0138065,0.000218655),(0.669832,0.116006),(0.611937,0.921536),(0.304827,0.460351))
OG0000480	((((((Luciliacuprina_1:33.9059,Sarcophagabullata_1:33.9059)_1:27.7616,(Muscadomestica_6:35,Stomoxyscalcitrans_8:35)_5:26.6674)_3:26.1096,(Glossinafuscipes_3:74.0583,Melophagusovinus_1:74.0583)_3:13.7188)_3:21.5662,(Bactroceraoleae_10:30.48,Ceratitiscapitata_8:30.48)_8:78.8632)_4:12.8679,Drosophilamelanogaster_6:122.211)_4:195.866,(Aedesaegypti_5:114.166,Anophelesgambiae_1:114.166)_3:203.912)_4	0.146	((-,-),(-,-),(-,-),(-,-),(-,-),(-,-),(-,-),(-,-),(-,-),(-,-))
OG0000481	((((((Luciliacuprina_11:33.9059,Sarcophagabullata_3:33.9059)_6:27.7616,(Muscadomestica_14:35,Stomoxyscalcitrans_11:35)_10:26.6674)_6:26.1096,(Glossinafuscipes_3:74.0583,Melophagusovinus_0:74.0583)_3:13.7188)_3:21.5662,(Bactroceraoleae_3:30.48,Ceratitiscapitata_3:30.48)_3:78.8632)_3:12.8679,Drosophilamelanogaster_2:122.211)_3:195.866,(Aedesaegypti_0:114.166,Anophelesgambiae_0:114.166)_0:203.912)_2	0.004	((0.00225945,0.0269615),(0.822656,0.00573189),(0.0455123,0.48454),(0.00643005,0.646021),(0.855899,0.0304212),(0.704007,0.860567),(0.751198,0.751198),(0.637385,0.882987),(0.248398,0.625002),(0.5,0.5))
OG0000482	((((((Luciliacuprina_6:33.9059,Sarcophagabullata_1:33.9059)_3:27.7616,(Muscadomestica_1:35,Stomoxyscalcitrans_3:35)_3:26.6674)_3:26.1096,(Glossinafuscipes_7:74.0583,Melophagusovinus_1:74.0583)_4:13.7188)_4:21.5662,(Bactroceraoleae_18:30.48,Ceratitiscapitata_6:30.48)_9:78.8632)_5:12.8679,Drosophilamelanogaster_7:122.211)_5:195.866,(Aedesaegypti_0:114.166,Anophelesgambiae_0:114.166)_0:203.912)_2	0.001	((0.0112368,0.0383342),(0.737171,0.732144),(0.0424466,0.771499),(0.424185,0.679557),(0.100361,0.0576182),(0.428262,0.051543),(2.9463e-05,0.0526063),(0.697462,0.239445),(0.0823062,0.625002),(0.5,0.5))
OG0000483	((((((Luciliacuprina_2:33.9059,Sarcophagabullata_1:33.9059)_2:27.7616,(Muscadomestica_4:35,Stomoxyscalcitrans_4:35)_4:26.6674)_3:26.1096,(Glossinafuscipes_1:74.0583,Melophagusovinus_1:74.0583)_2:13.7188)_3:21.5662,(Bactroceraoleae_11:30.48,Ceratitiscapitata_9:30.48)_9:78.8632)_4:12.8679,Drosophilamelanogaster_7:122.211)_4:195.866,(Aedesaegypti_8:114.166,Anophelesgambiae_1:114.166)_4:203.912)_4	0.251	((-,-),(-,-),(-,-),(-,-),(-,-),(-,-),(-,-),(-,-),(-,-),(-,-))
OG0000484	((((((Luciliacuprina_2:33.9059,Sarcophagabullata_2:33.9059)_2:27.7616,(Muscadomestica_1:35,Stomoxyscalcitrans_5:35)_2:26.6674)_2:26.1096,(Glossinafuscipes_2:74.0583,Melophagusovinus_2:74.0583)_2:13.7188)_2:21.5662,(Bactroceraoleae_11:30.48,Ceratitiscapitata_4:30.48)_6:78.8632)_3:12.8679,Drosophilamelanogaster_6:122.211)_3:195.866,(Aedesaegypti_11:114.166,Anophelesgambiae_3:114.166)_6:203.912)_5	0.089	((-,-),(-,-),(-,-),(-,-),(-,-),(-,-),(-,-),(-,-),(-,-),(-,-))
OG0000485	((((((Luciliacuprina_5:33.9059,Sarcophagabullata_0:33.9059)_3:27.7616,(Muscadomestica_4:35,Stomoxyscalcitrans_4:35)_4:26.6674)_3:26.1096,(Glossinafuscipes_3:74.0583,Melophagusovinus_1:74.0583)_3:13.7188)_3:21.5662,(Bactroceraoleae_9:30.48,Ceratitiscapitata_3:30.48)_5:78.8632)_4:12.8679,Drosophilamelanogaster_6:122.211)_4:195.866,(Aedesaegypti_10:114.166,Anophelesgambiae_4:114.166)_6:203.912)_5	0.031	((-,-),(-,-),(-,-),(-,-),(-,-),(-,-),(-,-),(-,-),(-,-),(-,-))
OG0000486	((((((Luciliacuprina_5:33.9059,Sarcophagabullata_1:33.9059)_3:27.7616,(Muscadomestica_1:35,Stomoxyscalcitrans_1:35)_1:26.6674)_3:26.1096,(Glossinafuscipes_10:74.0583,Melophagusovinus_1:74.0583)_4:13.7188)_4:21.5662,(Bactroceraoleae_11:30.48,Ceratitiscapitata_5:30.48)_7:78.8632)_4:12.8679,Drosophilamelanogaster_5:122.211)_4:195.866,(Aedesaegypti_8:114.166,Anophelesgambiae_1:114.166)_4:203.912)_4	0.004	((0.0845739,0.0383342),(0.737171,0.0249969),(0.635319,0.635319),(0.424185,0.679557),(0.00329711,0.0576182),(0.74168,0.108781),(0.0131306,0.215676),(0.669832,0.389341),(0.611937,0.617854),(0.0634759,0.172611))
OG0000487	((((((Luciliacuprina_3:33.9059,Sarcophagabullata_1:33.9059)_3:27.7616,(Muscadomestica_1:35,Stomoxyscalcitrans_6:35)_3:26.6674)_3:26.1096,(Glossinafuscipes_4:74.0583,Melophagusovinus_1:74.0583)_3:13.7188)_3:21.5662,(Bactroceraoleae_19:30.48,Ceratitiscapitata_2:30.48)_7:78.8632)_4:12.8679,Drosophilamelanogaster_6:122.211)_4:195.866,(Aedesaegypti_5:114.166,Anophelesgambiae_1:114.166)_3:203.912)_4	0.001	((0.763801,0.0383342),(0.737171,0.732144),(0.0424466,0.0128344),(0.732144,0.646021),(0.361563,0.216416),(0.376523,0.108781),(4.04035e-08,0.000433432),(0.669832,0.272886),(0.611937,0.921536),(0.183502,0.460351))
OG0000488	((((((Luciliacuprina_2:33.9059,Sarcophagabullata_2:33.9059)_2:27.7616,(Muscadomestica_8:35,Stomoxyscalcitrans_2:35)_3:26.6674)_3:26.1096,(Glossinafuscipes_6:74.0583,Melophagusovinus_1:74.0583)_4:13.7188)_4:21.5662,(Bactroceraoleae_12:30.48,Ceratitiscapitata_4:30.48)_7:78.8632)_5:12.8679,Drosophilamelanogaster_8:122.211)_5:195.866,(Aedesaegypti_3:114.166,Anophelesgambiae_1:114.166)_2:203.912)_4	0.006	((0.710666,0.710666),(0.366018,0.732144),(0.000410302,0.423115),(0.424185,0.679557),(0.169934,0.0576182),(0.428262,0.23055),(0.00265811,0.0310736),(0.697462,0.161676),(0.363812,0.764812),(0.349258,0.852428))
OG0000489	((((((Luciliacuprina_1:33.9059,Sarcophagabullata_1:33.9059)_1:27.7616,(Muscadomestica_5:35,Stomoxyscalcitrans_3:35)_3:26.6674)_3:26.1096,(Glossinafuscipes_7:74.0583,Melophagusovinus_1:74.0583)_4:13.7188)_4:21.5662,(Bactroceraoleae_4:30.48,Ceratitiscapitata_4:30.48)_4:78.8632)_4:12.8679,Drosophilamelanogaster_10:122.211)_4:195.866,(Aedesaegypti_5:114.166,Anophelesgambiae_8:114.166)_6:203.912)_5	0.462	((-,-),(-,-),(-,-),(-,-),(-,-),(-,-),(-,-),(-,-),(-,-),(-,-))
OG0000490	((((((Luciliacuprina_5:33.9059,Sarcophagabullata_0:33.9059)_3:27.7616,(Muscadomestica_3:35,Stomoxyscalcitrans_2:35)_3:26.6674)_3:26.1096,(Glossinafuscipes_13:74.0583,Melophagusovinus_0:74.0583)_4:13.7188)_4:21.5662,(Bactroceraoleae_5:30.48,Ceratitiscapitata_5:30.48)_5:78.8632)_5:12.8679,Drosophilamelanogaster_12:122.211)_5:195.866,(Aedesaegypti_3:114.166,Anophelesgambiae_1:114.166)_2:203.912)_4	0.001	((0.0845739,0.00423272),(0.737171,0.732144),(0.771499,0.423115),(0.424185,0.679557),(0.000143195,0.00731781),(0.428262,0.895115),(0.814321,0.814321),(0.697462,0.0101469),(0.363812,0.764812),(0.349258,0.852428))
OG0000491	((((((Luciliacuprina_1:33.9059,Sarcophagabullata_1:33.9059)_1:27.7616,(Muscadomestica_1:35,Stomoxyscalcitrans_2:35)_2:26.6674)_2:26.1096,(Glossinafuscipes_2:74.0583,Melophagusovinus_1:74.0583)_2:13.7188)_2:21.5662,(Bactroceraoleae_29:30.48,Ceratitiscapitata_5:30.48)_10:78.8632)_3:12.8679,Drosophilamelanogaster_3:122.211)_3:195.866,(Aedesaegypti_3:114.166,Anophelesgambiae_1:114.166)_2:203.912)_3	0.007	((0.629158,0.629158),(0.278572,0.680037),(0.330481,0.718474),(0.680037,0.605969),(0.816417,0.489606),(0.312605,0.000707663),(3.77436e-12,0.00407355),(0.637385,0.659768),(0.540197,0.905843),(0.349258,0.852428))
OG0000492	((((((Luciliacuprina_3:33.9059,Sarcophagabullata_1:33.9059)_3:27.7616,(Muscadomestica_8:35,Stomoxyscalcitrans_4:35)_5:26.6674)_4:26.1096,(Glossinafuscipes_7:74.0583,Melophagusovinus_1:74.0583)_4:13.7188)_4:21.5662,(Bactroceraoleae_9:30.48,Ceratitiscapitata_6:30.48)_7:78.8632)_4:12.8679,Drosophilamelanogaster_6:122.211)_4:195.866,(Aedesaegypti_3:114.166,Anophelesgambiae_1:114.166)_2:203.912)_3	0.115	((-,-),(-,-),(-,-),(-,-),(-,-),(-,-),(-,-),(-,-),(-,-),(-,-))
OG0000493	((((((Luciliacuprina_2:33.9059,Sarcophagabullata_1:33.9059)_2:27.7616,(Muscadomestica_3:35,Stomoxyscalcitrans_4:35)_3:26.6674)_3:26.1096,(Glossinafuscipes_6:74.0583,Melophagusovinus_1:74.0583)_3:13.7188)_3:21.5662,(Bactroceraoleae_11:30.48,Ceratitiscapitata_5:30.48)_7:78.8632)_4:12.8679,Drosophilamelanogaster_4:122.211)_4:195.866,(Aedesaegypti_11:114.166,Anophelesgambiae_1:114.166)_5:203.912)_5	0.059	((-,-),(-,-),(-,-),(-,-),(-,-),(-,-),(-,-),(-,-),(-,-),(-,-))
OG0000494	((((((Luciliacuprina_1:33.9059,Sarcophagabullata_1:33.9059)_1:27.7616,(Muscadomestica_1:35,Stomoxyscalcitrans_1:35)_1:26.6674)_1:26.1096,(Glossinafuscipes_1:74.0583,Melophagusovinus_0:74.0583)_1:13.7188)_1:21.5662,(Bactroceraoleae_25:30.48,Ceratitiscapitata_15:30.48)_16:78.8632)_3:12.8679,Drosophilamelanogaster_3:122.211)_3:195.866,(Aedesaegypti_1:114.166,Anophelesgambiae_0:114.166)_1:203.912)_2	0.006	((0.629158,0.629158),(0.609709,0.606319),(0.635319,0.635319),(0.606319,0.557914),(0.730219,0.327713),(0.0167579,8.23086e-07),(0.000362775,0.722491),(0.637385,0.659768),(0.248398,0.87446),(0.793677,0.408542))
OG0000495	((((((Luciliacuprina_1:33.9059,Sarcophagabullata_1:33.9059)_1:27.7616,(Muscadomestica_4:35,Stomoxyscalcitrans_7:35)_4:26.6674)_3:26.1096,(Glossinafuscipes_4:74.0583,Melophagusovinus_0:74.0583)_3:13.7188)_3:21.5662,(Bactroceraoleae_10:30.48,Ceratitiscapitata_12:30.48)_10:78.8632)_3:12.8679,Drosophilamelanogaster_2:122.211)_3:195.866,(Aedesaegypti_7:114.166,Anophelesgambiae_1:114.166)_3:203.912)_3	0.029	((-,-),(-,-),(-,-),(-,-),(-,-),(-,-),(-,-),(-,-),(-,-),(-,-))
OG0000496	((((((Luciliacuprina_4:33.9059,Sarcophagabullata_4:33.9059)_4:27.7616,(Muscadomestica_3:35,Stomoxyscalcitrans_8:35)_4:26.6674)_4:26.1096,(Glossinafuscipes_11:74.0583,Melophagusovinus_2:74.0583)_4:13.7188)_4:21.5662,(Bactroceraoleae_5:30.48,Ceratitiscapitata_3:30.48)_4:78.8632)_4:12.8679,Drosophilamelanogaster_5:122.211)_4:195.866,(Aedesaegypti_2:114.166,Anophelesgambiae_2:114.166)_2:203.912)_3	0.232	((-,-),(-,-),(-,-),(-,-),(-,-),(-,-),(-,-),(-,-),(-,-),(-,-))
OG0000497	((((((Luciliacuprina_1:33.9059,Sarcophagabullata_1:33.9059)_1:27.7616,(Muscadomestica_3:35,Stomoxyscalcitrans_7:35)_4:26.6674)_3:26.1096,(Glossinafuscipes_5:74.0583,Melophagusovinus_1:74.0583)_3:13.7188)_3:21.5662,(Bactroceraoleae_11:30.48,Ceratitiscapitata_4:30.48)_6:78.8632)_4:12.8679,Drosophilamelanogaster_4:122.211)_4:195.866,(Aedesaegypti_11:114.166,Anophelesgambiae_1:114.166)_5:203.912)_5	0.009	((0.629158,0.629158),(0.0267861,0.16487),(0.490124,0.0253494),(0.732144,0.646021),(0.117224,0.216416),(0.376523,0.179495),(0.00162711,0.183816),(0.669832,0.710246),(0.929958,0.66381),(0.0227002,0.0656492))
OG0000498	((((((Luciliacuprina_7:33.9059,Sarcophagabullata_0:33.9059)_4:27.7616,(Muscadomestica_3:35,Stomoxyscalcitrans_4:35)_4:26.6674)_4:26.1096,(Glossinafuscipes_4:74.0583,Melophagusovinus_1:74.0583)_4:13.7188)_4:21.5662,(Bactroceraoleae_13:30.48,Ceratitiscapitata_4:30.48)_7:78.8632)_5:12.8679,Drosophilamelanogaster_9:122.211)_5:195.866,(Aedesaegypti_3:114.166,Anophelesgambiae_1:114.166)_2:203.912)_4	0.001	((0.0223649,0.000421514),(0.774631,0.769761),(0.490124,0.806712),(0.769761,0.679557),(0.877824,0.0576182),(0.428262,0.23055),(0.000978381,0.0310736),(0.697462,0.0738214),(0.363812,0.764812),(0.349258,0.852428))
OG0000499	((((((Luciliacuprina_2:33.9059,Sarcophagabullata_1:33.9059)_2:27.7616,(Muscadomestica_3:35,Stomoxyscalcitrans_6:35)_4:26.6674)_4:26.1096,(Glossinafuscipes_7:74.0583,Melophagusovinus_2:74.0583)_4:13.7188)_4:21.5662,(Bactroceraoleae_9:30.48,Ceratitiscapitata_5:30.48)_6:78.8632)_5:12.8679,Drosophilamelanogaster_8:122.211)_5:195.866,(Aedesaegypti_4:114.166,Anophelesgambiae_2:114.166)_3:203.912)_4	0.263	((-,-),(-,-),(-,-),(-,-),(-,-),(-,-),(-,-),(-,-),(-,-),(-,-))
OG0000500	((((((Luciliacuprina_2:33.9059,Sarcophagabullata_1:33.9059)_2:27.7616,(Muscadomestica_4:35,Stomoxyscalcitrans_3:35)_3:26.6674)_3:26.1096,(Glossinafuscipes_2:74.0583,Melophagusovinus_1:74.0583)_3:13.7188)_3:21.5662,(Bactroceraoleae_21:30.48,Ceratitiscapitata_4:30.48)_8:78.8632)_4:12.8679,Drosophilamelanogaster_8:122.211)_4:195.866,(Aedesaegypti_2:114.166,Anophelesgambiae_1:114.166)_2:203.912)_3	0.002	((0.710666,0.318394),(0.366018,0.732144),(0.210758,0.771499),(0.732144,0.646021),(0.580739,0.216416),(0.376523,0.0308351),(1.68336e-08,0.0092092),(0.669832,0.0712977),(0.399719,0.905843),(0.566941,0.852428))
OG0000501	((((((Luciliacuprina_4:33.9059,Sarcophagabullata_1:33.9059)_3:27.7616,(Muscadomestica_4:35,Stomoxyscalcitrans_5:35)_4:26.6674)_3:26.1096,(Glossinafuscipes_3:74.0583,Melophagusovinus_1:74.0583)_3:13.7188)_3:21.5662,(Bactroceraoleae_17:30.48,Ceratitiscapitata_6:30.48)_9:78.8632)_4:12.8679,Drosophilamelanogaster_4:122.211)_4:195.866,(Aedesaegypti_3:114.166,Anophelesgambiae_1:114.166)_2:203.912)_3	0.009	((0.200997,0.0383342),(0.737171,0.16487),(0.806712,0.2693),(0.732144,0.646021),(0.855899,0.216416),(0.376523,0.0158838),(8.65941e-05,0.0526063),(0.669832,0.710246),(0.399719,0.905843),(0.349258,0.852428))
OG0000502	((((((Luciliacuprina_4:33.9059,Sarcophagabullata_0:33.9059)_2:27.7616,(Muscadomestica_1:35,Stomoxyscalcitrans_1:35)_1:26.6674)_2:26.1096,(Glossinafuscipes_2:74.0583,Melophagusovinus_1:74.0583)_2:13.7188)_2:21.5662,(Bactroceraoleae_6:30.48,Ceratitiscapitata_1:30.48)_3:78.8632)_3:12.8679,Drosophilamelanogaster_9:122.211)_3:195.866,(Aedesaegypti_23:114.166,Anophelesgambiae_1:114.166)_8:203.912)_6	0.006	((0.0426266,0.0168258),(0.684753,0.271364),(0.635319,0.635319),(0.680037,0.605969),(0.816417,0.489606),(0.312605,0.860567),(0.00902227,0.0323979),(0.637385,0.00813724),(0.578412,0.312187),(0.000106416,0.00580853))
OG0000503	((((((Luciliacuprina_4:33.9059,Sarcophagabullata_2:33.9059)_4:27.7616,(Muscadomestica_4:35,Stomoxyscalcitrans_8:35)_5:26.6674)_5:26.1096,(Glossinafuscipes_8:74.0583,Melophagusovinus_2:74.0583)_5:13.7188)_5:21.5662,(Bactroceraoleae_5:30.48,Ceratitiscapitata_5:30.48)_5:78.8632)_5:12.8679,Drosophilamelanogaster_6:122.211)_5:195.866,(Aedesaegypti_4:114.166,Anophelesgambiae_1:114.166)_3:203.912)_4	0.413	((-,-),(-,-),(-,-),(-,-),(-,-),(-,-),(-,-),(-,-),(-,-),(-,-))
OG0000504	((((((Luciliacuprina_1:33.9059,Sarcophagabullata_1:33.9059)_1:27.7616,(Muscadomestica_2:35,Stomoxyscalcitrans_5:35)_2:26.6674)_2:26.1096,(Glossinafuscipes_5:74.0583,Melophagusovinus_1:74.0583)_2:13.7188)_2:21.5662,(Bactroceraoleae_2:30.48,Ceratitiscapitata_2:30.48)_2:78.8632)_2:12.8679,Drosophilamelanogaster_4:122.211)_2:195.866,(Aedesaegypti_25:114.166,Anophelesgambiae_1:114.166)_8:203.912)_5	0.015	((-,-),(-,-),(-,-),(-,-),(-,-),(-,-),(-,-),(-,-),(-,-),(-,-))
OG0000505	((((((Luciliacuprina_2:33.9059,Sarcophagabullata_1:33.9059)_2:27.7616,(Muscadomestica_3:35,Stomoxyscalcitrans_4:35)_3:26.6674)_3:26.1096,(Glossinafuscipes_4:74.0583,Melophagusovinus_1:74.0583)_3:13.7188)_3:21.5662,(Bactroceraoleae_2:30.48,Ceratitiscapitata_2:30.48)_2:78.8632)_3:12.8679,Drosophilamelanogaster_11:122.211)_3:195.866,(Aedesaegypti_18:114.166,Anophelesgambiae_1:114.166)_7:203.912)_5	0.066	((-,-),(-,-),(-,-),(-,-),(-,-),(-,-),(-,-),(-,-),(-,-),(-,-))
OG0000506	((((((Luciliacuprina_1:33.9059,Sarcophagabullata_1:33.9059)_1:27.7616,(Muscadomestica_1:35,Stomoxyscalcitrans_2:35)_2:26.6674)_2:26.1096,(Glossinafuscipes_3:74.0583,Melophagusovinus_1:74.0583)_2:13.7188)_2:21.5662,(Bactroceraoleae_26:30.48,Ceratitiscapitata_11:30.48)_14:78.8632)_3:12.8679,Drosophilamelanogaster_3:122.211)_3:195.866,(Aedesaegypti_0:114.166,Anophelesgambiae_0:114.166)_0:203.912)_2	0.007	((0.629158,0.629158),(0.278572,0.680037),(0.330481,0.718474),(0.680037,0.605969),(0.259007,0.489606),(0.312605,8.21979e-06),(2.80461e-06,0.172757),(0.637385,0.659768),(0.248398,0.625002),(0.5,0.5))
OG0000507	((((((Luciliacuprina_4:33.9059,Sarcophagabullata_1:33.9059)_3:27.7616,(Muscadomestica_7:35,Stomoxyscalcitrans_1:35)_3:26.6674)_3:26.1096,(Glossinafuscipes_2:74.0583,Melophagusovinus_0:74.0583)_2:13.7188)_3:21.5662,(Bactroceraoleae_12:30.48,Ceratitiscapitata_4:30.48)_6:78.8632)_4:12.8679,Drosophilamelanogaster_10:122.211)_4:195.866,(Aedesaegypti_2:114.166,Anophelesgambiae_5:114.166)_3:203.912)_4	0.001	((0.200997,0.0383342),(0.737171,0.732144),(0.00205602,0.0424466),(0.732144,0.221757),(0.816417,0.136402),(0.376523,0.179495),(0.000489397,0.183816),(0.669832,0.0134629),(0.611937,0.921536),(0.880346,0.183502))
OG0000508	((((((Luciliacuprina_3:33.9059,Sarcophagabullata_3:33.9059)_3:27.7616,(Muscadomestica_3:35,Stomoxyscalcitrans_3:35)_3:26.6674)_3:26.1096,(Glossinafuscipes_5:74.0583,Melophagusovinus_2:74.0583)_4:13.7188)_4:21.5662,(Bactroceraoleae_6:30.48,Ceratitiscapitata_6:30.48)_6:78.8632)_5:12.8679,Drosophilamelanogaster_9:122.211)_5:195.866,(Aedesaegypti_5:114.166,Anophelesgambiae_3:114.166)_4:203.912)_5	0.974	((-,-),(-,-),(-,-),(-,-),(-,-),(-,-),(-,-),(-,-),(-,-),(-,-))
OG0000509	((((((Luciliacuprina_4:33.9059,Sarcophagabullata_1:33.9059)_3:27.7616,(Muscadomestica_2:35,Stomoxyscalcitrans_5:35)_3:26.6674)_3:26.1096,(Glossinafuscipes_7:74.0583,Melophagusovinus_1:74.0583)_4:13.7188)_4:21.5662,(Bactroceraoleae_12:30.48,Ceratitiscapitata_4:30.48)_7:78.8632)_5:12.8679,Drosophilamelanogaster_7:122.211)_5:195.866,(Aedesaegypti_4:114.166,Anophelesgambiae_1:114.166)_3:203.912)_4	0.009	((0.200997,0.0383342),(0.737171,0.732144),(0.423115,0.092021),(0.424185,0.679557),(0.100361,0.0576182),(0.428262,0.23055),(0.00265811,0.0310736),(0.697462,0.239445),(0.363812,0.921536),(0.304827,0.460351))
OG0000510	((((((Luciliacuprina_6:33.9059,Sarcophagabullata_1:33.9059)_3:27.7616,(Muscadomestica_2:35,Stomoxyscalcitrans_4:35)_3:26.6674)_3:26.1096,(Glossinafuscipes_3:74.0583,Melophagusovinus_1:74.0583)_3:13.7188)_3:21.5662,(Bactroceraoleae_2:30.48,Ceratitiscapitata_7:30.48)_4:78.8632)_4:12.8679,Drosophilamelanogaster_10:122.211)_4:195.866,(Aedesaegypti_8:114.166,Anophelesgambiae_4:114.166)_6:203.912)_5	0.04	((-,-),(-,-),(-,-),(-,-),(-,-),(-,-),(-,-),(-,-),(-,-),(-,-))
OG0000511	((((((Luciliacuprina_2:33.9059,Sarcophagabullata_1:33.9059)_2:27.7616,(Muscadomestica_7:35,Stomoxyscalcitrans_4:35)_4:26.6674)_3:26.1096,(Glossinafuscipes_3:74.0583,Melophagusovinus_1:74.0583)_3:13.7188)_3:21.5662,(Bactroceraoleae_16:30.48,Ceratitiscapitata_5:30.48)_8:78.8632)_4:12.8679,Drosophilamelanogaster_6:122.211)_4:195.866,(Aedesaegypti_1:114.166,Anophelesgambiae_2:114.166)_2:203.912)_3	0.006	((0.710666,0.318394),(0.366018,0.16487),(0.0253494,0.806712),(0.732144,0.646021),(0.855899,0.216416),(0.376523,0.0308351),(4.93774e-05,0.041454),(0.669832,0.272886),(0.399719,0.905843),(0.852428,0.566941))
OG0000512	((((((Luciliacuprina_3:33.9059,Sarcophagabullata_4:33.9059)_4:27.7616,(Muscadomestica_7:35,Stomoxyscalcitrans_9:35)_6:26.6674)_4:26.1096,(Glossinafuscipes_2:74.0583,Melophagusovinus_3:74.0583)_3:13.7188)_3:21.5662,(Bactroceraoleae_2:30.48,Ceratitiscapitata_10:30.48)_4:78.8632)_3:12.8679,Drosophilamelanogaster_1:122.211)_3:195.866,(Aedesaegypti_6:114.166,Anophelesgambiae_1:114.166)_3:203.912)_3	0.019	((-,-),(-,-),(-,-),(-,-),(-,-),(-,-),(-,-),(-,-),(-,-),(-,-))
OG0000513	((((((Luciliacuprina_1:33.9059,Sarcophagabullata_1:33.9059)_1:27.7616,(Muscadomestica_2:35,Stomoxyscalcitrans_1:35)_1:26.6674)_1:26.1096,(Glossinafuscipes_1:74.0583,Melophagusovinus_1:74.0583)_1:13.7188)_1:21.5662,(Bactroceraoleae_27:30.48,Ceratitiscapitata_6:30.48)_10:78.8632)_3:12.8679,Drosophilamelanogaster_4:122.211)_3:195.866,(Aedesaegypti_3:114.166,Anophelesgambiae_1:114.166)_2:203.912)_3	0.007	((0.629158,0.629158),(0.609709,0.606319),(0.0714314,0.635319),(0.606319,0.557914),(0.730219,0.730219),(0.0167579,0.000707663),(1.0699e-10,0.0174197),(0.637385,0.315052),(0.540197,0.905843),(0.349258,0.852428))
OG0000514	((((((Luciliacuprina_2:33.9059,Sarcophagabullata_2:33.9059)_2:27.7616,(Muscadomestica_1:35,Stomoxyscalcitrans_2:35)_2:26.6674)_2:26.1096,(Glossinafuscipes_3:74.0583,Melophagusovinus_2:74.0583)_3:13.7188)_3:21.5662,(Bactroceraoleae_16:30.48,Ceratitiscapitata_8:30.48)_10:78.8632)_4:12.8679,Drosophilamelanogaster_6:122.211)_4:195.866,(Aedesaegypti_1:114.166,Anophelesgambiae_5:114.166)_3:203.912)_4	0.166	((-,-),(-,-),(-,-),(-,-),(-,-),(-,-),(-,-),(-,-),(-,-),(-,-))
OG0000515	((((((Luciliacuprina_1:33.9059,Sarcophagabullata_0:33.9059)_1:27.7616,(Muscadomestica_5:35,Stomoxyscalcitrans_5:35)_4:26.6674)_3:26.1096,(Glossinafuscipes_3:74.0583,Melophagusovinus_0:74.0583)_3:13.7188)_3:21.5662,(Bactroceraoleae_25:30.48,Ceratitiscapitata_1:30.48)_7:78.8632)_3:12.8679,Drosophilamelanogaster_2:122.211)_3:195.866,(Aedesaegypti_5:114.166,Anophelesgambiae_1:114.166)_3:203.912)_3	0.006	((0.629158,0.188922),(0.0267861,0.16487),(0.2693,0.2693),(0.732144,0.646021),(0.855899,0.0304212),(0.704007,0.0159932),(1.20377e-12,2.13235e-05),(0.637385,0.882987),(0.540197,0.54566),(0.183502,0.460351))
OG0000516	((((((Luciliacuprina_4:33.9059,Sarcophagabullata_4:33.9059)_4:27.7616,(Muscadomestica_6:35,Stomoxyscalcitrans_4:35)_4:26.6674)_4:26.1096,(Glossinafuscipes_2:74.0583,Melophagusovinus_4:74.0583)_4:13.7188)_4:21.5662,(Bactroceraoleae_5:30.48,Ceratitiscapitata_5:30.48)_5:78.8632)_4:12.8679,Drosophilamelanogaster_9:122.211)_4:195.866,(Aedesaegypti_1:114.166,Anophelesgambiae_4:114.166)_3:203.912)_4	0.9	((-,-),(-,-),(-,-),(-,-),(-,-),(-,-),(-,-),(-,-),(-,-),(-,-))
OG0000517	((((((Luciliacuprina_3:33.9059,Sarcophagabullata_1:33.9059)_3:27.7616,(Muscadomestica_5:35,Stomoxyscalcitrans_4:35)_4:26.6674)_3:26.1096,(Glossinafuscipes_3:74.0583,Melophagusovinus_1:74.0583)_3:13.7188)_3:21.5662,(Bactroceraoleae_9:30.48,Ceratitiscapitata_8:30.48)_8:78.8632)_4:12.8679,Drosophilamelanogaster_3:122.211)_4:195.866,(Aedesaegypti_10:114.166,Anophelesgambiae_1:114.166)_5:203.912)_5	0.27	((-,-),(-,-),(-,-),(-,-),(-,-),(-,-),(-,-),(-,-),(-,-),(-,-))
OG0000518	((((((Luciliacuprina_3:33.9059,Sarcophagabullata_3:33.9059)_3:27.7616,(Muscadomestica_6:35,Stomoxyscalcitrans_3:35)_4:26.6674)_4:26.1096,(Glossinafuscipes_8:74.0583,Melophagusovinus_3:74.0583)_4:13.7188)_4:21.5662,(Bactroceraoleae_7:30.48,Ceratitiscapitata_4:30.48)_5:78.8632)_4:12.8679,Drosophilamelanogaster_6:122.211)_4:195.866,(Aedesaegypti_2:114.166,Anophelesgambiae_3:114.166)_3:203.912)_4	0.697	((-,-),(-,-),(-,-),(-,-),(-,-),(-,-),(-,-),(-,-),(-,-),(-,-))
OG0000519	((((((Luciliacuprina_3:33.9059,Sarcophagabullata_0:33.9059)_2:27.7616,(Muscadomestica_4:35,Stomoxyscalcitrans_1:35)_2:26.6674)_2:26.1096,(Glossinafuscipes_0:74.0583,Melophagusovinus_0:74.0583)_1:13.7188)_2:21.5662,(Bactroceraoleae_30:30.48,Ceratitiscapitata_9:30.48)_13:78.8632)_2:12.8679,Drosophilamelanogaster_0:122.211)_2:195.866,(Aedesaegypti_1:114.166,Anophelesgambiae_0:114.166)_1:203.912)_2	0.008	((0.137126,0.0168258),(0.684753,0.680037),(0.0468365,0.330481),(0.680037,0.159157),(0.327713,0.327713),(0.65453,2.19635e-06),(1.07064e-09,0.0338382),(0.599123,0.217386),(0.409269,0.87446),(0.793677,0.408542))
OG0000520	((((((Luciliacuprina_2:33.9059,Sarcophagabullata_1:33.9059)_2:27.7616,(Muscadomestica_1:35,Stomoxyscalcitrans_4:35)_3:26.6674)_3:26.1096,(Glossinafuscipes_9:74.0583,Melophagusovinus_2:74.0583)_4:13.7188)_4:21.5662,(Bactroceraoleae_5:30.48,Ceratitiscapitata_4:30.48)_4:78.8632)_4:12.8679,Drosophilamelanogaster_12:122.211)_4:195.866,(Aedesaegypti_7:114.166,Anophelesgambiae_1:114.166)_3:203.912)_4	0.087	((-,-),(-,-),(-,-),(-,-),(-,-),(-,-),(-,-),(-,-),(-,-),(-,-))
OG0000521	((((((Luciliacuprina_1:33.9059,Sarcophagabullata_1:33.9059)_1:27.7616,(Muscadomestica_1:35,Stomoxyscalcitrans_3:35)_2:26.6674)_2:26.1096,(Glossinafuscipes_16:74.0583,Melophagusovinus_1:74.0583)_4:13.7188)_4:21.5662,(Bactroceraoleae_10:30.48,Ceratitiscapitata_5:30.48)_6:78.8632)_4:12.8679,Drosophilamelanogaster_4:122.211)_4:195.866,(Aedesaegypti_5:114.166,Anophelesgambiae_1:114.166)_3:203.912)_4	0.003	((0.629158,0.629158),(0.278572,0.680037),(0.330481,0.144092),(0.0427926,0.679557),(5.17603e-06,0.0576182),(0.74168,0.179495),(0.00857702,0.547965),(0.669832,0.710246),(0.611937,0.921536),(0.183502,0.460351))
OG0000522	((((((Luciliacuprina_3:33.9059,Sarcophagabullata_2:33.9059)_3:27.7616,(Muscadomestica_2:35,Stomoxyscalcitrans_5:35)_3:26.6674)_3:26.1096,(Glossinafuscipes_5:74.0583,Melophagusovinus_1:74.0583)_3:13.7188)_3:21.5662,(Bactroceraoleae_10:30.48,Ceratitiscapitata_4:30.48)_6:78.8632)_4:12.8679,Drosophilamelanogaster_7:122.211)_4:195.866,(Aedesaegypti_7:114.166,Anophelesgambiae_2:114.166)_4:203.912)_4	0.151	((-,-),(-,-),(-,-),(-,-),(-,-),(-,-),(-,-),(-,-),(-,-),(-,-))
OG0000523	((((((Luciliacuprina_3:33.9059,Sarcophagabullata_3:33.9059)_3:27.7616,(Muscadomestica_8:35,Stomoxyscalcitrans_11:35)_7:26.6674)_4:26.1096,(Glossinafuscipes_3:74.0583,Melophagusovinus_1:74.0583)_4:13.7188)_4:21.5662,(Bactroceraoleae_6:30.48,Ceratitiscapitata_4:30.48)_5:78.8632)_4:12.8679,Drosophilamelanogaster_9:122.211)_4:195.866,(Aedesaegypti_0:114.166,Anophelesgambiae_0:114.166)_0:203.912)_2	0.204	((-,-),(-,-),(-,-),(-,-),(-,-),(-,-),(-,-),(-,-),(-,-),(-,-))
OG0000524	((((((Luciliacuprina_4:33.9059,Sarcophagabullata_1:33.9059)_3:27.7616,(Muscadomestica_1:35,Stomoxyscalcitrans_5:35)_3:26.6674)_3:26.1096,(Glossinafuscipes_6:74.0583,Melophagusovinus_1:74.0583)_4:13.7188)_4:21.5662,(Bactroceraoleae_18:30.48,Ceratitiscapitata_3:30.48)_8:78.8632)_5:12.8679,Drosophilamelanogaster_9:122.211)_5:195.866,(Aedesaegypti_0:114.166,Anophelesgambiae_0:114.166)_0:203.912)_2	0.001	((0.200997,0.0383342),(0.737171,0.732144),(0.0424466,0.092021),(0.424185,0.679557),(0.169934,0.0576182),(0.428262,0.092012),(2.21157e-06,0.000826763),(0.697462,0.0738214),(0.0823062,0.625002),(0.5,0.5))
OG0000525	((((((Luciliacuprina_1:33.9059,Sarcophagabullata_2:33.9059)_2:27.7616,(Muscadomestica_4:35,Stomoxyscalcitrans_4:35)_4:26.6674)_3:26.1096,(Glossinafuscipes_2:74.0583,Melophagusovinus_1:74.0583)_3:13.7188)_3:21.5662,(Bactroceraoleae_23:30.48,Ceratitiscapitata_8:30.48)_11:78.8632)_4:12.8679,Drosophilamelanogaster_3:122.211)_4:195.866,(Aedesaegypti_0:114.166,Anophelesgambiae_0:114.166)_0:203.912)_2	0.006	((0.318394,0.710666),(0.366018,0.16487),(0.806712,0.806712),(0.732144,0.646021),(0.580739,0.216416),(0.376523,0.00145954),(8.67767e-07,0.12683),(0.669832,0.900936),(0.14495,0.625002),(0.5,0.5))
OG0000526	((((((Luciliacuprina_1:33.9059,Sarcophagabullata_1:33.9059)_1:27.7616,(Muscadomestica_1:35,Stomoxyscalcitrans_1:35)_1:26.6674)_1:26.1096,(Glossinafuscipes_3:74.0583,Melophagusovinus_1:74.0583)_2:13.7188)_2:21.5662,(Bactroceraoleae_29:30.48,Ceratitiscapitata_7:30.48)_12:78.8632)_3:12.8679,Drosophilamelanogaster_4:122.211)_3:195.866,(Aedesaegypti_0:114.166,Anophelesgambiae_0:114.166)_0:203.912)_2	0.007	((0.629158,0.629158),(0.609709,0.606319),(0.635319,0.635319),(0.271364,0.605969),(0.259007,0.489606),(0.312605,7.85878e-05),(4.78467e-10,0.00757154),(0.637385,0.315052),(0.248398,0.625002),(0.5,0.5))
OG0000527	((((((Luciliacuprina_2:33.9059,Sarcophagabullata_2:33.9059)_2:27.7616,(Muscadomestica_6:35,Stomoxyscalcitrans_13:35)_6:26.6674)_3:26.1096,(Glossinafuscipes_3:74.0583,Melophagusovinus_0:74.0583)_3:13.7188)_3:21.5662,(Bactroceraoleae_2:30.48,Ceratitiscapitata_5:30.48)_3:78.8632)_3:12.8679,Drosophilamelanogaster_3:122.211)_3:195.866,(Aedesaegypti_7:114.166,Anophelesgambiae_4:114.166)_5:203.912)_4	0.029	((-,-),(-,-),(-,-),(-,-),(-,-),(-,-),(-,-),(-,-),(-,-),(-,-))
OG0000528	((((((Luciliacuprina_1:33.9059,Sarcophagabullata_0:33.9059)_1:27.7616,(Muscadomestica_1:35,Stomoxyscalcitrans_0:35)_1:26.6674)_1:26.1096,(Glossinafuscipes_4:74.0583,Melophagusovinus_0:74.0583)_2:13.7188)_2:21.5662,(Bactroceraoleae_27:30.48,Ceratitiscapitata_9:30.48)_12:78.8632)_3:12.8679,Drosophilamelanogaster_2:122.211)_3:195.866,(Aedesaegypti_2:114.166,Anophelesgambiae_1:114.166)_2:203.912)_3	0.007	((0.629158,0.188922),(0.609709,0.606319),(0.635319,0.197652),(0.271364,0.605969),(0.0677192,0.136402),(0.312605,7.85878e-05),(1.18864e-08,0.142528),(0.637385,0.882987),(0.540197,0.905843),(0.566941,0.852428))
OG0000529	((((((Luciliacuprina_5:33.9059,Sarcophagabullata_3:33.9059)_4:27.7616,(Muscadomestica_7:35,Stomoxyscalcitrans_3:35)_4:26.6674)_4:26.1096,(Glossinafuscipes_5:74.0583,Melophagusovinus_1:74.0583)_4:13.7188)_4:21.5662,(Bactroceraoleae_3:30.48,Ceratitiscapitata_2:30.48)_3:78.8632)_4:12.8679,Drosophilamelanogaster_7:122.211)_4:195.866,(Aedesaegypti_7:114.166,Anophelesgambiae_4:114.166)_5:203.912)_5	0.534	((-,-),(-,-),(-,-),(-,-),(-,-),(-,-),(-,-),(-,-),(-,-),(-,-))
OG0000530	((((((Luciliacuprina_1:33.9059,Sarcophagabullata_1:33.9059)_1:27.7616,(Muscadomestica_3:35,Stomoxyscalcitrans_4:35)_3:26.6674)_3:26.1096,(Glossinafuscipes_19:74.0583,Melophagusovinus_1:74.0583)_4:13.7188)_4:21.5662,(Bactroceraoleae_5:30.48,Ceratitiscapitata_3:30.48)_4:78.8632)_4:12.8679,Drosophilamelanogaster_6:122.211)_4:195.866,(Aedesaegypti_3:114.166,Anophelesgambiae_1:114.166)_2:203.912)_3	0.004	((0.629158,0.629158),(0.0267861,0.732144),(0.771499,0.210758),(0.424185,0.679557),(1.66242e-07,0.0576182),(0.74168,0.881559),(0.239464,0.456154),(0.669832,0.272886),(0.399719,0.905843),(0.349258,0.852428))
OG0000531	((((((Luciliacuprina_3:33.9059,Sarcophagabullata_3:33.9059)_3:27.7616,(Muscadomestica_4:35,Stomoxyscalcitrans_3:35)_3:26.6674)_3:26.1096,(Glossinafuscipes_2:74.0583,Melophagusovinus_1:74.0583)_3:13.7188)_3:21.5662,(Bactroceraoleae_20:30.48,Ceratitiscapitata_3:30.48)_7:78.8632)_3:12.8679,Drosophilamelanogaster_3:122.211)_3:195.866,(Aedesaegypti_2:114.166,Anophelesgambiae_3:114.166)_3:203.912)_3	0.002	((0.763801,0.763801),(0.737171,0.732144),(0.210758,0.771499),(0.732144,0.646021),(0.580739,0.216416),(0.704007,0.0159932),(7.44842e-09,0.00610897),(0.637385,0.659768),(0.540197,0.54566),(0.880346,0.650103))
OG0000532	((((((Luciliacuprina_2:33.9059,Sarcophagabullata_4:33.9059)_3:27.7616,(Muscadomestica_3:35,Stomoxyscalcitrans_5:35)_3:26.6674)_3:26.1096,(Glossinafuscipes_5:74.0583,Melophagusovinus_1:74.0583)_3:13.7188)_3:21.5662,(Bactroceraoleae_10:30.48,Ceratitiscapitata_3:30.48)_5:78.8632)_3:12.8679,Drosophilamelanogaster_3:122.211)_3:195.866,(Aedesaegypti_9:114.166,Anophelesgambiae_2:114.166)_5:203.912)_4	0.09	((-,-),(-,-),(-,-),(-,-),(-,-),(-,-),(-,-),(-,-),(-,-),(-,-))
OG0000533	((((((Luciliacuprina_1:33.9059,Sarcophagabullata_1:33.9059)_1:27.7616,(Muscadomestica_2:35,Stomoxyscalcitrans_4:35)_2:26.6674)_2:26.1096,(Glossinafuscipes_5:74.0583,Melophagusovinus_1:74.0583)_3:13.7188)_3:21.5662,(Bactroceraoleae_5:30.48,Ceratitiscapitata_3:30.48)_4:78.8632)_4:12.8679,Drosophilamelanogaster_10:122.211)_4:195.866,(Aedesaegypti_13:114.166,Anophelesgambiae_2:114.166)_6:203.912)_5	0.186	((-,-),(-,-),(-,-),(-,-),(-,-),(-,-),(-,-),(-,-),(-,-),(-,-))
OG0000534	((((((Luciliacuprina_1:33.9059,Sarcophagabullata_1:33.9059)_1:27.7616,(Muscadomestica_6:35,Stomoxyscalcitrans_5:35)_5:26.6674)_4:26.1096,(Glossinafuscipes_6:74.0583,Melophagusovinus_1:74.0583)_4:13.7188)_4:21.5662,(Bactroceraoleae_4:30.48,Ceratitiscapitata_7:30.48)_5:78.8632)_4:12.8679,Drosophilamelanogaster_10:122.211)_4:195.866,(Aedesaegypti_4:114.166,Anophelesgambiae_2:114.166)_3:203.912)_4	0.219	((-,-),(-,-),(-,-),(-,-),(-,-),(-,-),(-,-),(-,-),(-,-),(-,-))
OG0000535	((((((Luciliacuprina_3:33.9059,Sarcophagabullata_1:33.9059)_3:27.7616,(Muscadomestica_4:35,Stomoxyscalcitrans_4:35)_4:26.6674)_3:26.1096,(Glossinafuscipes_3:74.0583,Melophagusovinus_1:74.0583)_3:13.7188)_3:21.5662,(Bactroceraoleae_7:30.48,Ceratitiscapitata_6:30.48)_6:78.8632)_4:12.8679,Drosophilamelanogaster_5:122.211)_4:195.866,(Aedesaegypti_11:114.166,Anophelesgambiae_2:114.166)_5:203.912)_5	0.558	((-,-),(-,-),(-,-),(-,-),(-,-),(-,-),(-,-),(-,-),(-,-),(-,-))
OG0000536	((((((Luciliacuprina_3:33.9059,Sarcophagabullata_4:33.9059)_4:27.7616,(Muscadomestica_5:35,Stomoxyscalcitrans_4:35)_4:26.6674)_4:26.1096,(Glossinafuscipes_4:74.0583,Melophagusovinus_0:74.0583)_4:13.7188)_4:21.5662,(Bactroceraoleae_10:30.48,Ceratitiscapitata_6:30.48)_7:78.8632)_4:12.8679,Drosophilamelanogaster_2:122.211)_4:195.866,(Aedesaegypti_8:114.166,Anophelesgambiae_1:114.166)_4:203.912)_4	0.194	((-,-),(-,-),(-,-),(-,-),(-,-),(-,-),(-,-),(-,-),(-,-),(-,-))
OG0000537	((((((Luciliacuprina_2:33.9059,Sarcophagabullata_1:33.9059)_2:27.7616,(Muscadomestica_4:35,Stomoxyscalcitrans_3:35)_3:26.6674)_3:26.1096,(Glossinafuscipes_4:74.0583,Melophagusovinus_1:74.0583)_3:13.7188)_3:21.5662,(Bactroceraoleae_12:30.48,Ceratitiscapitata_2:30.48)_5:78.8632)_3:12.8679,Drosophilamelanogaster_4:122.211)_3:195.866,(Aedesaegypti_13:114.166,Anophelesgambiae_1:114.166)_5:203.912)_4	0.003	((0.710666,0.318394),(0.366018,0.732144),(0.210758,0.771499),(0.732144,0.646021),(0.361563,0.216416),(0.704007,0.124225),(7.02371e-05,0.0138065),(0.637385,0.315052),(0.919956,0.369776),(0.00412565,0.0656492))
OG0000538	((((((Luciliacuprina_4:33.9059,Sarcophagabullata_4:33.9059)_4:27.7616,(Muscadomestica_5:35,Stomoxyscalcitrans_5:35)_5:26.6674)_4:26.1096,(Glossinafuscipes_3:74.0583,Melophagusovinus_2:74.0583)_4:13.7188)_4:21.5662,(Bactroceraoleae_14:30.48,Ceratitiscapitata_4:30.48)_7:78.8632)_4:12.8679,Drosophilamelanogaster_3:122.211)_4:195.866,(Aedesaegypti_1:114.166,Anophelesgambiae_2:114.166)_2:203.912)_3	0.125	((-,-),(-,-),(-,-),(-,-),(-,-),(-,-),(-,-),(-,-),(-,-),(-,-))
OG0000539	((((((Luciliacuprina_1:33.9059,Sarcophagabullata_0:33.9059)_1:27.7616,(Muscadomestica_2:35,Stomoxyscalcitrans_8:35)_3:26.6674)_2:26.1096,(Glossinafuscipes_1:74.0583,Melophagusovinus_1:74.0583)_2:13.7188)_2:21.5662,(Bactroceraoleae_25:30.48,Ceratitiscapitata_1:30.48)_6:78.8632)_2:12.8679,Drosophilamelanogaster_2:122.211)_2:195.866,(Aedesaegypti_5:114.166,Anophelesgambiae_1:114.166)_3:203.912)_3	0.006	((0.629158,0.188922),(0.278572,0.111683),(0.423115,0.000410302),(0.680037,0.605969),(0.489606,0.489606),(0.65453,0.00825711),(6.18521e-14,0.000198245),(0.599123,0.574939),(0.903959,0.54566),(0.183502,0.460351))
OG0000540	((((((Luciliacuprina_3:33.9059,Sarcophagabullata_1:33.9059)_3:27.7616,(Muscadomestica_6:35,Stomoxyscalcitrans_4:35)_4:26.6674)_4:26.1096,(Glossinafuscipes_4:74.0583,Melophagusovinus_1:74.0583)_4:13.7188)_4:21.5662,(Bactroceraoleae_5:30.48,Ceratitiscapitata_11:30.48)_7:78.8632)_4:12.8679,Drosophilamelanogaster_6:122.211)_4:195.866,(Aedesaegypti_5:114.166,Anophelesgambiae_1:114.166)_3:203.912)_4	0.122	((-,-),(-,-),(-,-),(-,-),(-,-),(-,-),(-,-),(-,-),(-,-),(-,-))
OG0000541	((((((Luciliacuprina_7:33.9059,Sarcophagabullata_1:33.9059)_3:27.7616,(Muscadomestica_3:35,Stomoxyscalcitrans_2:35)_3:26.6674)_3:26.1096,(Glossinafuscipes_4:74.0583,Melophagusovinus_1:74.0583)_3:13.7188)_3:21.5662,(Bactroceraoleae_6:30.48,Ceratitiscapitata_6:30.48)_6:78.8632)_4:12.8679,Drosophilamelanogaster_9:122.211)_4:195.866,(Aedesaegypti_6:114.166,Anophelesgambiae_2:114.166)_4:203.912)_4	0.154	((-,-),(-,-),(-,-),(-,-),(-,-),(-,-),(-,-),(-,-),(-,-),(-,-))
OG0000542	((((((Luciliacuprina_4:33.9059,Sarcophagabullata_1:33.9059)_3:27.7616,(Muscadomestica_3:35,Stomoxyscalcitrans_2:35)_3:26.6674)_3:26.1096,(Glossinafuscipes_4:74.0583,Melophagusovinus_1:74.0583)_3:13.7188)_3:21.5662,(Bactroceraoleae_10:30.48,Ceratitiscapitata_8:30.48)_8:78.8632)_4:12.8679,Drosophilamelanogaster_8:122.211)_4:195.866,(Aedesaegypti_4:114.166,Anophelesgambiae_2:114.166)_3:203.912)_4	0.405	((-,-),(-,-),(-,-),(-,-),(-,-),(-,-),(-,-),(-,-),(-,-),(-,-))
OG0000543	((((((Luciliacuprina_4:33.9059,Sarcophagabullata_1:33.9059)_3:27.7616,(Muscadomestica_4:35,Stomoxyscalcitrans_4:35)_4:26.6674)_4:26.1096,(Glossinafuscipes_5:74.0583,Melophagusovinus_1:74.0583)_4:13.7188)_4:21.5662,(Bactroceraoleae_13:30.48,Ceratitiscapitata_5:30.48)_7:78.8632)_5:12.8679,Drosophilamelanogaster_7:122.211)_5:195.866,(Aedesaegypti_2:114.166,Anophelesgambiae_1:114.166)_2:203.912)_4	0.056	((-,-),(-,-),(-,-),(-,-),(-,-),(-,-),(-,-),(-,-),(-,-),(-,-))
OG0000544	((((((Luciliacuprina_10:33.9059,Sarcophagabullata_5:33.9059)_6:27.7616,(Muscadomestica_6:35,Stomoxyscalcitrans_5:35)_5:26.6674)_5:26.1096,(Glossinafuscipes_2:74.0583,Melophagusovinus_1:74.0583)_3:13.7188)_4:21.5662,(Bactroceraoleae_3:30.48,Ceratitiscapitata_4:30.48)_4:78.8632)_4:12.8679,Drosophilamelanogaster_8:122.211)_4:195.866,(Aedesaegypti_2:114.166,Anophelesgambiae_1:114.166)_2:203.912)_3	0.391	((-,-),(-,-),(-,-),(-,-),(-,-),(-,-),(-,-),(-,-),(-,-),(-,-))
OG0000545	((((((Luciliacuprina_5:33.9059,Sarcophagabullata_1:33.9059)_3:27.7616,(Muscadomestica_3:35,Stomoxyscalcitrans_5:35)_3:26.6674)_3:26.1096,(Glossinafuscipes_3:74.0583,Melophagusovinus_1:74.0583)_3:13.7188)_3:21.5662,(Bactroceraoleae_11:30.48,Ceratitiscapitata_6:30.48)_7:78.8632)_4:12.8679,Drosophilamelanogaster_6:122.211)_4:195.866,(Aedesaegypti_5:114.166,Anophelesgambiae_1:114.166)_3:203.912)_4	0.113	((-,-),(-,-),(-,-),(-,-),(-,-),(-,-),(-,-),(-,-),(-,-),(-,-))
OG0000546	((((((Luciliacuprina_2:33.9059,Sarcophagabullata_1:33.9059)_2:27.7616,(Muscadomestica_2:35,Stomoxyscalcitrans_1:35)_2:26.6674)_2:26.1096,(Glossinafuscipes_6:74.0583,Melophagusovinus_0:74.0583)_3:13.7188)_3:21.5662,(Bactroceraoleae_13:30.48,Ceratitiscapitata_8:30.48)_9:78.8632)_4:12.8679,Drosophilamelanogaster_4:122.211)_4:195.866,(Aedesaegypti_9:114.166,Anophelesgambiae_1:114.166)_4:203.912)_4	0.035	((-,-),(-,-),(-,-),(-,-),(-,-),(-,-),(-,-),(-,-),(-,-),(-,-))
OG0000547	((((((Luciliacuprina_2:33.9059,Sarcophagabullata_4:33.9059)_3:27.7616,(Muscadomestica_3:35,Stomoxyscalcitrans_4:35)_3:26.6674)_3:26.1096,(Glossinafuscipes_5:74.0583,Melophagusovinus_2:74.0583)_3:13.7188)_3:21.5662,(Bactroceraoleae_9:30.48,Ceratitiscapitata_3:30.48)_5:78.8632)_3:12.8679,Drosophilamelanogaster_5:122.211)_3:195.866,(Aedesaegypti_9:114.166,Anophelesgambiae_1:114.166)_4:203.912)_4	0.193	((-,-),(-,-),(-,-),(-,-),(-,-),(-,-),(-,-),(-,-),(-,-),(-,-))
OG0000548	((((((Luciliacuprina_1:33.9059,Sarcophagabullata_2:33.9059)_2:27.7616,(Muscadomestica_7:35,Stomoxyscalcitrans_6:35)_6:26.6674)_4:26.1096,(Glossinafuscipes_10:74.0583,Melophagusovinus_1:74.0583)_4:13.7188)_4:21.5662,(Bactroceraoleae_3:30.48,Ceratitiscapitata_2:30.48)_3:78.8632)_4:12.8679,Drosophilamelanogaster_7:122.211)_4:195.866,(Aedesaegypti_6:114.166,Anophelesgambiae_2:114.166)_4:203.912)_4	0.114	((-,-),(-,-),(-,-),(-,-),(-,-),(-,-),(-,-),(-,-),(-,-),(-,-))
OG0000549	((((((Luciliacuprina_2:33.9059,Sarcophagabullata_1:33.9059)_2:27.7616,(Muscadomestica_2:35,Stomoxyscalcitrans_9:35)_3:26.6674)_3:26.1096,(Glossinafuscipes_4:74.0583,Melophagusovinus_0:74.0583)_3:13.7188)_3:21.5662,(Bactroceraoleae_12:30.48,Ceratitiscapitata_5:30.48)_7:78.8632)_4:12.8679,Drosophilamelanogaster_10:122.211)_4:195.866,(Aedesaegypti_1:114.166,Anophelesgambiae_1:114.166)_1:203.912)_3	0.002	((0.710666,0.318394),(0.366018,0.732144),(0.423115,7.84946e-05),(0.732144,0.646021),(0.361563,0.0304212),(0.376523,0.108781),(0.00265811,0.215676),(0.669832,0.0134629),(0.399719,0.71794),(0.793677,0.793677))
OG0000550	((((((Luciliacuprina_5:33.9059,Sarcophagabullata_7:33.9059)_6:27.7616,(Muscadomestica_11:35,Stomoxyscalcitrans_3:35)_6:26.6674)_6:26.1096,(Glossinafuscipes_12:74.0583,Melophagusovinus_0:74.0583)_5:13.7188)_5:21.5662,(Bactroceraoleae_4:30.48,Ceratitiscapitata_4:30.48)_4:78.8632)_4:12.8679,Drosophilamelanogaster_1:122.211)_4:195.866,(Aedesaegypti_0:114.166,Anophelesgambiae_0:114.166)_0:203.912)_2	0.004	((0.567417,0.349714),(0.822656,0.81851),(0.00275254,0.0306635),(0.257858,0.707777),(0.00342886,0.00181981),(0.179064,0.881559),(0.787989,0.787989),(0.669832,0.185349),(0.14495,0.625002),(0.5,0.5))
OG0000551	((((((Luciliacuprina_7:33.9059,Sarcophagabullata_5:33.9059)_6:27.7616,(Muscadomestica_8:35,Stomoxyscalcitrans_12:35)_8:26.6674)_6:26.1096,(Glossinafuscipes_3:74.0583,Melophagusovinus_0:74.0583)_3:13.7188)_3:21.5662,(Bactroceraoleae_8:30.48,Ceratitiscapitata_2:30.48)_4:78.8632)_3:12.8679,Drosophilamelanogaster_2:122.211)_3:195.866,(Aedesaegypti_0:114.166,Anophelesgambiae_0:114.166)_0:203.912)_2	0.014	((-,-),(-,-),(-,-),(-,-),(-,-),(-,-),(-,-),(-,-),(-,-),(-,-))
OG0000552	((((((Luciliacuprina_3:33.9059,Sarcophagabullata_3:33.9059)_3:27.7616,(Muscadomestica_5:35,Stomoxyscalcitrans_4:35)_4:26.6674)_3:26.1096,(Glossinafuscipes_2:74.0583,Melophagusovinus_1:74.0583)_2:13.7188)_2:21.5662,(Bactroceraoleae_1:30.48,Ceratitiscapitata_1:30.48)_1:78.8632)_2:12.8679,Drosophilamelanogaster_3:122.211)_2:195.866,(Aedesaegypti_16:114.166,Anophelesgambiae_7:114.166)_9:203.912)_5	0.985	((-,-),(-,-),(-,-),(-,-),(-,-),(-,-),(-,-),(-,-),(-,-),(-,-))
OG0000553	((((((Luciliacuprina_5:33.9059,Sarcophagabullata_5:33.9059)_5:27.7616,(Muscadomestica_7:35,Stomoxyscalcitrans_3:35)_5:26.6674)_5:26.1096,(Glossinafuscipes_2:74.0583,Melophagusovinus_1:74.0583)_3:13.7188)_4:21.5662,(Bactroceraoleae_6:30.48,Ceratitiscapitata_4:30.48)_5:78.8632)_4:12.8679,Drosophilamelanogaster_6:122.211)_4:195.866,(Aedesaegypti_6:114.166,Anophelesgambiae_1:114.166)_3:203.912)_4	0.466	((-,-),(-,-),(-,-),(-,-),(-,-),(-,-),(-,-),(-,-),(-,-),(-,-))
OG0000554	((((((Luciliacuprina_3:33.9059,Sarcophagabullata_2:33.9059)_3:27.7616,(Muscadomestica_3:35,Stomoxyscalcitrans_2:35)_3:26.6674)_3:26.1096,(Glossinafuscipes_5:74.0583,Melophagusovinus_1:74.0583)_3:13.7188)_3:21.5662,(Bactroceraoleae_4:30.48,Ceratitiscapitata_20:30.48)_8:78.8632)_3:12.8679,Drosophilamelanogaster_2:122.211)_3:195.866,(Aedesaegypti_3:114.166,Anophelesgambiae_1:114.166)_2:203.912)_3	0.002	((0.763801,0.410106),(0.737171,0.732144),(0.771499,0.423115),(0.732144,0.646021),(0.117224,0.216416),(0.704007,0.00583834),(0.0092092,1.58091e-07),(0.637385,0.882987),(0.540197,0.905843),(0.349258,0.852428))
OG0000555	((((((Luciliacuprina_1:33.9059,Sarcophagabullata_1:33.9059)_1:27.7616,(Muscadomestica_3:35,Stomoxyscalcitrans_7:35)_4:26.6674)_3:26.1096,(Glossinafuscipes_3:74.0583,Melophagusovinus_1:74.0583)_3:13.7188)_3:21.5662,(Bactroceraoleae_14:30.48,Ceratitiscapitata_4:30.48)_7:78.8632)_4:12.8679,Drosophilamelanogaster_4:122.211)_4:195.866,(Aedesaegypti_7:114.166,Anophelesgambiae_1:114.166)_3:203.912)_4	0.004	((0.629158,0.629158),(0.0267861,0.16487),(0.490124,0.0253494),(0.732144,0.646021),(0.855899,0.216416),(0.376523,0.108781),(0.000146279,0.0310736),(0.669832,0.710246),(0.611937,0.921536),(0.0328006,0.460351))
OG0000556	((((((Luciliacuprina_9:33.9059,Sarcophagabullata_3:33.9059)_5:27.7616,(Muscadomestica_12:35,Stomoxyscalcitrans_5:35)_6:26.6674)_5:26.1096,(Glossinafuscipes_6:74.0583,Melophagusovinus_0:74.0583)_4:13.7188)_4:21.5662,(Bactroceraoleae_2:30.48,Ceratitiscapitata_2:30.48)_2:78.8632)_4:12.8679,Drosophilamelanogaster_4:122.211)_4:195.866,(Aedesaegypti_2:114.166,Anophelesgambiae_1:114.166)_2:203.912)_3	0.01	((0.00669891,0.166503),(0.802061,0.257858),(0.000923824,0.579124),(0.213736,0.679557),(0.169934,0.00731781),(0.74168,0.295663),(0.6982,0.6982),(0.669832,0.710246),(0.399719,0.905843),(0.566941,0.852428))
OG0000557	((((((Luciliacuprina_2:33.9059,Sarcophagabullata_1:33.9059)_2:27.7616,(Muscadomestica_3:35,Stomoxyscalcitrans_2:35)_2:26.6674)_2:26.1096,(Glossinafuscipes_6:74.0583,Melophagusovinus_2:74.0583)_3:13.7188)_3:21.5662,(Bactroceraoleae_5:30.48,Ceratitiscapitata_2:30.48)_3:78.8632)_3:12.8679,Drosophilamelanogaster_7:122.211)_3:195.866,(Aedesaegypti_14:114.166,Anophelesgambiae_2:114.166)_6:203.912)_5	0.274	((-,-),(-,-),(-,-),(-,-),(-,-),(-,-),(-,-),(-,-),(-,-),(-,-))
OG0000558	((((((Luciliacuprina_5:33.9059,Sarcophagabullata_1:33.9059)_3:27.7616,(Muscadomestica_5:35,Stomoxyscalcitrans_3:35)_3:26.6674)_3:26.1096,(Glossinafuscipes_4:74.0583,Melophagusovinus_1:74.0583)_3:13.7188)_3:21.5662,(Bactroceraoleae_10:30.48,Ceratitiscapitata_9:30.48)_9:78.8632)_4:12.8679,Drosophilamelanogaster_4:122.211)_4:195.866,(Aedesaegypti_3:114.166,Anophelesgambiae_1:114.166)_2:203.912)_3	0.245	((-,-),(-,-),(-,-),(-,-),(-,-),(-,-),(-,-),(-,-),(-,-),(-,-))
OG0000559	((((((Luciliacuprina_5:33.9059,Sarcophagabullata_3:33.9059)_4:27.7616,(Muscadomestica_3:35,Stomoxyscalcitrans_7:35)_4:26.6674)_4:26.1096,(Glossinafuscipes_9:74.0583,Melophagusovinus_2:74.0583)_4:13.7188)_4:21.5662,(Bactroceraoleae_2:30.48,Ceratitiscapitata_8:30.48)_4:78.8632)_4:12.8679,Drosophilamelanogaster_4:122.211)_4:195.866,(Aedesaegypti_2:114.166,Anophelesgambiae_1:114.166)_2:203.912)_3	0.064	((-,-),(-,-),(-,-),(-,-),(-,-),(-,-),(-,-),(-,-),(-,-),(-,-))
OG0000560	((((((Luciliacuprina_1:33.9059,Sarcophagabullata_1:33.9059)_1:27.7616,(Muscadomestica_1:35,Stomoxyscalcitrans_8:35)_2:26.6674)_2:26.1096,(Glossinafuscipes_1:74.0583,Melophagusovinus_1:74.0583)_2:13.7188)_2:21.5662,(Bactroceraoleae_11:30.48,Ceratitiscapitata_6:30.48)_7:78.8632)_3:12.8679,Drosophilamelanogaster_3:122.211)_3:195.866,(Aedesaegypti_12:114.166,Anophelesgambiae_1:114.166)_5:203.912)_4	0.004	((0.629158,0.629158),(0.278572,0.680037),(0.330481,2.54029e-05),(0.680037,0.605969),(0.489606,0.489606),(0.312605,0.0159932),(0.0131306,0.580472),(0.637385,0.659768),(0.919956,0.369776),(0.00844359,0.0656492))
OG0000561	((((((Luciliacuprina_1:33.9059,Sarcophagabullata_3:33.9059)_3:27.7616,(Muscadomestica_3:35,Stomoxyscalcitrans_10:35)_4:26.6674)_3:26.1096,(Glossinafuscipes_1:74.0583,Melophagusovinus_1:74.0583)_2:13.7188)_3:21.5662,(Bactroceraoleae_16:30.48,Ceratitiscapitata_1:30.48)_6:78.8632)_4:12.8679,Drosophilamelanogaster_6:122.211)_4:195.866,(Aedesaegypti_3:114.166,Anophelesgambiae_1:114.166)_2:203.912)_3	0.001	((0.0383342,0.763801),(0.737171,0.16487),(0.490124,0.000183287),(0.732144,0.221757),(0.489606,0.489606),(0.376523,0.179495),(5.19478e-07,0.000198245),(0.669832,0.272886),(0.399719,0.905843),(0.349258,0.852428))
OG0000562	((((((Luciliacuprina_4:33.9059,Sarcophagabullata_1:33.9059)_3:27.7616,(Muscadomestica_3:35,Stomoxyscalcitrans_4:35)_3:26.6674)_3:26.1096,(Glossinafuscipes_5:74.0583,Melophagusovinus_1:74.0583)_3:13.7188)_3:21.5662,(Bactroceraoleae_14:30.48,Ceratitiscapitata_5:30.48)_7:78.8632)_3:12.8679,Drosophilamelanogaster_3:122.211)_3:195.866,(Aedesaegypti_3:114.166,Anophelesgambiae_3:114.166)_3:203.912)_3	0.037	((-,-),(-,-),(-,-),(-,-),(-,-),(-,-),(-,-),(-,-),(-,-),(-,-))
OG0000563	((((((Luciliacuprina_2:33.9059,Sarcophagabullata_0:33.9059)_2:27.7616,(Muscadomestica_1:35,Stomoxyscalcitrans_4:35)_2:26.6674)_2:26.1096,(Glossinafuscipes_6:74.0583,Melophagusovinus_1:74.0583)_3:13.7188)_3:21.5662,(Bactroceraoleae_14:30.48,Ceratitiscapitata_8:30.48)_9:78.8632)_4:12.8679,Drosophilamelanogaster_5:122.211)_4:195.866,(Aedesaegypti_4:114.166,Anophelesgambiae_1:114.166)_3:203.912)_4	0.018	((-,-),(-,-),(-,-),(-,-),(-,-),(-,-),(-,-),(-,-),(-,-),(-,-))
OG0000564	((((((Luciliacuprina_1:33.9059,Sarcophagabullata_1:33.9059)_1:27.7616,(Muscadomestica_1:35,Stomoxyscalcitrans_4:35)_2:26.6674)_2:26.1096,(Glossinafuscipes_6:74.0583,Melophagusovinus_1:74.0583)_3:13.7188)_3:21.5662,(Bactroceraoleae_20:30.48,Ceratitiscapitata_1:30.48)_7:78.8632)_4:12.8679,Drosophilamelanogaster_6:122.211)_4:195.866,(Aedesaegypti_4:114.166,Anophelesgambiae_1:114.166)_3:203.912)_4	0.002	((0.629158,0.629158),(0.278572,0.680037),(0.330481,0.0468365),(0.357831,0.646021),(0.0574176,0.216416),(0.376523,0.108781),(7.44842e-09,2.13235e-05),(0.669832,0.272886),(0.611937,0.921536),(0.304827,0.460351))
OG0000565	((((((Luciliacuprina_2:33.9059,Sarcophagabullata_2:33.9059)_2:27.7616,(Muscadomestica_4:35,Stomoxyscalcitrans_6:35)_4:26.6674)_4:26.1096,(Glossinafuscipes_5:74.0583,Melophagusovinus_2:74.0583)_4:13.7188)_4:21.5662,(Bactroceraoleae_10:30.48,Ceratitiscapitata_8:30.48)_8:78.8632)_4:12.8679,Drosophilamelanogaster_3:122.211)_4:195.866,(Aedesaegypti_1:114.166,Anophelesgambiae_3:114.166)_2:203.912)_3	0.625	((-,-),(-,-),(-,-),(-,-),(-,-),(-,-),(-,-),(-,-),(-,-),(-,-))
OG0000566	((((((Luciliacuprina_1:33.9059,Sarcophagabullata_1:33.9059)_1:27.7616,(Muscadomestica_1:35,Stomoxyscalcitrans_1:35)_1:26.6674)_1:26.1096,(Glossinafuscipes_2:74.0583,Melophagusovinus_1:74.0583)_2:13.7188)_2:21.5662,(Bactroceraoleae_23:30.48,Ceratitiscapitata_9:30.48)_12:78.8632)_3:12.8679,Drosophilamelanogaster_3:122.211)_3:195.866,(Aedesaegypti_3:114.166,Anophelesgambiae_1:114.166)_2:203.912)_3	0.006	((0.629158,0.629158),(0.609709,0.606319),(0.635319,0.635319),(0.271364,0.605969),(0.816417,0.489606),(0.312605,7.85878e-05),(4.96029e-06,0.142528),(0.637385,0.659768),(0.540197,0.905843),(0.349258,0.852428))
OG0000567	((((((Luciliacuprina_2:33.9059,Sarcophagabullata_2:33.9059)_2:27.7616,(Muscadomestica_2:35,Stomoxyscalcitrans_2:35)_2:26.6674)_2:26.1096,(Glossinafuscipes_2:74.0583,Melophagusovinus_2:74.0583)_2:13.7188)_2:21.5662,(Bactroceraoleae_7:30.48,Ceratitiscapitata_1:30.48)_3:78.8632)_3:12.8679,Drosophilamelanogaster_15:122.211)_4:195.866,(Aedesaegypti_8:114.166,Anophelesgambiae_3:114.166)_5:203.912)_5	0.109	((-,-),(-,-),(-,-),(-,-),(-,-),(-,-),(-,-),(-,-),(-,-),(-,-))
[truncated: 13,293 more rows]

## Sheet: Sheet7
Table S7. Rapidly evolving gene families in M. ovinus
[truncated: 50 more rows]

[truncated: 1 more sheets: Sheet8]
